# Supplementary material for: Di-μ-nitrato-bis­(μ-octa­ethyl pyro­phospho­ramide)­bis­[aqua­dinitratocalcium(II)]
Source: Acta Crystallogr E Crystallogr Commun. 2021 Jul 13;77(Pt 8):795–8. doi: 10.1107/S205698902100699X (PMC8340971; doi:10.1107/S205698902100699X)
Supplement: Supplementary file 1 [file e-77-00795-sup1.cif]

##############################################################################
#                                                                            #
# This CIF contains the data in a paper accepted for publication in          #
# Acta Crystallographica Section E. It conforms to the requirements of       #
# Notes for Authors for Acta Crystallographica Section E, and has been       #
# peer reviewed under the auspices of the IUCr Commission on Journals.       #
#                                                                            #
# Full details of the Crystallographic Information File format               #
# are given in the paper "The Crystallographic Information File (CIF):       #
# a New Standard Archive File for Crystallography" by S. R. Hall, F. H.      #
# Allen and I. D. Brown [Acta Cryst. (1991), A47, 655-685].                  #
#                                                                            #
# The current version of the core CIF dictionary is obtainable from          #
# ftp://ftp.iucr.org/pub/cif_core.dic.                                       #
#                                                                            #
# Software is freely available for graphical display of the structure(s)     #
# in this CIF. For information consult the CIF software page                 #
# http://www.iucr.org/resources/cif/software.                                #
#                                                                            #
# This file may be used for bona fide research purposes within the           #
# scientific community so long as proper attribution is given to the journal # 
# article from which it was obtained.                                        #
#                                                                            #
##############################################################################
data_I
_audit_creation_method
;
Olex2 1.2
(compiled 2018.05.29 svn.r3508 for OlexSys, GUI svn.r5506)
;
_journal_date_recd_electronic     2020-12-11
_journal_date_accepted     2021-07-07
_journal_name_full     'Acta Crystallographica, Section E'
_journal_year     2021
_journal_volume     77
_journal_issue      8
_journal_page_first     795
_journal_page_last     798
_journal_paper_category     GM
_journal_paper_doi     10.1107/S205698902100699X
_journal_coeditor_code     CQ2040
_publ_contact_author_name     'Ulrich Baisch'
_publ_contact_author_address
;
Department of Chemistry,
University of Malta,
Msida, Malta,
MSD2080
;
_publ_contact_author_email     'ulrich.baisch@um.edu.mt'
_publ_contact_author_fax     ?
_publ_contact_author_phone     ?
_publ_section_title
;
Di-\m-nitrato-bis(\m-octaethyl pyrophosphoramide)bis[aquadinitratocalcium(II)]
;
loop_
    _publ_author_name
    _publ_author_footnote
    _publ_author_address
    'Micallef, Duncan' .
;
Department of Chemistry,
University of Malta,
Msida,
MSD2080, Malta
;
    'Baisch, Ulrich' .
;
Department of Chemistry,
University of Malta,
Msida,
MSD2080, Malta
;
_publ_section_synopsis
;
The structure of the first metal complex of octaethyl pyrophosphoramide is a
dimer containing two calcium ions bridged by two nitrate and two octaethyl
pyrophosphoramide ligands. Each calcium ion is further coordinated by a
nitrate ion acting as a bidentate ligand and a water molecule and has a
coordination number of 8.
;
_chemical_name_systematic
;\
Di-\m-nitrato-\k^3^<i>O</i>,<i>O</i>':<i>O</i>;<i>O</i>:<i>O</i>,<i>O</i>'-\
bis(\m-octaethyl pyrophosphoramide-\k^2^<i>O</i>:<i>O</i>')\
bis[aquabis(nitrato-\k^2^<i>O</i>,<i>O</i>')calcium(II)]
;
_chemical_name_common
;
Diaquatetranitratobis(octaethyl pyrophosphoramide)dicalcium(II)
;
_chemical_formula_moiety     'C32 H84 Ca2 N12 O20 P4'
_chemical_formula_sum     'C32 H84 Ca2 N12 O20 P4'
_chemical_formula_iupac     '[Ca2 (N O3)4 (C16 H40 N4 O3 P2)2 (H2 O1)2]'
_chemical_formula_weight     1161.15
_chemical_melting_point     ?
_space_group_crystal_system     monoclinic
_space_group_name_H-M_alt     'P 1 21/n 1'
_space_group_name_Hall     '-P 2yn'
loop_
    _space_group_symop_operation_xyz
    'x, y, z'
    '-x+1/2, y+1/2, -z+1/2'
    '-x, -y, -z'
    'x-1/2, -y-1/2, z-1/2'
_cell_length_a     10.6249(7)
_cell_length_b     15.5774(12)
_cell_length_c     17.0925(10)
_cell_angle_alpha     90
_cell_angle_beta     96.707(5)
_cell_angle_gamma     90
_cell_volume     2809.6(3)
_cell_formula_units_Z     2
_cell_measurement_reflns_used     18894
_cell_measurement_theta_min     2.23
_cell_measurement_theta_max     50.04
_cell_measurement_temperature     150
_exptl_crystal_description     block
_exptl_crystal_colour     'clear colourless'
_exptl_crystal_size_max     0.21
_exptl_crystal_size_mid     0.07
_exptl_crystal_size_min     0.06
_exptl_crystal_density_diffrn     1.373
_exptl_crystal_density_meas     ?
_exptl_crystal_density_method     ?
_exptl_crystal_F_000     1240
_exptl_absorpt_coefficient_mu     3.503
_exptl_absorpt_correction_type     integration
_exptl_absorpt_process_details
;
(X-RED32; Stoe & Cie, 2020),
;
_exptl_absorpt_correction_T_min     0.5870
_exptl_absorpt_correction_T_max     0.8272
_diffrn_ambient_temperature     150
_diffrn_source     Genix-Cu
_diffrn_source_power     0.030
_diffrn_source_voltage     50
_diffrn_source_current     0.600
_diffrn_radiation_type     CuK\a
_diffrn_radiation_wavelength     1.54186
_diffrn_radiation_monochromator     'Graded multilayer mirror'
_diffrn_measurement_device_type     'Stoe Stadivari'
_diffrn_measurement_device     'Eulerian 4-circle diffractometer'
_diffrn_measurement_method     'rotation method, \w scans'
_diffrn_detector     Pilatus200K
_diffrn_detector_area_resol_mean     5.81
_diffrn_reflns_number     4816
_diffrn_reflns_av_R_equivalents     0.1042
_diffrn_reflns_av_unetI/netI     0.0160
_diffrn_reflns_theta_min     3.851
_diffrn_reflns_theta_max     65.645
_diffrn_reflns_theta_full     65.645
_diffrn_measured_fraction_theta_max     0.990
_diffrn_measured_fraction_theta_full     0.990
_diffrn_reflns_limit_h_min     -12
_diffrn_reflns_limit_h_max     9
_diffrn_reflns_limit_k_min     -18
_diffrn_reflns_limit_k_max     17
_diffrn_reflns_limit_l_min     -20
_diffrn_reflns_limit_l_max     15
_diffrn_radiation_probe     x-ray
loop_
    _refln_index_h
    _refln_index_k
    _refln_index_l
    _refln_F_squared_meas
    _refln_F_squared_sigma
    2 0 0 577.75 1.83
    4 0 0 117.77 1.21
    6 0 0 5.41 0.73
    8 0 0 173.81 2.91
    10 0 0 197.75 3.54
    12 0 0 30.71 1.35
    1 1 0 964.13 1.76
    2 1 0 32.32 0.51
    3 1 0 981.13 3.07
    4 1 0 323.34 1.99
    5 1 0 80.08 1.52
    6 1 0 25.4 1.1
    7 1 0 6.07 0.83
    8 1 0 6.12 0.95
    9 1 0 162.46 3.16
    10 1 0 0.94 1.09
    11 1 0 40.28 1.75
    12 1 0 3.5 0.88
    0 2 0 986.04 2.1
    1 2 0 196.33 1.2
    2 2 0 17.68 0.54
    3 2 0 1605.53 3.35
    4 2 0 637.86 3.54
    5 2 0 69.18 1.3
    6 2 0 180.06 2.5
    7 2 0 3.23 0.78
    8 2 0 282.82 3.78
    9 2 0 559.95 5.57
    10 2 0 137.22 2.97
    11 2 0 12.76 1.28
    12 2 0 78.49 1.86
    1 3 0 139.91 1.18
    2 3 0 142.68 1.36
    3 3 0 259.16 2.07
    4 3 0 527.6 3.36
    5 3 0 420.28 3.22
    6 3 0 305.21 3.2
    7 3 0 11.09 1.01
    8 3 0 86.28 2.21
    9 3 0 6.58 1.15
    10 3 0 129.4 2.83
    11 3 0 219.67 3.4
    12 3 0 94.22 1.98
    0 4 0 1692.04 3.73
    1 4 0 2.52 0.38
    2 4 0 88.41 1.19
    3 4 0 537.95 3.16
    4 4 0 409.4 3.13
    5 4 0 272.51 2.87
    6 4 0 42.23 1.4
    7 4 0 42.49 1.55
    8 4 0 516.78 5.14
    9 4 0 12.27 1.28
    10 4 0 25.41 1.55
    11 4 0 26.9 1.49
    12 4 0 8.13 0.91
    1 5 0 204.6 1.72
    2 5 0 18.94 0.68
    3 5 0 324.94 2.65
    4 5 0 932.89 4.98
    5 5 0 183.4 2.49
    6 5 0 7.41 0.93
    7 5 0 364.74 4.15
    8 5 0 93.19 2.38
    9 5 0 2.54 1.11
    10 5 0 2.83 1
    11 5 0 6.2 1.03
    0 6 0 65.13 0.98
    1 6 0 21.45 0.73
    2 6 0 774.9 3.85
    3 6 0 3.32 0.58
    4 6 0 82.74 1.71
    5 6 0 245.67 2.99
    6 6 0 0.95 0.84
    7 6 0 234.65 3.5
    8 6 0 629.52 5.85
    9 6 0 12.99 1.32
    10 6 0 72.06 2.12
    11 6 0 64.57 1.82
    1 7 0 1.23 0.48
    2 7 0 162.11 1.96
    3 7 0 5.95 0.75
    4 7 0 1035.19 5.89
    5 7 0 356.83 3.77
    6 7 0 126.02 2.54
    7 7 0 250.81 3.7
    8 7 0 38 1.76
    9 7 0 214.03 3.54
    10 7 0 1.14 0.9
    11 7 0 30.18 1.31
    0 8 0 32.06 0.98
    1 8 0 387.6 3
    2 8 0 339.56 3.16
    3 8 0 30.52 1.18
    4 8 0 14.44 1.02
    5 8 0 4.1 0.92
    6 8 0 12.4 1.16
    7 8 0 1.37 1.01
    8 8 0 11.09 1.27
    9 8 0 119.1 2.71
    10 8 0 78.55 2.08
    11 8 0 5.66 0.81
    1 9 0 6.1 0.75
    2 9 0 10.98 0.78
    3 9 0 290.53 3.35
    4 9 0 54.29 1.69
    5 9 0 6.34 0.98
    6 9 0 236.95 3.59
    7 9 0 0.82 0.92
    8 9 0 12.21 1.32
    9 9 0 2.42 0.94
    10 9 0 81.68 2.02
    0 10 0 549.94 4.27
    1 10 0 5.97 0.83
    2 10 0 97 2.04
    3 10 0 6.58 0.91
    4 10 0 249.5 3.46
    5 10 0 30.92 1.54
    6 10 0 1.19 0.95
    7 10 0 76.3 2.3
    8 10 0 2.01 1.11
    9 10 0 3.67 0.95
    10 10 0 11.97 0.99
    1 11 0 729.2 5.41
    2 11 0 87.33 2.09
    3 11 0 98.38 2.22
    4 11 0 21.98 1.43
    5 11 0 6.19 1.08
    6 11 0 3.6 1.06
    7 11 0 0.04 0.97
    8 11 0 11.35 1.19
    9 11 0 63.06 1.8
    0 12 0 39.3 1.61
    1 12 0 72.92 2.01
    2 12 0 31.55 1.5
    3 12 0 116.49 2.58
    4 12 0 16.84 1.33
    5 12 0 147.91 2.94
    6 12 0 14.27 1.33
    7 12 0 46.15 1.79
    8 12 0 60.88 1.87
    9 12 0 0.71 0.73
    1 13 0 85.39 2.23
    2 13 0 201.17 3.3
    3 13 0 21.36 1.41
    4 13 0 138.29 2.87
    5 13 0 106.01 2.57
    6 13 0 50.03 1.82
    7 13 0 24.09 1.35
    8 13 0 26.22 1.27
    0 14 0 77.87 2.21
    1 14 0 1.4 1.03
    2 14 0 15.36 1.29
    3 14 0 46.91 1.78
    4 14 0 202.4 3.33
    5 14 0 100.97 2.4
    6 14 0 3.12 0.93
    7 14 0 2 0.81
    8 14 0 110.69 1.97
    1 15 0 55.94 1.98
    2 15 0 71.18 2.11
    3 15 0 54.02 1.8
    4 15 0 27.34 1.41
    5 15 0 8.92 1.03
    6 15 0 6.62 0.93
    7 15 0 51.54 1.45
    0 16 0 14.69 1.2
    1 16 0 275.59 3.73
    2 16 0 23.16 1.35
    3 16 0 1.24 0.89
    4 16 0 0.34 0.77
    5 16 0 28.6 1.19
    6 16 0 5.52 0.79
    1 17 0 0.48 0.84
    2 17 0 115.94 2.3
    3 17 0 90.61 1.97
    4 17 0 56.02 1.5
    0 18 0 17.26 1.02
    1 18 0 22.58 1.12
    2 18 0 15.98 0.96
    -11 0 1 227.52 3.54
    -9 0 1 1319.83 8.39
    -7 0 1 25.7 1.22
    -5 0 1 34.61 1.08
    -3 0 1 11.98 0.47
    -1 0 1 1697.29 2.67
    1 0 1 5216.3 4.67
    3 0 1 68.45 0.82
    5 0 1 334.36 2.91
    7 0 1 101.44 2.08
    9 0 1 194.85 3.51
    11 0 1 59.52 1.99
    -12 1 1 4.56 0.91
    -11 1 1 14.56 1.31
    -10 1 1 26.42 1.56
    -9 1 1 22.5 1.53
    -8 1 1 281.4 3.67
    -7 1 1 42.4 1.44
    -6 1 1 317.14 3.23
    -5 1 1 270.87 2.66
    -4 1 1 405.46 2.43
    -3 1 1 499.91 2.34
    -2 1 1 386.98 1.74
    -1 1 1 354.1 1.3
    0 1 1 4319.69 4.01
    1 1 1 1679.99 1.97
    2 1 1 22.97 0.55
    3 1 1 240.69 1.23
    4 1 1 181.73 1.89
    5 1 1 126.96 1.85
    6 1 1 144.54 2.22
    7 1 1 60.79 1.64
    8 1 1 108.53 2.44
    9 1 1 25.82 1.61
    10 1 1 1.04 1.12
    11 1 1 18.76 1.33
    12 1 1 2.9 0.87
    -12 2 1 104.81 2.14
    -11 2 1 81.27 2.23
    -10 2 1 12.74 1.28
    -9 2 1 56.05 2.01
    -8 2 1 91.44 2.25
    -7 2 1 19.04 1.11
    -6 2 1 12.88 0.85
    -5 2 1 493.89 3.36
    -4 2 1 133.55 1.42
    -3 2 1 1030.9 3.29
    -2 2 1 506.49 2.15
    -1 2 1 108.18 0.87
    0 2 1 273.4 1.23
    1 2 1 953.33 2.64
    2 2 1 76.36 0.96
    3 2 1 3.49 0.41
    4 2 1 196.77 1.99
    5 2 1 140.19 2
    6 2 1 24.43 1.06
    7 2 1 4.31 0.84
    8 2 1 100.99 2.38
    9 2 1 0.86 1.13
    10 2 1 3.77 1.14
    11 2 1 158.22 2.96
    12 2 1 9.02 0.96
    -12 3 1 4.22 0.85
    -11 3 1 17.28 1.27
    -10 3 1 1.39 1.01
    -9 3 1 747.68 6.36
    -8 3 1 77.74 2.13
    -7 3 1 4.55 0.91
    -6 3 1 9.05 0.78
    -5 3 1 2.95 0.56
    -4 3 1 132.63 1.71
    -3 3 1 615.25 3.17
    -2 3 1 1429.69 4.2
    -1 3 1 69.36 0.82
    0 3 1 99.19 0.92
    1 3 1 262.37 1.61
    2 3 1 135.18 1.35
    3 3 1 176.5 1.74
    4 3 1 1.8 0.57
    5 3 1 54.3 1.35
    6 3 1 202.53 2.7
    7 3 1 10.8 0.97
    8 3 1 212.68 3.32
    9 3 1 28.97 1.59
    10 3 1 50.84 2.01
    11 3 1 50.31 1.79
    12 3 1 112.92 2.1
    -12 4 1 41.2 1.38
    -11 4 1 70.61 2.04
    -10 4 1 169.43 3.17
    -9 4 1 6.91 1.18
    -8 4 1 2.79 0.97
    -7 4 1 10.64 1
    -6 4 1 24.4 1.14
    -5 4 1 177.62 2.3
    -4 4 1 1290.23 5.5
    -3 4 1 166.36 1.81
    -2 4 1 249.83 1.92
    -1 4 1 194.43 1.43
    0 4 1 221.08 1.44
    1 4 1 158.96 1.32
    2 4 1 135 1.31
    3 4 1 26.6 0.82
    4 4 1 338.05 2.86
    5 4 1 134.8 2.06
    6 4 1 201.64 2.77
    7 4 1 205.14 3.04
    8 4 1 0.45 0.87
    9 4 1 442.83 5.04
    10 4 1 16.44 1.43
    11 4 1 24.39 1.44
    12 4 1 78.38 1.73
    -12 5 1 5.94 0.78
    -11 5 1 17.4 1.22
    -10 5 1 46.63 1.81
    -9 5 1 17.18 1.38
    -8 5 1 97.68 2.44
    -7 5 1 43.17 1.61
    -6 5 1 37.91 1.34
    -5 5 1 10.35 0.83
    -4 5 1 275.97 2.77
    -3 5 1 238.48 2.3
    -2 5 1 61.03 0.96
    -1 5 1 22.73 0.69
    0 5 1 5.35 0.41
    1 5 1 100.86 1.19
    2 5 1 1.26 0.38
    3 5 1 31.22 0.97
    4 5 1 17.97 0.88
    5 5 1 27.8 1.14
    6 5 1 0.86 0.76
    7 5 1 58.54 1.83
    8 5 1 27.26 1.54
    9 5 1 53.35 1.99
    10 5 1 1.07 0.95
    11 5 1 8.14 1.1
    -11 6 1 4.22 0.88
    -10 6 1 1.21 0.93
    -9 6 1 111.21 2.66
    -8 6 1 138.98 2.91
    -7 6 1 46.6 1.73
    -6 6 1 341.46 3.82
    -5 6 1 444.34 3.99
    -4 6 1 293.72 3
    -3 6 1 5.67 0.64
    -2 6 1 17.5 0.73
    -1 6 1 2323.98 6.34
    0 6 1 0.8 0.36
    1 6 1 773.09 3.52
    2 6 1 307.6 2.61
    3 6 1 10.42 0.76
    4 6 1 179.95 2.4
    5 6 1 221.87 2.88
    6 6 1 18.28 1.13
    7 6 1 22.87 1.38
    8 6 1 76.02 2.25
    9 6 1 290.52 4.1
    10 6 1 101.64 2.48
    11 6 1 9.33 1.02
    -11 7 1 2.33 0.82
    -10 7 1 5.89 1.03
    -9 7 1 26.04 1.55
    -8 7 1 141.53 2.95
    -7 7 1 5 1.07
    -6 7 1 5.64 0.98
    -5 7 1 371.96 3.85
    -4 7 1 67.5 1.66
    -3 7 1 21.48 0.92
    -2 7 1 3.39 0.61
    -1 7 1 198.8 2.08
    0 7 1 0.72 0.36
    1 7 1 476.53 2.99
    2 7 1 8.33 0.79
    3 7 1 73.09 1.57
    4 7 1 89.03 1.83
    5 7 1 627.25 4.99
    6 7 1 1.79 0.92
    7 7 1 208.99 3.39
    8 7 1 335.58 4.42
    9 7 1 100.06 2.53
    10 7 1 151.51 2.84
    11 7 1 61.85 1.66
    -11 8 1 92.28 1.87
    -10 8 1 77.18 2.06
    -9 8 1 2.19 1.08
    -8 8 1 49.71 1.93
    -7 8 1 1.78 1.04
    -6 8 1 7.13 1.03
    -5 8 1 38.77 1.46
    -4 8 1 2.85 0.75
    -3 8 1 88.88 1.8
    -2 8 1 129.81 1.95
    -1 8 1 186.68 2.23
    0 8 1 1.23 0.44
    1 8 1 60.79 1.35
    2 8 1 223.29 2.55
    3 8 1 203.32 2.58
    4 8 1 1016.08 6.23
    5 8 1 32.18 1.43
    6 8 1 110.47 2.47
    7 8 1 27.74 1.55
    8 8 1 71.62 2.22
    9 8 1 159.47 3.01
    10 8 1 48.63 1.71
    11 8 1 10.99 0.95
    -10 9 1 99.49 2.19
    -9 9 1 53.39 1.91
    -8 9 1 25.85 1.58
    -7 9 1 15.76 1.37
    -6 9 1 93.66 2.35
    -5 9 1 106.59 2.38
    -4 9 1 53.18 1.65
    -3 9 1 6.28 0.86
    -2 9 1 5.29 0.75
    -1 9 1 55.86 1.39
    0 9 1 321.63 3.08
    1 9 1 129.04 2.02
    2 9 1 246.34 2.84
    3 9 1 4.11 0.79
    4 9 1 254.4 3.35
    5 9 1 34.99 1.55
    6 9 1 94.53 2.41
    7 9 1 9.64 1.21
    8 9 1 1.67 1.07
    9 9 1 11.1 1.14
    10 9 1 193.17 2.89
    -10 10 1 0.08 0.73
    -9 10 1 24.28 1.37
    -8 10 1 81.87 2.33
    -7 10 1 75.8 2.25
    -6 10 1 199.61 3.36
    -5 10 1 504.53 5.06
    -4 10 1 45.71 1.67
    -3 10 1 171.74 2.76
    -2 10 1 9.41 0.91
    -1 10 1 221.99 2.85
    0 10 1 126.47 2.22
    1 10 1 319.64 3.42
    2 10 1 455.53 4.24
    3 10 1 204.13 3.01
    4 10 1 -0.27 0.8
    5 10 1 22.3 1.44
    6 10 1 251.58 3.81
    7 10 1 67.99 2.18
    8 10 1 106.07 2.55
    9 10 1 19.23 1.23
    10 10 1 37.95 1.35
    -10 11 1 18.98 1.01
    -9 11 1 8.76 1.03
    -8 11 1 51.15 1.85
    -7 11 1 3.11 1.08
    -6 11 1 2.42 1.07
    -5 11 1 -0.26 0.98
    -4 11 1 1.17 0.88
    -3 11 1 34.21 1.46
    -2 11 1 13.6 1.06
    -1 11 1 10.11 0.97
    0 11 1 640.87 5.11
    1 11 1 4 0.9
    2 11 1 100.32 2.24
    3 11 1 2.83 0.9
    4 11 1 93.53 2.36
    5 11 1 16.42 1.35
    6 11 1 21.19 1.43
    7 11 1 0.72 1.02
    8 11 1 56.49 1.9
    9 11 1 4.01 0.91
    -9 12 1 1.33 0.74
    -8 12 1 46.04 1.66
    -7 12 1 33.43 1.56
    -6 12 1 109.5 2.57
    -5 12 1 66.82 2.13
    -4 12 1 192.73 3.27
    -3 12 1 489.91 4.95
    -2 12 1 0.27 0.81
    -1 12 1 35.05 1.55
    0 12 1 367.02 4.13
    1 12 1 37.46 1.57
    2 12 1 105.87 2.4
    3 12 1 35.52 1.67
    4 12 1 39.03 1.74
    5 12 1 75.36 2.22
    6 12 1 125.27 2.76
    7 12 1 15.7 1.31
    8 12 1 70.94 1.98
    9 12 1 21.32 1.12
    -8 13 1 26.24 1.24
    -7 13 1 16.82 1.23
    -6 13 1 12.86 1.16
    -5 13 1 26.47 1.52
    -4 13 1 27.94 1.53
    -3 13 1 0.57 0.96
    -2 13 1 218.06 3.46
    -1 13 1 3.92 1.06
    0 13 1 23.57 1.4
    1 13 1 156.7 2.92
    2 13 1 21.48 1.39
    3 13 1 98.18 2.49
    4 13 1 198.79 3.42
    5 13 1 131.32 2.78
    6 13 1 117.11 2.59
    7 13 1 11.52 1.13
    8 13 1 22.1 1.19
    -8 14 1 60.2 1.52
    -7 14 1 41.66 1.5
    -6 14 1 -0.39 0.85
    -5 14 1 46.92 1.76
    -4 14 1 166.97 3.01
    -3 14 1 33.83 1.63
    -2 14 1 21.99 1.45
    -1 14 1 17.88 1.38
    0 14 1 36.48 1.67
    1 14 1 0.13 0.88
    2 14 1 49.97 1.85
    3 14 1 77.9 2.22
    4 14 1 163.15 3.04
    5 14 1 124.18 2.62
    6 14 1 15.37 1.2
    7 14 1 7.32 0.95
    8 14 1 7.01 0.76
    -7 15 1 83.19 1.75
    -6 15 1 7.86 0.94
    -5 15 1 23.91 1.29
    -4 15 1 3.6 0.92
    -3 15 1 12.84 1.22
    -2 15 1 62.34 2.02
    -1 15 1 172.34 3.16
    0 15 1 53.54 1.92
    1 15 1 57.37 1.96
    2 15 1 14.75 1.29
    3 15 1 54.48 1.79
    4 15 1 45.53 1.7
    5 15 1 0.45 0.88
    6 15 1 57.57 1.66
    7 15 1 72.98 1.64
    -6 16 1 56.41 1.49
    -5 16 1 1.73 0.72
    -4 16 1 58.56 1.7
    -3 16 1 29.66 1.42
    -2 16 1 102.81 2.35
    -1 16 1 98.29 2.36
    0 16 1 3.81 0.99
    1 16 1 9.98 1.18
    2 16 1 154.37 2.81
    3 16 1 1.85 0.91
    4 16 1 54.28 1.64
    5 16 1 2.99 0.78
    -4 17 1 22.64 1.09
    -3 17 1 65.71 1.75
    -2 17 1 22.18 1.13
    -1 17 1 72.96 1.91
    0 17 1 27.21 1.37
    1 17 1 73.14 1.94
    2 17 1 2.31 0.82
    3 17 1 24.83 1.17
    4 17 1 32.38 1.16
    -2 18 1 -0.16 0.69
    -1 18 1 6.13 0.77
    0 18 1 11.81 0.91
    1 18 1 1.96 0.71
    2 18 1 12.86 0.91
    -12 0 2 4.06 0.95
    -10 0 2 13.7 1.29
    -8 0 2 759.49 6.04
    -6 0 2 418.21 3.71
    -4 0 2 410.13 2.51
    -2 0 2 478.76 2.03
    0 0 2 1124.83 2.32
    2 0 2 296.72 1.52
    4 0 2 1276.51 4.82
    6 0 2 601.86 4.38
    8 0 2 204.03 3.32
    10 0 2 0.13 0.96
    12 0 2 8.49 0.93
    -12 1 2 50.85 1.62
    -11 1 2 6.43 1.1
    -10 1 2 267.78 3.91
    -9 1 2 42.38 1.76
    -8 1 2 0.74 0.89
    -7 1 2 28.36 1.28
    -6 1 2 14.04 0.89
    -5 1 2 351.57 2.84
    -4 1 2 467.89 2.8
    -3 1 2 143.42 1.37
    -2 1 2 33.61 0.63
    -1 1 2 1247.32 2.71
    0 1 2 1003.94 2.37
    1 1 2 114.3 0.74
    2 1 2 292.43 1.51
    3 1 2 5.55 0.46
    4 1 2 111.85 1.5
    5 1 2 5.05 0.61
    6 1 2 147.42 2.24
    7 1 2 86.76 1.97
    8 1 2 292.4 3.9
    9 1 2 68.62 2.23
    10 1 2 25.24 1.61
    11 1 2 63.67 2.03
    12 1 2 121.1 2.17
    -12 2 2 11.56 1.03
    -11 2 2 35.89 1.58
    -10 2 2 44.54 1.83
    -9 2 2 34.76 1.65
    -8 2 2 137.71 2.68
    -7 2 2 113.44 2.24
    -6 2 2 0.97 0.63
    -5 2 2 25.32 0.94
    -4 2 2 366.34 2.49
    -3 2 2 692.13 2.9
    -2 2 2 1499.94 3.88
    -1 2 2 540.18 2.05
    0 2 2 13.93 0.41
    1 2 2 1029.11 2.67
    2 2 2 650.64 2.6
    3 2 2 1.28 0.39
    4 2 2 625.07 3.45
    5 2 2 3.19 0.59
    6 2 2 9.63 0.81
    7 2 2 141.02 2.49
    8 2 2 85.5 2.25
    9 2 2 116.99 2.76
    10 2 2 23.44 1.53
    11 2 2 2.38 0.99
    12 2 2 140.43 2.31
    -12 3 2 9.37 0.92
    -11 3 2 22.88 1.39
    -10 3 2 119.32 2.71
    -9 3 2 7.55 1.17
    -8 3 2 95.35 2.32
    -7 3 2 72.02 1.9
    -6 3 2 248.03 2.98
    -5 3 2 105.79 1.74
    -4 3 2 261.84 2.19
    -3 3 2 131.36 1.4
    -2 3 2 704.6 2.9
    -1 3 2 3153.05 5.26
    0 3 2 2049.73 4.42
    1 3 2 566.85 2.45
    2 3 2 257.59 1.51
    3 3 2 603.81 3.04
    4 3 2 783.82 3.92
    5 3 2 143.52 2.01
    6 3 2 179.19 2.55
    7 3 2 9.48 0.98
    8 3 2 438.93 4.77
    9 3 2 44.62 1.92
    10 3 2 20.1 1.49
    11 3 2 28.35 1.52
    12 3 2 126.47 2.16
    -12 4 2 92.49 1.88
    -11 4 2 24.39 1.39
    -10 4 2 12.03 1.28
    -9 4 2 258.1 3.85
    -8 4 2 3.5 0.96
    -7 4 2 28.16 1.38
    -6 4 2 147.67 2.34
    -5 4 2 9.45 0.75
    -4 4 2 155.11 1.96
    -3 4 2 506.03 3.1
    -2 4 2 188.54 1.68
    -1 4 2 1319.04 3.84
    0 4 2 2197.47 4.52
    1 4 2 1235.66 3.96
    2 4 2 170.77 1.68
    3 4 2 53.79 1.12
    4 4 2 37.39 1.09
    5 4 2 248.89 2.76
    6 4 2 72.16 1.76
    7 4 2 171.79 2.83
    8 4 2 387.3 4.51
    9 4 2 51.51 1.95
    10 4 2 139.77 2.98
    11 4 2 14.4 1.27
    -12 5 2 6.66 0.78
    -11 5 2 27.8 1.38
    -10 5 2 77.36 2.21
    -9 5 2 2.68 1
    -8 5 2 127.89 2.76
    -7 5 2 7.92 1.02
    -6 5 2 240.77 3.07
    -5 5 2 0.14 0.62
    -4 5 2 1104.87 5.36
    -3 5 2 125.61 1.71
    -2 5 2 1.05 0.34
    -1 5 2 22.21 0.67
    0 5 2 1123.89 3.5
    1 5 2 2.77 0.36
    2 5 2 378.03 2.68
    3 5 2 113.63 1.66
    4 5 2 69.29 1.46
    5 5 2 0.68 0.65
    6 5 2 206.08 2.89
    7 5 2 23.87 1.31
    8 5 2 153.57 2.97
    9 5 2 13.71 1.32
    10 5 2 169.63 3.13
    11 5 2 13.36 1.19
    -11 6 2 5.33 0.96
    -10 6 2 16.24 1.32
    -9 6 2 10.06 1.26
    -8 6 2 0.55 0.96
    -7 6 2 534.66 5.19
    -6 6 2 0.18 0.82
    -5 6 2 60.64 1.53
    -4 6 2 148.24 2.17
    -3 6 2 1002.51 5.05
    -2 6 2 354.62 2.53
    -1 6 2 18.08 0.72
    0 6 2 2.96 0.4
    1 6 2 823.57 3.88
    2 6 2 18.26 0.78
    3 6 2 19.26 0.89
    4 6 2 45.81 1.32
    5 6 2 144.5 2.38
    6 6 2 26.71 1.29
    7 6 2 2.63 0.95
    8 6 2 55.83 1.99
    9 6 2 312.9 4.17
    10 6 2 5.96 1.01
    11 6 2 0.82 0.76
    -11 7 2 23.59 1.21
    -10 7 2 33.41 1.53
    -9 7 2 11.06 1.27
    -8 7 2 148.38 2.99
    -7 7 2 19.58 1.34
    -6 7 2 10.5 1.02
    -5 7 2 65.74 1.72
    -4 7 2 168.86 2.37
    -3 7 2 44.69 1.29
    -2 7 2 597.55 3.77
    -1 7 2 4.93 0.55
    0 7 2 94.5 1.41
    1 7 2 55.7 1.14
    2 7 2 36.4 1.05
    3 7 2 495.25 3.85
    4 7 2 421.25 3.83
    5 7 2 17.03 1.12
    6 7 2 -0.46 0.7
    7 7 2 7.45 1.13
    8 7 2 92.7 2.48
    9 7 2 170.28 3.15
    10 7 2 177.48 2.99
    11 7 2 12.91 1.02
    -11 8 2 14.63 0.98
    -10 8 2 75.14 2.05
    -9 8 2 173.24 3.21
    -8 8 2 3.37 1.09
    -7 8 2 145.37 2.91
    -6 8 2 6.06 0.97
    -5 8 2 31.59 1.41
    -4 8 2 12.85 1
    -3 8 2 53.6 1.41
    -2 8 2 49.49 1.32
    -1 8 2 109.08 1.73
    0 8 2 529.88 3.51
    1 8 2 128.58 1.87
    2 8 2 224.8 2.65
    3 8 2 590.03 4.48
    4 8 2 12.02 0.99
    5 8 2 481.4 4.65
    6 8 2 278.41 3.79
    7 8 2 48.28 1.91
    8 8 2 0.44 0.97
    9 8 2 0.14 0.94
    10 8 2 2.64 0.98
    11 8 2 24.96 1.11
    -10 9 2 1.67 0.88
    -9 9 2 59.11 1.94
    -8 9 2 39.04 1.74
    -7 9 2 0.95 1.03
    -6 9 2 0.37 0.93
    -5 9 2 601.58 5.32
    -4 9 2 61.06 1.71
    -3 9 2 27.56 1.23
    -2 9 2 23.57 1.03
    -1 9 2 8.93 0.77
    0 9 2 55.18 1.38
    1 9 2 271.06 2.9
    2 9 2 802.46 5.19
    3 9 2 220.08 2.96
    4 9 2 69.02 1.88
    5 9 2 3.14 0.94
    6 9 2 16.78 1.37
    7 9 2 85.05 2.37
    8 9 2 38.55 1.74
    9 9 2 2.29 0.96
    10 9 2 24.66 1.25
    -10 10 2 3.72 0.81
    -9 10 2 30.52 1.48
    -8 10 2 274.08 3.97
    -7 10 2 75.11 2.23
    -6 10 2 333.59 4.24
    -5 10 2 157.36 2.93
    -4 10 2 112.62 2.37
    -3 10 2 137.17 2.44
    -2 10 2 12.04 0.95
    -1 10 2 10.39 0.91
    0 10 2 393.14 3.72
    1 10 2 148.79 2.45
    2 10 2 5.72 0.87
    3 10 2 106.06 2.28
    4 10 2 243.96 3.47
    5 10 2 4.08 1.11
    6 10 2 25.55 1.55
    7 10 2 61.77 2.09
    8 10 2 90.22 2.34
    9 10 2 2.71 0.95
    10 10 2 7.54 0.88
    -10 11 2 65.32 1.56
    -9 11 2 89.77 2.09
    -8 11 2 12.11 1.2
    -7 11 2 1.12 1
    -6 11 2 77.31 2.23
    -5 11 2 775 6.4
    -4 11 2 32.74 1.53
    -3 11 2 84.01 2.14
    -2 11 2 42.56 1.54
    -1 11 2 21.35 1.2
    0 11 2 57.12 1.68
    1 11 2 127.65 2.45
    2 11 2 32.26 1.44
    3 11 2 1.16 0.86
    4 11 2 1.52 1
    5 11 2 65.9 2.14
    6 11 2 32.24 1.7
    7 11 2 17.7 1.37
    8 11 2 0.55 0.91
    9 11 2 65.73 1.79
    -9 12 2 27.43 1.21
    -8 12 2 35.15 1.51
    -7 12 2 7.47 1.09
    -6 12 2 8.92 1.2
    -5 12 2 205.04 3.41
    -4 12 2 6.19 1.11
    -3 12 2 230.95 3.47
    -2 12 2 260.5 3.63
    -1 12 2 150.88 2.85
    0 12 2 34.66 1.54
    1 12 2 702.97 5.81
    2 12 2 2.91 0.98
    3 12 2 0.22 0.97
    4 12 2 2.97 1.04
    5 12 2 167.41 3.18
    6 12 2 22.13 1.49
    7 12 2 34.32 1.58
    8 12 2 20.27 1.27
    9 12 2 1.28 0.74
    -8 13 2 21.91 1.18
    -7 13 2 34.15 1.5
    -6 13 2 51.75 1.79
    -5 13 2 17.22 1.31
    -4 13 2 72 2.12
    -3 13 2 114.66 2.63
    -2 13 2 34.76 1.64
    -1 13 2 35.29 1.62
    0 13 2 69.53 2.08
    1 13 2 0.67 0.91
    2 13 2 28.17 1.55
    3 13 2 106.82 2.59
    4 13 2 130.71 2.84
    5 13 2 154.35 3.06
    6 13 2 79.59 2.22
    7 13 2 2.08 0.93
    8 13 2 0.21 0.74
    -8 14 2 2.55 0.71
    -7 14 2 1.62 0.8
    -6 14 2 10.2 1.08
    -5 14 2 33.27 1.51
    -4 14 2 29.65 1.54
    -3 14 2 27.9 1.5
    -2 14 2 53.77 1.98
    -1 14 2 163.17 3.12
    0 14 2 6.77 1.15
    1 14 2 14.72 1.28
    2 14 2 262.22 3.76
    3 14 2 43.54 1.79
    4 14 2 0.28 1.01
    5 14 2 124.93 2.63
    6 14 2 172.26 2.88
    7 14 2 1.85 0.8
    -7 15 2 0.9 0.68
    -6 15 2 58.76 1.62
    -5 15 2 16.98 1.17
    -4 15 2 57.5 1.82
    -2 15 2 18.66 1.4
    -1 15 2 173.07 3.14
    0 15 2 137.09 2.78
    1 15 2 5.96 1.12
    2 15 2 1.4 0.99
    3 15 2 62.81 1.91
    4 15 2 1.28 0.9
    5 15 2 7.22 1.03
    6 15 2 8.2 0.95
    -6 16 2 3.56 0.73
    -5 16 2 3.79 0.78
    -4 16 2 6.73 0.92
    -3 16 2 176.25 2.96
    -2 16 2 1.68 0.9
    -1 16 2 261.38 3.66
    0 16 2 0.44 0.92
    1 16 2 31.51 1.46
    2 16 2 1.6 0.9
    3 16 2 132.57 2.48
    4 16 2 3.73 0.86
    5 16 2 57.02 1.55
    -4 17 2 95.55 1.89
    -3 17 2 6.94 0.89
    -2 17 2 1.77 0.8
    -1 17 2 11.08 1.05
    0 17 2 19.79 1.22
    1 17 2 3.58 0.92
    2 17 2 58.48 1.68
    3 17 2 -0.16 0.66
    4 17 2 7.16 0.77
    -2 18 2 15.59 0.91
    -1 18 2 49.65 1.39
    0 18 2 18.62 1.04
    1 18 2 9.23 0.86
    -11 0 3 20.44 1.31
    -9 0 3 428.87 4.77
    -7 0 3 45.3 1.54
    -5 0 3 1562.08 5.67
    -3 0 3 59.48 0.94
    -1 0 3 228.83 1.26
    1 0 3 85.22 0.75
    3 0 3 160.59 1.39
    5 0 3 93.44 1.58
    7 0 3 236.19 3.16
    9 0 3 426.2 5
    11 0 3 308.82 3.94
    -12 1 3 18.58 1.15
    -11 1 3 37.3 1.6
    -10 1 3 414.96 4.79
    -9 1 3 13.21 1.26
    -8 1 3 407.07 4.49
    -7 1 3 19.77 1.1
    -6 1 3 27.76 1.13
    -5 1 3 59.07 1.2
    -4 1 3 1061.41 4.44
    -3 1 3 215.3 1.75
    -2 1 3 30.8 0.65
    -1 1 3 39.82 0.56
    0 1 3 64.03 0.77
    1 1 3 1040.77 2.66
    2 1 3 283.38 1.7
    3 1 3 127.39 1.26
    4 1 3 1161.37 4.57
    5 1 3 225.79 2.4
    6 1 3 3.56 0.68
    7 1 3 1.91 0.78
    8 1 3 251.91 3.71
    9 1 3 29.63 1.65
    10 1 3 12.97 1.41
    11 1 3 2.73 1
    12 1 3 68.98 1.69
    -12 2 3 10.55 0.96
    -11 2 3 60.69 1.91
    -10 2 3 40.52 1.76
    -9 2 3 81.09 2.25
    -8 2 3 0.5 0.79
    -7 2 3 1.78 0.74
    -6 2 3 129.89 2.15
    -5 2 3 17.93 0.86
    -4 2 3 24.97 0.8
    -3 2 3 8 0.49
    -2 2 3 1353.05 3.8
    -1 2 3 850.97 2.96
    0 2 3 1815.71 4.09
    1 2 3 572.3 2.28
    2 2 3 641.51 2.17
    3 2 3 563.61 2.92
    4 2 3 200.52 2.03
    5 2 3 6.5 0.63
    6 2 3 123.4 2.12
    7 2 3 15.13 1.14
    8 2 3 183.65 3.22
    9 2 3 4.15 1.14
    10 2 3 35.39 1.79
    11 2 3 62.82 1.94
    12 2 3 9.05 0.93
    -12 3 3 61.28 1.59
    -11 3 3 23.26 1.37
    -10 3 3 49.35 1.89
    -9 3 3 107.89 2.58
    -8 3 3 2.96 0.89
    -7 3 3 1.6 0.83
    -6 3 3 1.58 0.64
    -5 3 3 168.14 2.17
    -4 3 3 260.63 2.4
    -3 3 3 156.85 1.54
    -2 3 3 385 2.22
    -1 3 3 3785.69 6.37
    0 3 3 2517.88 5.17
    1 3 3 0.79 0.31
    2 3 3 594.82 2.38
    3 3 3 1338.07 4.71
    4 3 3 322.79 2.64
    5 3 3 1021.74 5.26
    6 3 3 78.1 1.76
    7 3 3 422.62 4.39
    8 3 3 80.85 2.29
    9 3 3 261.56 3.98
    10 3 3 8.44 1.13
    11 3 3 215.58 3.26
    -12 4 3 0.12 0.7
    -11 4 3 63.94 1.91
    -10 4 3 114.42 2.63
    -9 4 3 76.44 2.26
    -8 4 3 183.83 3.17
    -7 4 3 79.39 2.05
    -6 4 3 1.36 0.65
    -5 4 3 90.53 1.72
    -4 4 3 1089.44 5.1
    -3 4 3 105.56 1.51
    -2 4 3 410.62 2.53
    -1 4 3 3142.18 6.17
    0 4 3 304.34 1.96
    1 4 3 168.24 1.47
    2 4 3 39.21 0.73
    3 4 3 432.48 2.91
    4 4 3 869.91 4.54
    5 4 3 44.4 1.29
    6 4 3 292.24 3.33
    7 4 3 31.27 1.44
    8 4 3 121.45 2.75
    9 4 3 26.57 1.61
    10 4 3 10.98 1.3
    11 4 3 2.74 0.93
    -12 5 3 20.84 1.04
    -11 5 3 0.29 0.88
    -10 5 3 0.67 1.03
    -9 5 3 28.62 1.6
    -8 5 3 13.1 1.25
    -7 5 3 302.34 3.86
    -6 5 3 366.81 3.8
    -5 5 3 203.8 2.61
    -4 5 3 87.5 1.59
    -3 5 3 528.44 3.41
    -2 5 3 26.59 0.74
    -1 5 3 134.04 1.44
    0 5 3 249.68 1.74
    1 5 3 54.85 0.94
    2 5 3 0.35 0.31
    3 5 3 71.1 1.35
    4 5 3 7.53 0.71
    5 5 3 12.82 0.9
    6 5 3 11.97 0.97
    7 5 3 239.05 3.48
    8 5 3 0.76 1.01
    9 5 3 388.95 4.77
    10 5 3 44.3 1.81
    11 5 3 99.06 2.12
    -11 6 3 3.38 0.9
    -10 6 3 32.75 1.54
    -9 6 3 0.21 0.96
    -8 6 3 131.86 2.82
    -7 6 3 108.29 2.48
    -6 6 3 560.91 4.88
    -5 6 3 558.75 4.44
    -4 6 3 168.85 2.32
    -3 6 3 11.77 0.79
    -2 6 3 631.98 3.45
    -1 6 3 355.78 2.5
    0 6 3 24.79 0.67
    1 6 3 35.26 0.91
    2 6 3 272.55 2.5
    3 6 3 124.32 1.88
    4 6 3 1.2 0.64
    5 6 3 101.39 2.04
    6 6 3 191.99 2.93
    7 6 3 10.75 1.19
    8 6 3 18.67 1.46
    9 6 3 2.69 1.08
    10 6 3 240.22 3.5
    11 6 3 6.12 0.89
    -11 7 3 1.25 0.78
    -10 7 3 10.45 1.14
    -9 7 3 353.05 4.44
    -8 7 3 87.55 2.38
    -7 7 3 2.86 0.99
    -6 7 3 226.19 3.26
    -5 7 3 137.2 2.42
    -4 7 3 73.66 1.63
    -3 7 3 5.58 0.6
    -2 7 3 227.56 2.33
    -1 7 3 85.68 1.36
    0 7 3 173.68 1.94
    1 7 3 476.5 3.22
    2 7 3 1.7 0.63
    3 7 3 189.2 2.49
    4 7 3 432.81 3.93
    5 7 3 17.89 1.12
    6 7 3 56.05 1.81
    7 7 3 168.55 3.1
    8 7 3 17.14 1.4
    9 7 3 6.63 1.17
    10 7 3 1.01 0.93
    11 7 3 6.77 0.84
    -11 8 3 1.13 0.72
    -10 8 3 11.97 1.12
    -9 8 3 5.58 1.16
    -8 8 3 245.91 3.79
    -7 8 3 184.42 3.21
    -6 8 3 16.39 1.19
    -5 8 3 10.52 1.05
    -4 8 3 389.76 3.74
    -3 8 3 230.37 2.71
    -2 8 3 216.09 2.52
    -1 8 3 8.02 0.65
    0 8 3 705.3 4.26
    1 8 3 717.21 4.5
    2 8 3 178.85 2.39
    3 8 3 33.63 1.27
    4 8 3 259.44 3.27
    5 8 3 13.71 1.06
    6 8 3 123.88 2.63
    7 8 3 115.7 2.7
    8 8 3 113.91 2.7
    9 8 3 2.48 1.07
    10 8 3 19.3 1.22
    -10 9 3 0.8 0.84
    -9 9 3 2.18 0.98
    -8 9 3 430.81 4.9
    -7 9 3 1.67 1.03
    -6 9 3 2.36 0.97
    -5 9 3 50.78 1.71
    -4 9 3 27.14 1.29
    -3 9 3 25.55 1.12
    -2 9 3 67.69 1.56
    -1 9 3 64.88 1.52
    0 9 3 455.39 3.7
    1 9 3 196.51 2.56
    2 9 3 2.68 0.7
    3 9 3 149.12 2.55
    4 9 3 6.77 0.94
    5 9 3 189.17 3.13
    6 9 3 225.45 3.56
    7 9 3 80.13 2.32
    8 9 3 22.85 1.52
    9 9 3 12.91 1.19
    10 9 3 4.5 0.91
    -10 10 3 18.51 1.08
    -9 10 3 13.3 1.18
    -8 10 3 13.07 1.31
    -7 10 3 11 1.26
    -6 10 3 4.68 1.11
    -5 10 3 334.75 4.11
    -4 10 3 89.9 2.16
    -3 10 3 3.89 0.85
    -2 10 3 7.86 0.87
    -1 10 3 273.41 3.23
    0 10 3 9.33 0.87
    1 10 3 262.4 3.25
    2 10 3 485.03 4.48
    3 10 3 40.54 1.54
    4 10 3 13.6 1.18
    5 10 3 19.31 1.4
    6 10 3 2.6 1.03
    7 10 3 127.86 2.82
    8 10 3 0.63 0.97
    9 10 3 302.99 3.67
    10 10 3 -0.11 0.75
    -10 11 3 9.8 0.83
    -9 11 3 0.79 0.8
    -8 11 3 74.88 2.1
    -7 11 3 0.3 0.97
    -6 11 3 2.89 1.05
    -5 11 3 -0.3 0.95
    -4 11 3 256.63 3.63
    -3 11 3 2.74 0.93
    -2 11 3 1.62 0.8
    -1 11 3 16.23 1.06
    0 11 3 44.92 1.6
    1 11 3 336 3.88
    2 11 3 167.66 2.87
    3 11 3 104.47 2.44
    4 11 3 3.24 0.98
    5 11 3 11.06 1.3
    6 11 3 13.01 1.36
    7 11 3 25.22 1.51
    8 11 3 134 2.67
    9 11 3 0.98 0.79
    -9 12 3 48.57 1.48
    -8 12 3 44.43 1.62
    -7 12 3 23.93 1.44
    -6 12 3 4.55 1.07
    -5 12 3 100.24 2.46
    -4 12 3 19.44 1.34
    -3 12 3 16.99 1.27
    -2 12 3 34.29 1.61
    -1 12 3 19.38 1.31
    0 12 3 294.28 3.85
    1 12 3 27.97 1.44
    2 12 3 251.49 3.67
    3 12 3 42.13 1.79
    4 12 3 5.98 1.18
    5 12 3 187.55 3.37
    6 12 3 43.45 1.85
    7 12 3 20.18 1.34
    8 12 3 0.01 0.81
    9 12 3 11.05 0.93
    -8 13 3 32.92 1.32
    -7 13 3 8.61 1.05
    -6 13 3 44.23 1.71
    -5 13 3 7.06 1.1
    -4 13 3 28.65 1.54
    -3 13 3 3.25 1.03
    -2 13 3 97.56 2.5
    -1 13 3 9.5 1.15
    0 13 3 167.61 3.08
    1 13 3 104.88 2.5
    2 13 3 0.61 1.03
    3 13 3 54.49 1.98
    4 13 3 17.27 1.43
    5 13 3 226.24 3.62
    6 13 3 26.73 1.47
    7 13 3 0.02 0.88
    8 13 3 21.2 1.12
    -8 14 3 11.03 0.87
    -7 14 3 0.23 0.74
    -6 14 3 46.32 1.64
    -5 14 3 25.34 1.37
    -4 14 3 150.52 2.93
    -3 14 3 25.65 1.52
    -2 14 3 38.71 1.76
    -1 14 3 68.62 2.13
    0 14 3 289.65 3.97
    1 14 3 5.49 1.11
    2 14 3 55.41 1.97
    3 14 3 232.55 3.61
    4 14 3 162.89 3.11
    5 14 3 17.4 1.3
    6 14 3 12.52 1.14
    7 14 3 33.38 1.32
    -7 15 3 23.61 1.07
    -6 15 3 56.56 1.59
    -5 15 3 -0.84 0.78
    -4 15 3 1.15 0.99
    -3 15 3 201.53 3.24
    -2 15 3 20.58 1.44
    -1 15 3 22.68 1.47
    0 15 3 47.91 1.8
    1 15 3 10.46 1.26
    2 15 3 27.27 1.38
    3 15 3 75.47 2.1
    4 15 3 109.34 2.41
    5 15 3 25.81 1.33
    6 15 3 1.74 0.78
    -6 16 3 161.46 2.3
    -5 16 3 -0.4 0.72
    -4 16 3 21.88 1.12
    -3 16 3 0.96 0.87
    -2 16 3 28.1 1.45
    -1 16 3 2.41 0.92
    0 16 3 0.44 0.91
    1 16 3 0.51 0.84
    2 16 3 12.59 1.13
    3 16 3 22.23 1.24
    4 16 3 17.04 1.11
    5 16 3 0.57 0.71
    -4 17 3 2.95 0.77
    -3 17 3 85.64 1.92
    -2 17 3 3.81 0.84
    -1 17 3 89.62 2.07
    0 17 3 6.3 0.92
    1 17 3 0.25 0.8
    2 17 3 1.04 0.74
    3 17 3 2.13 0.74
    4 17 3 40.16 1.27
    -2 18 3 53.34 1.38
    -1 18 3 0.83 0.67
    0 18 3 25.31 1.09
    1 18 3 41.08 1.28
    -12 0 4 33.13 1.32
    -10 0 4 351.44 4.42
    -8 0 4 252.31 3.6
    -6 0 4 4.64 0.65
    -4 0 4 4066.7 8.6
    -2 0 4 614.9 2.56
    0 0 4 409.67 2.08
    2 0 4 2899.98 5.35
    4 0 4 3.51 0.51
    6 0 4 32.81 1.25
    8 0 4 42.34 1.76
    10 0 4 2.06 1.13
    -12 1 4 1.56 0.81
    -11 1 4 205.99 3.21
    -10 1 4 68.62 2.12
    -9 1 4 156.07 2.99
    -8 1 4 0.91 0.86
    -7 1 4 24.13 1.25
    -6 1 4 1.89 0.67
    -5 1 4 931.15 4.61
    -4 1 4 30.54 0.88
    -3 1 4 6.3 0.48
    -2 1 4 56.16 0.86
    -1 1 4 0.34 0.27
    0 1 4 943.58 1.89
    1 1 4 101.68 1.01
    2 1 4 264.75 1.63
    3 1 4 390.69 2.32
    4 1 4 351.06 2.61
    5 1 4 3.06 0.57
    6 1 4 7.72 0.8
    7 1 4 26.1 1.31
    8 1 4 198.09 3.38
    9 1 4 78.99 2.31
    10 1 4 108.05 2.73
    11 1 4 93.99 2.24
    -12 2 4 43.58 1.38
    -11 2 4 23.29 1.38
    -10 2 4 101.03 2.5
    -9 2 4 1.37 0.97
    -8 2 4 303.07 3.92
    -7 2 4 2.68 0.85
    -6 2 4 9.5 0.79
    -5 2 4 207.33 2.26
    -4 2 4 96.02 1.46
    -3 2 4 0.84 0.38
    -2 2 4 681.04 2.8
    -1 2 4 106.46 1.12
    0 2 4 26.64 0.64
    1 2 4 9999.99 10.48
    2 2 4 1206.13 3.39
    3 2 4 2.45 0.38
    4 2 4 188.86 1.96
    5 2 4 268.56 2.79
    6 2 4 230.43 2.91
    7 2 4 24.63 1.4
    8 2 4 9.75 1.26
    9 2 4 -0.46 1.02
    10 2 4 0.6 1.03
    11 2 4 20.2 1.31
    -12 3 4 1.82 0.77
    -11 3 4 35.47 1.54
    -10 3 4 36.54 1.67
    -9 3 4 249.96 3.77
    -8 3 4 1.55 0.87
    -7 3 4 16.18 1.16
    -6 3 4 104.6 1.95
    -5 3 4 1.25 0.6
    -4 3 4 396.8 2.83
    -3 3 4 836.23 3.68
    -2 3 4 3101.3 6.22
    -1 3 4 13.96 0.52
    0 3 4 813.74 3.26
    1 3 4 108.65 1.22
    2 3 4 45.68 0.81
    3 3 4 1.07 0.43
    4 3 4 536.56 3.41
    5 3 4 235.91 2.65
    6 3 4 26.45 1.21
    7 3 4 76.51 2.06
    8 3 4 169.83 3.12
    9 3 4 8.51 1.25
    10 3 4 2.42 1.11
    11 3 4 28.25 1.38
    -12 4 4 32.67 1.23
    -11 4 4 2.15 0.91
    -10 4 4 8.08 1.16
    -9 4 4 171.03 3.17
    -8 4 4 150.69 2.91
    -7 4 4 166.53 2.86
    -6 4 4 569.03 4.61
    -5 4 4 4.39 0.69
    -4 4 4 1.79 0.54
    -3 4 4 1.45 0.51
    -2 4 4 21.15 0.64
    -1 4 4 188.27 1.58
    0 4 4 537.96 2.8
    1 4 4 191.13 1.72
    2 4 4 106.17 1.4
    3 4 4 423.89 2.9
    4 4 4 408.38 3.23
    5 4 4 617.02 4.37
    6 4 4 83.61 1.92
    7 4 4 372.97 4.28
    8 4 4 64.83 2.14
    9 4 4 46.33 1.92
    10 4 4 6.89 1.17
    11 4 4 1.68 0.91
    -11 5 4 37.76 1.51
    -10 5 4 25.81 1.48
    -9 5 4 0.35 0.95
    -8 5 4 61.87 2.05
    -7 5 4 103.08 2.38
    -6 5 4 195.55 2.87
    -5 5 4 22.57 1
    -4 5 4 413.06 3.37
    -3 5 4 191.03 2.13
    -2 5 4 21.1 0.77
    -1 5 4 305.44 2.16
    0 5 4 40.76 0.92
    1 5 4 5.6 0.47
    2 5 4 215.38 2.19
    3 5 4 195.62 2.19
    4 5 4 2 0.59
    5 5 4 7.99 0.86
    6 5 4 20.37 1.18
    7 5 4 68.32 2.02
    8 5 4 87.31 2.43
    9 5 4 31.72 1.68
    10 5 4 262.65 3.7
    11 5 4 15.09 1.1
    -11 6 4 37.02 1.46
    -10 6 4 10.95 1.16
    -9 6 4 75.68 2.25
    -8 6 4 160.97 3.11
    -7 6 4 198.74 3.26
    -6 6 4 589.72 4.99
    -5 6 4 57.22 1.57
    -4 6 4 56.92 1.41
    -3 6 4 18.03 0.87
    -2 6 4 195.94 2.08
    -1 6 4 219.58 2.1
    0 6 4 31.42 0.82
    1 6 4 356.14 2.67
    2 6 4 8.12 0.69
    3 6 4 34.16 1.1
    4 6 4 110.72 1.95
    5 6 4 2.89 0.76
    6 6 4 28.76 1.4
    7 6 4 363.38 4.32
    8 6 4 5.41 1.12
    9 6 4 20.55 1.42
    10 6 4 20.41 1.32
    11 6 4 45.74 1.54
    -11 7 4 7.21 0.91
    -10 7 4 53.01 1.79
    -9 7 4 12.73 1.28
    -8 7 4 69.89 2.16
    -7 7 4 268.14 3.81
    -6 7 4 393 4.22
    -5 7 4 550.46 4.67
    -4 7 4 125.04 2.11
    -3 7 4 218.44 2.57
    -2 7 4 2.26 0.57
    -1 7 4 695.02 3.92
    0 7 4 1015.53 4.96
    1 7 4 24.34 0.88
    2 7 4 168.34 2.24
    3 7 4 52.85 1.4
    4 7 4 88.43 1.89
    5 7 4 350.85 3.88
    6 7 4 70.7 2
    7 7 4 4.08 1.07
    8 7 4 71.06 2.18
    9 7 4 34.37 1.58
    10 7 4 1.43 0.91
    -11 8 4 33.22 1.24
    -10 8 4 1.96 0.91
    -9 8 4 117.4 2.7
    -8 8 4 97.21 2.52
    -7 8 4 17.48 1.39
    -6 8 4 1.87 0.93
    -5 8 4 12.06 1.06
    -4 8 4 63.68 1.67
    -3 8 4 8.34 0.79
    -2 8 4 251.45 2.82
    -1 8 4 460.39 3.6
    0 8 4 3.14 0.59
    1 8 4 1.62 0.63
    2 8 4 16.6 0.93
    3 8 4 111.22 2.14
    4 8 4 5.76 0.84
    5 8 4 213.86 3.21
    6 8 4 14.05 1.26
    7 8 4 0.8 1.03
    8 8 4 17.99 1.41
    9 8 4 73.83 2.06
    10 8 4 15.57 1.11
    -10 9 4 15.71 1.14
    -9 9 4 0.85 0.93
    -8 9 4 11.62 1.25
    -7 9 4 416.01 4.84
    -6 9 4 4.1 0.97
    -5 9 4 7.83 1
    -4 9 4 448.95 4.29
    -3 9 4 125.25 2.24
    -2 9 4 36.26 1.31
    -1 9 4 7.6 0.82
    0 9 4 9.7 0.83
    1 9 4 599.76 4.62
    2 9 4 216.19 2.95
    3 9 4 1.77 0.79
    4 9 4 64.18 1.88
    5 9 4 86.6 2.25
    6 9 4 360.59 4.44
    7 9 4 47.27 1.89
    8 9 4 3.47 1.04
    9 9 4 68.45 1.96
    10 9 4 1.28 0.76
    -10 10 4 19.96 1.1
    -9 10 4 24.56 1.32
    -8 10 4 69.74 2.17
    -7 10 4 43.86 1.79
    -6 10 4 4.54 1.11
    -5 10 4 20.91 1.34
    -4 10 4 457.06 4.65
    -3 10 4 83.04 1.96
    -2 10 4 112.35 2.25
    -1 10 4 34.04 1.33
    0 10 4 398.2 3.96
    1 10 4 1.24 0.78
    2 10 4 504.15 4.65
    3 10 4 114.39 2.43
    4 10 4 51.21 1.81
    5 10 4 8.15 1.18
    6 10 4 48.92 1.93
    7 10 4 10.34 1.25
    8 10 4 122.17 2.62
    9 10 4 88.15 2.05
    -9 11 4 16.9 1.13
    -8 11 4 20.35 1.32
    -7 11 4 13.83 1.28
    -6 11 4 4.4 1.1
    -5 11 4 72.39 2.12
    -4 11 4 25.55 1.41
    -3 11 4 3.38 0.89
    -2 11 4 6.78 0.96
    -1 11 4 46.75 1.56
    0 11 4 17.15 1.14
    1 11 4 36.06 1.52
    2 11 4 229.17 3.43
    3 11 4 281.01 3.87
    4 11 4 58.39 2
    5 11 4 33.83 1.72
    6 11 4 4.24 1.17
    7 11 4 69.31 2.12
    8 11 4 -0.03 0.9
    9 11 4 242.45 2.96
    -9 12 4 8.47 0.87
    -8 12 4 83.4 2.06
    -7 12 4 58.91 1.9
    -6 12 4 28.64 1.53
    -5 12 4 34.68 1.59
    -4 12 4 5.58 1.03
    -3 12 4 3.38 1.01
    -2 12 4 1.42 1
    -1 12 4 0.59 0.87
    0 12 4 3.57 0.96
    1 12 4 51.17 1.84
    2 12 4 3.56 1.01
    3 12 4 225.57 3.6
    4 12 4 37.17 1.76
    5 12 4 24.94 1.58
    6 12 4 281.83 4.02
    7 12 4 0.01 0.93
    8 12 4 41.67 1.53
    -8 13 4 6.54 0.88
    -7 13 4 1.4 0.87
    -6 13 4 14.04 1.15
    -5 13 4 84.69 2.25
    -4 13 4 117.36 2.61
    -3 13 4 143.49 2.87
    -2 13 4 290.33 4.02
    -1 13 4 76.65 2.22
    0 13 4 31.43 1.63
    1 13 4 364.45 4.46
    2 13 4 74.14 2.25
    3 13 4 2.97 1.07
    4 13 4 19.7 1.41
    5 13 4 9.17 1.18
    6 13 4 2.29 0.92
    7 13 4 17.72 1.19
    8 13 4 -0.05 0.68
    -7 14 4 0.04 0.71
    -6 14 4 90.29 2.1
    -5 14 4 14.71 1.22
    -4 14 4 13.84 1.2
    -3 14 4 109.77 2.59
    -2 14 4 287.17 4.02
    -1 14 4 249.74 3.73
    0 14 4 223.76 3.56
    1 14 4 85.58 2.33
    2 14 4 -0.18 1
    3 14 4 1.35 1.03
    4 14 4 0.91 0.99
    5 14 4 86.66 2.21
    6 14 4 10.42 1.05
    7 14 4 1.88 0.74
    -6 15 4 20.21 1.09
    -5 15 4 106.14 2.3
    -4 15 4 54.72 1.85
    -3 15 4 -0.41 0.89
    -2 15 4 49.95 1.9
    -1 15 4 0.76 0.94
    0 15 4 69.95 2.12
    1 15 4 8.97 1.13
    2 15 4 14.92 1.17
    3 15 4 214.14 3.3
    4 15 4 170.93 2.88
    5 15 4 59.99 1.74
    6 15 4 0.08 0.68
    -5 16 4 6.19 0.82
    -4 16 4 2.81 0.87
    -3 16 4 66.79 1.85
    -2 16 4 8.01 1.08
    -1 16 4 18.2 1.24
    0 16 4 12.77 1.16
    1 16 4 70.47 1.98
    2 16 4 1.3 0.88
    3 16 4 2.91 0.87
    4 16 4 16.72 1.1
    5 16 4 39.24 1.3
    -4 17 4 13.74 0.9
    -3 17 4 2.8 0.72
    -2 17 4 1.41 0.67
    -1 17 4 0.89 0.8
    0 17 4 4.63 0.88
    1 17 4 22.44 1.22
    2 17 4 31.43 1.23
    3 17 4 14.13 0.94
    0 18 4 33.25 1.18
    -11 0 5 223.55 3.29
    -9 0 5 317.79 4.16
    -7 0 5 35.56 1.44
    -5 0 5 84.54 1.52
    -3 0 5 141.8 1.52
    -1 0 5 3.39 0.29
    1 0 5 139.96 0.9
    3 0 5 3265.1 7.2
    5 0 5 56.15 1.38
    7 0 5 109.58 2.46
    9 0 5 30.48 1.66
    11 0 5 157.65 2.69
    -12 1 5 35.11 1.29
    -11 1 5 7.37 1.08
    -10 1 5 77.72 2.22
    -9 1 5 220.25 3.52
    -8 1 5 31.6 1.49
    -7 1 5 163.91 2.74
    -6 1 5 17.51 0.93
    -5 1 5 233.85 2.44
    -4 1 5 654.37 3.67
    -3 1 5 261.56 2.11
    -2 1 5 73.01 0.98
    -1 1 5 2766.94 5.02
    0 1 5 77.04 1.1
    1 1 5 151.05 1.29
    2 1 5 626.36 2.63
    3 1 5 7.45 0.48
    4 1 5 351.84 2.67
    5 1 5 107.06 1.8
    6 1 5 318.16 3.54
    7 1 5 43.02 1.63
    8 1 5 71.65 2.2
    9 1 5 195.66 3.46
    10 1 5 12.94 1.29
    11 1 5 17.98 1.25
    -12 2 5 37.15 1.29
    -11 2 5 2.23 0.92
    -10 2 5 0.75 1.04
    -9 2 5 30.59 1.56
    -8 2 5 94.69 2.33
    -7 2 5 183.57 2.92
    -6 2 5 213.02 2.71
    -5 2 5 2.89 0.57
    -4 2 5 172.24 1.95
    -3 2 5 1948.22 5.84
    -2 2 5 166.66 1.51
    -1 2 5 15.63 0.49
    0 2 5 46.87 0.9
    1 2 5 218.38 1.67
    2 2 5 443.69 2.4
    3 2 5 19.91 0.74
    4 2 5 219.99 2.23
    5 2 5 2.55 0.64
    6 2 5 39.37 1.46
    7 2 5 23.83 1.35
    8 2 5 7.93 1.18
    9 2 5 40.21 1.82
    10 2 5 104.45 2.53
    11 2 5 14.93 1.16
    -12 3 5 -0.26 0.67
    -11 3 5 34.06 1.48
    -10 3 5 94.19 2.42
    -9 3 5 4.97 1.09
    -8 3 5 128.06 2.69
    -7 3 5 376.19 4.17
    -6 3 5 1.13 0.67
    -5 3 5 40.15 1.14
    -4 3 5 197.5 2.11
    -3 3 5 106.15 1.44
    -2 3 5 1360.78 4.43
    -1 3 5 51.4 0.89
    0 3 5 2.54 0.44
    1 3 5 452.91 2.72
    2 3 5 1134.94 4.39
    3 3 5 4.35 0.55
    4 3 5 6.38 0.63
    5 3 5 4.5 0.67
    6 3 5 28.54 1.33
    7 3 5 285.04 3.85
    8 3 5 16.02 1.37
    9 3 5 2.22 1.06
    10 3 5 19.19 1.39
    11 3 5 -0.26 0.83
    -12 4 5 25.53 1.11
    -11 4 5 8.53 1.02
    -10 4 5 28.2 1.54
    -9 4 5 11.32 1.24
    -8 4 5 69.2 2.11
    -7 4 5 274.51 3.66
    -6 4 5 13.63 0.99
    -5 4 5 961.11 5.46
    -4 4 5 146.56 1.95
    -3 4 5 5.6 0.59
    -2 4 5 435.85 2.68
    -1 4 5 109.9 1.39
    0 4 5 74.7 1.21
    1 4 5 70.29 1.19
    2 4 5 174.87 1.88
    3 4 5 201.75 2.13
    4 4 5 49.33 1.3
    5 4 5 5.61 0.73
    6 4 5 27.59 1.26
    7 4 5 308.06 3.98
    8 4 5 49.71 1.93
    9 4 5 1.51 1.09
    10 4 5 51.63 1.85
    11 4 5 153.73 2.59
    -11 5 5 102.99 2.21
    -10 5 5 0.99 0.93
    -9 5 5 14.24 1.33
    -8 5 5 84.94 2.34
    -7 5 5 19.57 1.22
    -6 5 5 6.94 0.89
    -5 5 5 0.52 0.6
    -4 5 5 1.18 0.58
    -3 5 5 89.16 1.52
    -2 5 5 403.84 2.82
    -1 5 5 2581.56 6.84
    0 5 5 152.26 1.75
    1 5 5 613.49 3.54
    2 5 5 262.7 2.52
    3 5 5 15.76 0.87
    4 5 5 203.61 2.58
    5 5 5 161.62 2.5
    6 5 5 90.99 2.08
    7 5 5 85.13 2.26
    8 5 5 75.37 2.26
    9 5 5 1.66 1.06
    10 5 5 1.3 0.99
    11 5 5 223.95 2.95
    -11 6 5 0.91 0.8
    -10 6 5 1.68 0.94
    -9 6 5 0.63 1.03
    -8 6 5 98.08 2.5
    -7 6 5 135.25 2.73
    -6 6 5 11.53 1.08
    -5 6 5 117.76 2.17
    -4 6 5 10.08 0.79
    -3 6 5 124.64 1.83
    -2 6 5 983.19 4.82
    -1 6 5 281.98 2.63
    0 6 5 365.68 2.64
    1 6 5 4.14 0.58
    2 6 5 572.85 3.98
    3 6 5 0.4 0.59
    4 6 5 54 1.52
    5 6 5 263.61 3.27
    6 6 5 4.47 0.93
    7 6 5 212.44 3.4
    8 6 5 347.72 4.43
    9 6 5 137.91 2.79
    10 6 5 72.57 1.97
    -11 7 5 11.89 0.96
    -10 7 5 7.46 1.03
    -9 7 5 333.08 4.32
    -8 7 5 29.51 1.61
    -7 7 5 219.19 3.48
    -6 7 5 243.33 3.43
    -5 7 5 18.37 1.09
    -4 7 5 169.17 2.48
    -3 7 5 356.79 3.33
    -2 7 5 651.97 4.27
    -1 7 5 382.74 3.22
    0 7 5 60.94 1.38
    1 7 5 84.9 1.58
    2 7 5 18.2 0.89
    3 7 5 1.34 0.65
    4 7 5 112.26 2.19
    5 7 5 126.15 2.45
    6 7 5 211.86 3.28
    7 7 5 545.99 5.35
    8 7 5 7.77 1.17
    9 7 5 17.71 1.31
    10 7 5 103.52 2.23
    -11 8 5 19.87 1.02
    -10 8 5 99.63 2.23
    -9 8 5 2.8 1.05
    -8 8 5 56.15 1.99
    -7 8 5 311.82 4.16
    -6 8 5 221.44 3.4
    -5 8 5 130.38 2.46
    -4 8 5 15.25 1.03
    -3 8 5 30.02 1.2
    -2 8 5 8.95 0.76
    -1 8 5 245.27 2.78
    0 8 5 1848.63 7.45
    1 8 5 284.94 3.13
    2 8 5 4.75 0.81
    3 8 5 223.57 3.02
    4 8 5 29.61 1.35
    5 8 5 1.68 0.92
    6 8 5 1 1
    7 8 5 14.46 1.35
    8 8 5 4.86 1.2
    9 8 5 1.81 0.89
    10 8 5 2.21 0.85
    -10 9 5 0.7 0.76
    -9 9 5 1.49 0.9
    -8 9 5 194.34 3.35
    -7 9 5 63.17 2.08
    -6 9 5 48.04 1.81
    -5 9 5 18.52 1.24
    -4 9 5 4.07 0.85
    -3 9 5 764.15 5.46
    -2 9 5 4.66 0.79
    -1 9 5 23.95 1.13
    0 9 5 47.75 1.45
    1 9 5 10.37 0.93
    2 9 5 25 1.23
    3 9 5 14.35 1.1
    4 9 5 16.93 1.24
    5 9 5 20.14 1.38
    6 9 5 224.79 3.61
    7 9 5 5.58 1.15
    8 9 5 86.96 2.29
    9 9 5 18.42 1.19
    10 9 5 26.03 1.17
    -10 10 5 0.51 0.71
    -9 10 5 109.23 2.34
    -8 10 5 4.08 1.03
    -7 10 5 1.25 1.02
    -6 10 5 37.86 1.69
    -5 10 5 10.06 1.1
    -4 10 5 54.21 1.76
    -3 10 5 68.8 1.91
    -2 10 5 62.47 1.8
    -1 10 5 138.21 2.46
    0 10 5 56.4 1.69
    1 10 5 10.04 0.98
    2 10 5 0.7 0.74
    3 10 5 787.88 6.23
    4 10 5 111.89 2.57
    5 10 5 15.87 1.37
    6 10 5 0.82 1
    7 10 5 4.82 1.18
    8 10 5 63.85 1.96
    9 10 5 191.55 2.74
    -9 11 5 1.08 0.81
    -8 11 5 3.03 0.96
    -7 11 5 51.18 1.88
    -6 11 5 32.39 1.61
    -5 11 5 20.85 1.42
    -4 11 5 256.77 3.65
    -3 11 5 26.63 1.4
    -2 11 5 11.53 1.07
    -1 11 5 17.42 1.23
    0 11 5 1.78 0.9
    1 11 5 1.18 0.91
    2 11 5 645.74 5.7
    3 11 5 2.58 1.02
    4 11 5 425.12 4.86
    5 11 5 73.15 2.25
    6 11 5 300.09 4.14
    7 11 5 2.49 0.96
    8 11 5 12.57 1.12
    9 11 5 13.01 1.01
    -9 12 5 11.45 0.87
    -8 12 5 0.86 0.84
    -7 12 5 25.78 1.38
    -6 12 5 6.81 1.12
    -5 12 5 122.16 2.64
    -4 12 5 201.72 3.34
    -3 12 5 107.03 2.53
    -2 12 5 2.3 1.03
    -1 12 5 1.28 0.9
    0 12 5 118.55 2.6
    1 12 5 54.41 1.93
    2 12 5 0.45 0.92
    3 12 5 120.53 2.74
    4 12 5 4.54 1.14
    5 12 5 2.28 1.09
    6 12 5 7.66 1.15
    7 12 5 1.51 0.93
    8 12 5 31.46 1.3
    -8 13 5 75.8 1.72
    -7 13 5 52.6 1.67
    -6 13 5 9.29 1.12
    -5 13 5 17.43 1.35
    -4 13 5 3.46 0.96
    -3 13 5 262.73 3.85
    -2 13 5 152.01 3
    -1 13 5 212.91 3.51
    0 13 5 488.37 5.15
    1 13 5 73.72 2.23
    2 13 5 91.2 2.42
    3 13 5 1.81 1.09
    4 13 5 0.29 1.04
    5 13 5 2.02 0.91
    6 13 5 16.86 1.24
    7 13 5 3.54 0.85
    -7 14 5 1.76 0.74
    -6 14 5 5.15 0.91
    -5 14 5 187.28 3.04
    -4 14 5 24.81 1.53
    -3 14 5 28.64 1.58
    -2 14 5 181.01 3.19
    -1 14 5 102.21 2.53
    0 14 5 195.44 3.32
    1 14 5 94.7 2.43
    2 14 5 21.1 1.44
    3 14 5 2.53 1.06
    4 14 5 1.67 0.92
    5 14 5 0.4 0.84
    6 14 5 1.18 0.82
    7 14 5 3.58 0.73
    -6 15 5 182.97 2.62
    -5 15 5 3.32 0.89
    -4 15 5 6.88 1.03
    -3 15 5 38.21 1.59
    -2 15 5 139.28 2.74
    -1 15 5 8.14 1.1
    0 15 5 70.64 2.04
    1 15 5 1.03 0.89
    2 15 5 0.04 0.91
    3 15 5 2.68 0.93
    4 15 5 63.81 1.85
    5 15 5 41.63 1.47
    6 15 5 29.65 1.14
    -5 16 5 9.8 0.87
    -4 16 5 21.5 1.15
    -3 16 5 0.65 0.84
    -2 16 5 13.92 1.14
    -1 16 5 0.2 0.77
    0 16 5 34.49 1.46
    1 16 5 33.03 1.43
    2 16 5 156.74 2.63
    3 16 5 55.12 1.64
    4 16 5 103.42 1.99
    -4 17 5 15.09 0.87
    -3 17 5 1.45 0.68
    -2 17 5 20.76 1.12
    -1 17 5 8.94 0.93
    0 17 5 16.76 1.05
    1 17 5 44.41 1.38
    2 17 5 1.13 0.75
    3 17 5 0.41 0.75
    -12 0 6 113.81 2.02
    -10 0 6 53.18 1.92
    -8 0 6 43.09 1.68
    -6 0 6 335.16 3.39
    -4 0 6 91.26 1.48
    -2 0 6 404.94 2.39
    0 0 6 1999.86 5.96
    2 0 6 1659.72 5.48
    4 0 6 523.73 3.87
    6 0 6 13.33 1.08
    8 0 6 24.83 1.5
    10 0 6 1.96 1.07
    -12 1 6 46.99 1.39
    -11 1 6 8.18 1.01
    -10 1 6 10.56 1.18
    -9 1 6 73.01 2.14
    -8 1 6 193.64 3.2
    -7 1 6 2.75 0.83
    -6 1 6 27.98 1.15
    -5 1 6 10.26 0.74
    -4 1 6 628.7 3.74
    -3 1 6 104.66 1.48
    -2 1 6 1326.84 4.25
    -1 1 6 87.99 1.32
    0 1 6 452.58 2.88
    1 1 6 536.75 2.98
    2 1 6 4.67 0.46
    3 1 6 876.86 4.21
    4 1 6 31.69 1.06
    5 1 6 1.76 0.68
    6 1 6 10.16 1
    7 1 6 135.98 2.69
    8 1 6 12 1.25
    9 1 6 72.29 2.27
    10 1 6 173.21 3.09
    11 1 6 74.98 1.9
    -12 2 6 25.51 1.1
    -11 2 6 10.66 1.11
    -10 2 6 9.36 1.16
    -9 2 6 12.25 1.24
    -8 2 6 39.69 1.67
    -7 2 6 563.51 5.05
    -6 2 6 182.11 2.61
    -5 2 6 483.99 3.64
    -4 2 6 308.55 2.66
    -3 2 6 117.12 1.59
    -2 2 6 215.92 1.85
    -1 2 6 468.82 2.41
    0 2 6 18.17 0.73
    1 2 6 1.47 0.36
    2 2 6 243.86 2.04
    3 2 6 45.38 1.06
    4 2 6 8.58 0.72
    5 2 6 0.54 0.64
    6 2 6 272.99 3.47
    7 2 6 439.24 4.69
    8 2 6 4.93 1.18
    9 2 6 3.24 1.15
    10 2 6 14.04 1.24
    11 2 6 100.03 2.08
    -12 3 6 27.52 1.12
    -11 3 6 15.3 1.17
    -10 3 6 9.28 1.14
    -9 3 6 63.76 2.05
    -8 3 6 23.79 1.4
    -7 3 6 45.34 1.67
    -6 3 6 739.56 5.25
    -5 3 6 161.31 2.22
    -4 3 6 161.89 1.99
    -3 3 6 400.19 2.8
    -2 3 6 34.83 0.85
    -1 3 6 208.92 1.82
    0 3 6 41.54 1.01
    1 3 6 37.25 0.95
    2 3 6 697.84 3.61
    3 3 6 0.72 0.46
    4 3 6 273.69 2.84
    5 3 6 0.06 0.69
    6 3 6 200.06 3.03
    7 3 6 68.25 2.05
    8 3 6 129.36 2.82
    9 3 6 22.78 1.57
    10 3 6 77.18 2.17
    11 3 6 104.07 2.08
    -11 4 6 20.01 1.21
    -10 4 6 130.88 2.77
    -9 4 6 84.44 2.33
    -8 4 6 13.1 1.23
    -7 4 6 206.64 3.24
    -6 4 6 177.57 2.77
    -5 4 6 77.94 1.67
    -4 4 6 395.22 3.26
    -3 4 6 485.66 3.26
    -2 4 6 7.96 0.58
    -1 4 6 1069.79 4.77
    0 4 6 111.38 1.58
    1 4 6 119.27 1.67
    2 4 6 0.33 0.46
    3 4 6 524.29 3.58
    4 4 6 36.62 1.2
    5 4 6 56.24 1.61
    6 4 6 52.75 1.71
    7 4 6 48.51 1.85
    8 4 6 54.88 1.99
    9 4 6 14.21 1.32
    10 4 6 167.64 2.96
    11 4 6 6.34 0.91
    -11 5 6 70.19 1.82
    -10 5 6 2.85 0.98
    -9 5 6 23.02 1.49
    -8 5 6 123.85 2.73
    -7 5 6 25.6 1.41
    -6 5 6 29.69 1.37
    -5 5 6 593.22 4.57
    -4 5 6 128.03 1.99
    -3 5 6 64.9 1.33
    -2 5 6 51.45 1.23
    -1 5 6 3.54 0.54
    0 5 6 698.62 3.81
    1 5 6 122.64 1.67
    2 5 6 579.2 3.8
    3 5 6 247.33 2.8
    4 5 6 312.22 3.31
    5 5 6 11.1 1.03
    6 5 6 401.07 4.33
    7 5 6 0.92 0.96
    8 5 6 7.17 1.22
    9 5 6 8.49 1.18
    10 5 6 2.51 1.04
    -11 6 6 33.67 1.3
    -10 6 6 15.14 1.22
    -9 6 6 51.2 1.9
    -8 6 6 18.9 1.38
    -7 6 6 69.38 2.04
    -6 6 6 82.85 2.08
    -5 6 6 176.06 2.63
    -4 6 6 1.14 0.59
    -3 6 6 3.03 0.55
    -2 6 6 48.19 1.24
    -1 6 6 1489.09 6.42
    0 6 6 36.97 1.06
    1 6 6 134.08 1.99
    2 6 6 6.53 0.71
    3 6 6 30.58 1.15
    4 6 6 142.5 2.37
    5 6 6 442.42 4.35
    6 6 6 49.04 1.76
    7 6 6 91.95 2.46
    8 6 6 62.68 2.1
    9 6 6 16.9 1.39
    10 6 6 69.18 1.93
    -11 7 6 22.59 1.09
    -10 7 6 18.04 1.22
    -9 7 6 48.19 1.84
    -8 7 6 118.31 2.71
    -7 7 6 0.2 0.89
    -6 7 6 215.06 3.29
    -5 7 6 95.39 2.1
    -4 7 6 33.19 1.24
    -3 7 6 11.1 0.83
    -2 7 6 595.9 4.23
    -1 7 6 42.77 1.25
    0 7 6 591.15 4.18
    1 7 6 30.77 1.2
    2 7 6 27.49 1.13
    3 7 6 1.36 0.69
    4 7 6 1.79 0.78
    5 7 6 25.52 1.34
    6 7 6 16.19 1.29
    7 7 6 30.69 1.59
    8 7 6 204.81 3.48
    9 7 6 2.71 0.99
    10 7 6 0.6 0.87
    -11 8 6 31.72 1.15
    -10 8 6 0.9 0.82
    -9 8 6 221.38 3.41
    -8 8 6 228.11 3.6
    -7 8 6 148.23 2.93
    -6 8 6 40.07 1.66
    -5 8 6 40.2 1.54
    -4 8 6 42.63 1.44
    -3 8 6 8.87 0.9
    -2 8 6 462.88 4.03
    -1 8 6 176.8 2.48
    0 8 6 1.08 0.57
    1 8 6 83.54 1.86
    2 8 6 0.74 0.74
    3 8 6 244.59 3.31
    4 8 6 151.2 2.72
    5 8 6 21.85 1.36
    6 8 6 4.11 1.07
    7 8 6 250.94 3.77
    8 8 6 4.19 1.02
    9 8 6 2.4 0.95
    10 8 6 1.1 0.79
    -10 9 6 22.01 1.12
    -9 9 6 33.46 1.5
    -8 9 6 55.58 1.95
    -7 9 6 130.83 2.8
    -6 9 6 28.22 1.5
    -5 9 6 12.16 1.17
    -4 9 6 9.92 1.06
    -3 9 6 13.55 1
    -2 9 6 35.93 1.39
    -1 9 6 1.73 0.71
    0 9 6 22.29 1.18
    1 9 6 323.92 3.71
    2 9 6 43.24 1.62
    3 9 6 23.42 1.34
    4 9 6 2.26 0.94
    5 9 6 197.63 3.33
    6 9 6 68.59 2.19
    7 9 6 1.91 1.08
    8 9 6 8.54 1.12
    9 9 6 88.36 2.08
    -10 10 6 107.1 1.93
    -9 10 6 16.74 1.19
    -8 10 6 14.78 1.24
    -7 10 6 0.13 0.97
    -6 10 6 166.49 3.07
    -5 10 6 1.11 0.93
    -4 10 6 74 2.07
    -3 10 6 116.15 2.47
    -2 10 6 1.61 0.85
    -1 10 6 8.05 0.98
    0 10 6 33.94 1.43
    1 10 6 0.66 0.86
    2 10 6 78.37 2.11
    3 10 6 1.38 0.95
    4 10 6 111.55 2.6
    5 10 6 8.56 1.2
    6 10 6 283.32 4.01
    7 10 6 6.21 1.05
    8 10 6 18.92 1.27
    9 10 6 45.61 1.48
    -9 11 6 126.87 2.23
    -8 11 6 3.8 0.95
    -7 11 6 3.07 0.97
    -6 11 6 5.35 1.09
    -5 11 6 80.56 2.23
    -4 11 6 108.05 2.49
    -3 11 6 160.54 2.96
    -2 11 6 4.54 0.97
    -1 11 6 60.58 1.9
    0 11 6 9.91 1.11
    1 11 6 29.27 1.49
    2 11 6 3.56 1.02
    3 11 6 765.92 6.42
    4 11 6 28.43 1.59
    5 11 6 295.16 4.13
    6 11 6 46.11 1.89
    7 11 6 8.63 1.08
    8 11 6 3.12 0.84
    -9 12 6 70.73 1.59
    -8 12 6 21.1 1.15
    -7 12 6 12.51 1.13
    -6 12 6 37.65 1.6
    -5 12 6 2.64 1
    -4 12 6 151.11 2.92
    -3 12 6 514.47 5.26
    -2 12 6 97.46 2.44
    -1 12 6 15.57 1.29
    0 12 6 171.48 3.12
    1 12 6 65.35 2.09
    2 12 6 4.95 1.04
    3 12 6 209.35 3.52
    4 12 6 269.6 3.96
    5 12 6 25.28 1.52
    6 12 6 39.34 1.68
    7 12 6 0.32 0.87
    8 12 6 1.68 0.74
    -8 13 6 3.17 0.71
    -7 13 6 33.33 1.36
    -6 13 6 19.67 1.24
    -5 13 6 111.42 2.5
    -4 13 6 1.47 0.9
    -3 13 6 2.91 1.02
    -2 13 6 15.19 1.27
    -1 13 6 46.91 1.82
    0 13 6 84.27 2.33
    1 13 6 344.71 4.39
    2 13 6 0.81 1
    3 13 6 42.87 1.82
    4 13 6 30.09 1.58
    5 13 6 8.73 1.1
    6 13 6 79.98 2.05
    7 13 6 8.07 0.91
    -7 14 6 34.15 1.26
    -6 14 6 12.84 1.09
    -5 14 6 119.61 2.45
    -4 14 6 0.52 0.94
    -3 14 6 -0.73 0.96
    -2 14 6 131.61 2.78
    -1 14 6 71.67 2.17
    0 14 6 -0.06 0.98
    1 14 6 2.16 1.03
    2 14 6 1.32 1
    3 14 6 36.38 1.66
    4 14 6 35.38 1.57
    5 14 6 10.52 1.08
    6 14 6 3.12 0.83
    -6 15 6 49.32 1.41
    -5 15 6 157.98 2.65
    -4 15 6 13.46 1.14
    -3 15 6 15.3 1.22
    -2 15 6 30.77 1.51
    -1 15 6 210.07 3.31
    0 15 6 40.44 1.65
    1 15 6 63.9 1.94
    2 15 6 203.25 3.19
    3 15 6 82.9 2.1
    4 15 6 2.72 0.88
    5 15 6 0.29 0.73
    -5 16 6 2.86 0.66
    -4 16 6 18.31 1
    -3 16 6 6.43 0.93
    -2 16 6 2.02 0.86
    -1 16 6 8.79 1.04
    0 16 6 0.44 0.81
    1 16 6 58.06 1.7
    2 16 6 9.46 1.02
    3 16 6 12.94 0.99
    4 16 6 17.61 1.02
    -3 17 6 5.18 0.76
    -2 17 6 28.2 1.2
    -1 17 6 89.94 1.85
    0 17 6 7.09 0.84
    1 17 6 9.6 0.86
    2 17 6 24.52 1.1
    -11 0 7 42.49 1.58
    -9 0 7 56.19 1.96
    -7 0 7 1.39 0.83
    -5 0 7 397.85 3.43
    -3 0 7 386.73 3.14
    -1 0 7 33.49 0.95
    1 0 7 1098.13 4.27
    3 0 7 1309.42 5.15
    5 0 7 66.95 1.72
    7 0 7 2.58 0.98
    9 0 7 71.85 2.25
    11 0 7 296.49 3.47
    -12 1 7 77.94 1.69
    -11 1 7 4.2 0.93
    -10 1 7 1.74 0.93
    -9 1 7 244.66 3.68
    -8 1 7 3.23 1.05
    -7 1 7 13.71 1.1
    -6 1 7 31.44 1.23
    -5 1 7 9.17 0.73
    -4 1 7 59.85 1.24
    -3 1 7 1095.56 4.99
    -2 1 7 6.01 0.68
    -1 1 7 0.57 0.54
    0 1 7 30.89 0.92
    1 1 7 1165.89 4.73
    2 1 7 45.79 1.07
    3 1 7 914.2 4.83
    4 1 7 73.23 1.58
    5 1 7 91.87 1.98
    6 1 7 61.55 1.83
    7 1 7 15.64 1.31
    8 1 7 63.83 2.17
    9 1 7 29.75 1.66
    10 1 7 7.82 1.13
    11 1 7 73.22 1.84
    -12 2 7 128.66 2.08
    -11 2 7 0.87 0.85
    -10 2 7 8.24 1.13
    -9 2 7 2.44 0.95
    -8 2 7 590.69 5.63
    -7 2 7 193.85 3.04
    -6 2 7 677.5 5.07
    -5 2 7 4.16 0.64
    -4 2 7 62.4 1.37
    -3 2 7 98.49 1.54
    -2 2 7 0.67 0.57
    -1 2 7 12.77 0.76
    0 2 7 7.92 0.66
    1 2 7 260.37 2.4
    2 2 7 132.64 1.78
    3 2 7 212.85 2.33
    4 2 7 19.57 0.95
    5 2 7 76.03 1.83
    6 2 7 24.52 1.36
    7 2 7 40.16 1.74
    8 2 7 113.75 2.74
    9 2 7 163.8 3.17
    10 2 7 93.56 2.3
    11 2 7 -0.56 0.7
    -12 3 7 0.13 0.68
    -11 3 7 35.29 1.44
    -10 3 7 118.56 2.59
    -9 3 7 26.28 1.49
    -8 3 7 10.46 1.18
    -7 3 7 463.79 4.73
    -6 3 7 63.6 1.68
    -5 3 7 1041.77 5.7
    -4 3 7 787.11 4.54
    -3 3 7 18.65 0.86
    -2 3 7 149.1 1.97
    -1 3 7 533.74 3.54
    0 3 7 13.66 0.76
    1 3 7 11.2 0.7
    2 3 7 0.22 0.5
    3 3 7 373.59 3.33
    4 3 7 39.2 1.24
    5 3 7 22.75 1.14
    6 3 7 58.49 1.84
    7 3 7 548.32 5.35
    8 3 7 4.83 1.16
    9 3 7 8.06 1.21
    10 3 7 0.59 0.95
    -11 4 7 94 2.06
    -10 4 7 19.33 1.32
    -9 4 7 17.44 1.33
    -8 4 7 38.18 1.7
    -7 4 7 2.56 0.9
    -6 4 7 231.21 3.17
    -5 4 7 245.56 2.92
    -4 4 7 1.26 0.58
    -3 4 7 26.81 1.05
    -2 4 7 14.74 0.79
    -1 4 7 29.9 1.02
    0 4 7 1410.43 5.68
    1 4 7 355.14 2.89
    2 4 7 656.38 4.26
    3 4 7 131.86 2.1
    4 4 7 14.32 0.97
    5 4 7 4.59 0.92
    6 4 7 75.34 2.06
    7 4 7 50.26 1.89
    8 4 7 1.61 1.12
    9 4 7 7.82 1.13
    10 4 7 1.16 0.95
    -11 5 7 50.16 1.56
    -10 5 7 70.8 2.02
    -9 5 7 57.63 1.97
    -8 5 7 0.87 0.99
    -7 5 7 14.72 1.2
    -6 5 7 24.23 1.3
    -5 5 7 589.83 4.64
    -4 5 7 75.61 1.72
    -3 5 7 1348.75 6.59
    -2 5 7 9.4 0.79
    -1 5 7 1002.26 5
    0 5 7 423.63 3.31
    1 5 7 0.46 0.56
    2 5 7 14.44 0.81
    3 5 7 462.6 3.99
    4 5 7 38.62 1.37
    5 5 7 893.12 6.31
    6 5 7 7.07 1.06
    7 5 7 35.44 1.71
    8 5 7 18.36 1.42
    9 5 7 15.46 1.28
    10 5 7 24.01 1.34
    -11 6 7 3.07 0.75
    -10 6 7 30.44 1.44
    -9 6 7 91.39 2.37
    -8 6 7 44.5 1.78
    -7 6 7 0.62 0.89
    -6 6 7 24.54 1.34
    -5 6 7 112.34 2.23
    -4 6 7 567.02 4.37
    -3 6 7 2.72 0.69
    -2 6 7 110.13 1.96
    -1 6 7 100.3 1.78
    0 6 7 221.94 2.49
    1 6 7 650.35 4.6
    2 6 7 190.51 2.59
    3 6 7 17.23 0.99
    4 6 7 35.71 1.42
    5 6 7 2.05 0.9
    6 6 7 122.65 2.7
    7 6 7 4.42 1.06
    8 6 7 44.01 1.87
    9 6 7 11.42 1.24
    10 6 7 1.49 0.87
    -11 7 7 1.95 0.68
    -10 7 7 66.82 1.87
    -9 7 7 3.89 1
    -8 7 7 8.93 1.15
    -7 7 7 160.27 3.01
    -6 7 7 75.39 2.07
    -5 7 7 36.25 1.47
    -4 7 7 28.25 1.27
    -3 7 7 8.18 0.85
    -2 7 7 7.82 0.84
    -1 7 7 278.19 3.09
    0 7 7 72.88 1.63
    1 7 7 37.44 1.25
    2 7 7 181.79 2.69
    3 7 7 1.51 0.82
    4 7 7 0.77 0.85
    5 7 7 4.34 0.99
    6 7 7 165.38 3.07
    7 7 7 106.99 2.66
    8 7 7 39.44 1.78
    9 7 7 5.91 1.08
    10 7 7 8.27 0.92
    -10 8 7 15.24 1.08
    -9 8 7 0.3 0.87
    -8 8 7 213.95 3.45
    -7 8 7 126.35 2.71
    -6 8 7 139.16 2.75
    -5 8 7 21.4 1.3
    -4 8 7 75.46 1.99
    -3 8 7 187.19 2.85
    -2 8 7 0.25 0.7
    -1 8 7 193.99 2.73
    0 8 7 20.01 1.07
    1 8 7 37.85 1.45
    2 8 7 16.46 1.18
    3 8 7 7.59 1.01
    4 8 7 4.2 1
    5 8 7 117.65 2.63
    6 8 7 75.56 2.21
    7 8 7 2.92 1.09
    8 8 7 113.88 2.59
    9 8 7 25.8 1.33
    -10 9 7 13.93 0.97
    -9 9 7 144.75 2.64
    -8 9 7 65.94 2.07
    -7 9 7 1.9 0.9
    -6 9 7 21.75 1.39
    -5 9 7 111.91 2.5
    -4 9 7 1.52 0.86
    -3 9 7 0.99 0.8
    -2 9 7 56.66 1.74
    -1 9 7 42.01 1.5
    0 9 7 3.06 0.78
    1 9 7 0.31 0.86
    2 9 7 14.78 1.21
    3 9 7 136.42 2.73
    4 9 7 3.37 1.05
    5 9 7 41.65 1.79
    6 9 7 81.73 2.31
    7 9 7 326.46 4.18
    8 9 7 6.13 1.08
    9 9 7 2.67 0.88
    -10 10 7 5.07 0.75
    -9 10 7 39.66 1.45
    -8 10 7 2.77 0.91
    -7 10 7 16.99 1.29
    -6 10 7 20.82 1.37
    -5 10 7 116.26 2.63
    -4 10 7 17.37 1.29
    -3 10 7 131.14 2.67
    -2 10 7 95.98 2.29
    -1 10 7 3.04 0.87
    0 10 7 0.57 0.87
    1 10 7 38.4 1.59
    2 10 7 148.44 2.86
    3 10 7 55.35 1.95
    4 10 7 136.61 2.88
    5 10 7 40.5 1.81
    6 10 7 22.71 1.5
    7 10 7 55.21 1.85
    8 10 7 8 1.03
    9 10 7 7.99 0.82
    -9 11 7 4.03 0.78
    -8 11 7 4.45 0.9
    -7 11 7 0.32 0.88
    -6 11 7 219.76 3.41
    -5 11 7 6.08 1.1
    -4 11 7 116.35 2.61
    -3 11 7 35.48 1.59
    -2 11 7 1078.22 7.35
    -1 11 7 150.22 2.87
    0 11 7 6.5 1.03
    1 11 7 11.62 1.2
    2 11 7 23.91 1.47
    3 11 7 23.12 1.48
    4 11 7 432.1 4.95
    5 11 7 3.05 1.1
    6 11 7 5.36 1.04
    7 11 7 1.15 0.9
    8 11 7 32.46 1.28
    -8 12 7 128.74 2.23
    -7 12 7 1.82 0.87
    -6 12 7 62.04 1.88
    -5 12 7 34.7 1.62
    -4 12 7 8.5 1.2
    -3 12 7 6.11 1.1
    -2 12 7 74.8 2.16
    -1 12 7 11.66 1.24
    0 12 7 -0.11 0.99
    1 12 7 295.36 4.09
    2 12 7 7.48 1.14
    3 12 7 126.22 2.79
    4 12 7 125.01 2.79
    5 12 7 116.03 2.58
    6 12 7 1.88 0.95
    7 12 7 8.47 0.98
    -8 13 7 58.68 1.5
    -7 13 7 -0.41 0.71
    -6 13 7 0.17 0.84
    -5 13 7 72.33 2.01
    -4 13 7 84.67 2.29
    -3 13 7 1.22 0.98
    -2 13 7 26.09 1.49
    -1 13 7 1.67 1
    0 13 7 99.08 2.5
    1 13 7 1.95 1.06
    2 13 7 20.48 1.46
    3 13 7 38.19 1.77
    4 13 7 35.29 1.6
    5 13 7 0.89 0.92
    6 13 7 55.81 1.71
    7 13 7 102.71 1.93
    -7 14 7 51.41 1.44
    -6 14 7 129.97 2.31
    -5 14 7 68.69 1.88
    -4 14 7 53.11 1.76
    -3 14 7 1.08 0.95
    -2 14 7 101.5 2.52
    -1 14 7 39.01 1.8
    0 14 7 7.06 1.16
    1 14 7 4.99 1.05
    2 14 7 99.6 2.43
    3 14 7 44.82 1.71
    4 14 7 7.39 1.09
    5 14 7 37.33 1.47
    6 14 7 30.35 1.22
    -6 15 7 17.93 0.99
    -5 15 7 18.96 1.08
    -4 15 7 0.8 0.85
    -3 15 7 2.96 0.93
    -2 15 7 21.4 1.28
    -1 15 7 193.49 3.08
    0 15 7 3.15 0.97
    1 15 7 1.22 0.91
    2 15 7 59.87 1.84
    3 15 7 156.27 2.7
    4 15 7 28.2 1.29
    5 15 7 0.65 0.69
    -4 16 7 127.64 2.1
    -3 16 7 -0.07 0.75
    -2 16 7 12.42 1.02
    -1 16 7 0.38 0.77
    0 16 7 101.65 2.08
    1 16 7 -0.09 0.77
    2 16 7 99.94 2.03
    3 16 7 1.41 0.73
    -2 17 7 10.92 0.87
    -1 17 7 67.01 1.6
    0 17 7 139.36 2.23
    1 17 7 -0.33 0.71
    -10 0 8 1.65 0.99
    -8 0 8 -0.53 0.97
    -6 0 8 10.76 0.97
    -4 0 8 2.89 0.56
    -2 0 8 575.2 3.95
    0 0 8 17.97 0.79
    2 0 8 5.93 0.63
    4 0 8 135.22 2.31
    6 0 8 9.18 1.08
    8 0 8 107.54 2.61
    10 0 8 33.95 1.56
    -11 1 8 29.78 1.39
    -10 1 8 176.15 3.13
    -9 1 8 0.74 0.96
    -8 1 8 530.8 5.36
    -7 1 8 268.84 3.61
    -6 1 8 183.94 2.73
    -5 1 8 231.17 2.86
    -4 1 8 370.58 3.45
    -3 1 8 1.43 0.57
    -2 1 8 128.33 1.93
    -1 1 8 23.24 0.97
    0 1 8 119.56 1.74
    1 1 8 651.79 3.62
    2 1 8 59.65 1.34
    3 1 8 87.47 1.74
    4 1 8 451.34 4.08
    5 1 8 57.82 1.73
    6 1 8 480.93 4.84
    7 1 8 0.67 1.01
    8 1 8 2.18 1.07
    9 1 8 32.25 1.63
    10 1 8 0.95 0.89
    -11 2 8 10.08 0.99
    -10 2 8 76.6 2.19
    -9 2 8 3.95 1.08
    -8 2 8 14.95 1.27
    -7 2 8 19.48 1.24
    -6 2 8 1.92 0.81
    -5 2 8 257.1 3.07
    -4 2 8 8.47 0.82
    -3 2 8 240.16 2.76
    -2 2 8 14.31 0.84
    -1 2 8 162.57 2.08
    0 2 8 10.17 0.7
    1 2 8 102.77 1.52
    2 2 8 35.5 1.08
    3 2 8 233.82 2.74
    4 2 8 10.03 0.83
    5 2 8 112.4 2.26
    6 2 8 144.67 2.81
    7 2 8 39.45 1.78
    8 2 8 90.21 2.45
    9 2 8 111.13 2.59
    10 2 8 49.67 1.7
    -11 3 8 23.81 1.25
    -10 3 8 5.15 1.04
    -9 3 8 51.22 1.88
    -8 3 8 32.79 1.61
    -7 3 8 11.32 1.09
    -6 3 8 576.75 5.04
    -5 3 8 23.96 1.18
    -4 3 8 247.51 2.99
    -3 3 8 307.77 3.07
    -2 3 8 215.41 2.46
    -1 3 8 0.01 0.49
    0 3 8 73.64 1.47
    1 3 8 17.7 0.77
    2 3 8 671.93 4.47
    3 3 8 328.42 3.26
    4 3 8 56.56 1.6
    5 3 8 58.67 1.85
    6 3 8 25.22 1.46
    7 3 8 410.02 4.8
    8 3 8 52.28 1.94
    9 3 8 132.1 2.72
    10 3 8 9.04 1.05
    -11 4 8 46.84 1.54
    -10 4 8 117.75 2.53
    -9 4 8 140.4 2.92
    -8 4 8 99.34 2.51
    -7 4 8 192.38 3.18
    -6 4 8 40.07 1.51
    -5 4 8 0.55 0.77
    -4 4 8 26.96 1.18
    -3 4 8 681.52 4.82
    -2 4 8 174.77 2.31
    -1 4 8 392.11 3.31
    0 4 8 2.2 0.62
    1 4 8 1.84 0.53
    2 4 8 208.52 2.55
    3 4 8 704.85 4.9
    4 4 8 76.72 1.92
    5 4 8 95.12 2.23
    6 4 8 113.55 2.59
    7 4 8 41.95 1.76
    8 4 8 127.86 2.83
    9 4 8 2.62 1.03
    10 4 8 1 0.86
    -11 5 8 43.83 1.44
    -10 5 8 4.42 0.88
    -9 5 8 56.36 1.98
    -8 5 8 25.37 1.46
    -7 5 8 55.61 1.89
    -6 5 8 47.53 1.68
    -5 5 8 14.49 1.03
    -4 5 8 571 4.7
    -3 5 8 251.17 3.06
    -2 5 8 135.86 2.22
    -1 5 8 721.92 4.67
    0 5 8 636.36 4.4
    1 5 8 24.41 0.99
    2 5 8 55.48 1.45
    3 5 8 172.79 2.63
    4 5 8 2.86 0.83
    5 5 8 0.46 0.81
    6 5 8 193.83 3.34
    7 5 8 37.48 1.76
    8 5 8 -0.75 1.07
    9 5 8 0.68 0.94
    10 5 8 32.14 1.34
    -11 6 8 34.24 1.24
    -10 6 8 63.28 1.86
    -9 6 8 14.44 1.25
    -8 6 8 25.39 1.53
    -7 6 8 39.66 1.71
    -6 6 8 10.4 1.07
    -5 6 8 5.09 0.87
    -4 6 8 58.81 1.69
    -3 6 8 474.87 4.26
    -2 6 8 1.6 0.7
    -1 6 8 61.14 1.6
    0 6 8 307.15 3.12
    1 6 8 42.25 1.37
    2 6 8 65.19 1.72
    3 6 8 88.89 2.01
    4 6 8 37.67 1.48
    5 6 8 54.71 1.86
    6 6 8 28.98 1.58
    7 6 8 2.13 1.08
    8 6 8 16.09 1.37
    9 6 8 27.97 1.48
    10 6 8 14.25 1.05
    -10 7 8 14.08 1.06
    -9 7 8 129.3 2.67
    -8 7 8 33.11 1.6
    -7 7 8 52.38 1.89
    -6 7 8 296.92 3.86
    -5 7 8 243.45 3.48
    -4 7 8 49.11 1.65
    -3 7 8 26.15 1.26
    -2 7 8 130.2 2.34
    -1 7 8 80.05 1.85
    0 7 8 7.52 0.87
    1 7 8 30.94 1.31
    2 7 8 722.35 5.47
    3 7 8 196.27 3.02
    4 7 8 19.31 1.26
    5 7 8 59.15 1.96
    6 7 8 71.52 2.18
    7 7 8 59.98 2.09
    8 7 8 66.63 2.08
    9 7 8 8.14 1.05
    -10 8 8 24.06 1.18
    -9 8 8 2.26 0.92
    -8 8 8 1.02 0.87
    -7 8 8 25.34 1.47
    -6 8 8 0.06 0.91
    -5 8 8 363.09 4.28
    -4 8 8 0.13 0.78
    -3 8 8 7.23 1
    -2 8 8 18.59 1.15
    -1 8 8 23.01 1.2
    0 8 8 31.59 1.37
    1 8 8 243.05 3.32
    2 8 8 3.84 0.91
    3 8 8 77.64 2.1
    4 8 8 257.68 3.67
    5 8 8 12.31 1.25
    6 8 8 166.8 3.12
    7 8 8 166.55 3.17
    8 8 8 0.52 0.96
    9 8 8 1.77 0.88
    -10 9 8 1.59 0.71
    -9 9 8 11.47 1.06
    -8 9 8 134.03 2.63
    -7 9 8 45.29 1.77
    -6 9 8 28.31 1.47
    -5 9 8 105.49 2.46
    -4 9 8 212.91 3.36
    -3 9 8 18.48 1.24
    -2 9 8 28.83 1.44
    -1 9 8 21.86 1.25
    0 9 8 64.75 1.9
    1 9 8 86.18 2.2
    2 9 8 0.77 0.88
    3 9 8 163.99 3.03
    4 9 8 184.01 3.24
    5 9 8 11.99 1.31
    6 9 8 6.39 1.16
    7 9 8 2.08 1.01
    8 9 8 35.53 1.54
    9 9 8 43.2 1.4
    -9 10 8 72.87 1.75
    -8 10 8 15.3 1.17
    -7 10 8 10.98 1.15
    -6 10 8 23.18 1.41
    -5 10 8 112.02 2.54
    -4 10 8 152.67 2.94
    -3 10 8 5.31 1.05
    -2 10 8 505.91 5.06
    -1 10 8 0.21 0.88
    0 10 8 123.64 2.63
    1 10 8 14.88 1.24
    2 10 8 0.22 0.95
    3 10 8 2.22 1.01
    4 10 8 17.37 1.38
    5 10 8 272.36 3.94
    6 10 8 73.56 2.09
    7 10 8 37.98 1.6
    8 10 8 7.18 0.96
    -9 11 8 5.33 0.75
    -8 11 8 23.63 1.23
    -7 11 8 18.26 1.3
    -6 11 8 23.01 1.4
    -5 11 8 14.77 1.27
    -4 11 8 4.28 0.97
    -3 11 8 140.38 2.83
    -2 11 8 54.55 1.91
    -1 11 8 506.26 5.17
    0 11 8 1.56 1.02
    1 11 8 25.68 1.52
    2 11 8 8.28 1.17
    3 11 8 34.06 1.71
    4 11 8 53.47 1.97
    5 11 8 85.87 2.36
    6 11 8 3.4 1.01
    7 11 8 75.05 1.9
    8 11 8 8.89 0.85
    -8 12 8 64.41 1.62
    -7 12 8 64.71 1.81
    -6 12 8 15.69 1.22
    -5 12 8 53.22 1.88
    -4 12 8 66.26 2.05
    -3 12 8 72.11 2.13
    -2 12 8 290.12 3.99
    -1 12 8 90.22 2.37
    0 12 8 20.8 1.46
    1 12 8 0.47 0.97
    2 12 8 117 2.73
    3 12 8 16.35 1.38
    4 12 8 80.98 2.28
    5 12 8 87.9 2.25
    6 12 8 11.21 1.1
    7 12 8 21.14 1.12
    -7 13 8 23.31 1.18
    -6 13 8 18.5 1.21
    -5 13 8 78.76 2.06
    -4 13 8 52.06 1.86
    -3 13 8 10.26 1.22
    -2 13 8 7.55 1.11
    -1 13 8 31.01 1.59
    0 13 8 15.59 1.35
    1 13 8 114.05 2.65
    2 13 8 14.27 1.31
    3 13 8 0.64 0.89
    4 13 8 16.35 1.28
    5 13 8 33.09 1.49
    6 13 8 21.33 1.17
    -6 14 8 30.26 1.28
    -5 14 8 95.34 2.09
    -4 14 8 5.81 0.98
    -3 14 8 19.75 1.28
    -2 14 8 0.32 0.88
    -1 14 8 25.39 1.37
    0 14 8 29.5 1.52
    1 14 8 0.3 0.97
    2 14 8 10.21 1.16
    3 14 8 66.74 1.97
    4 14 8 36.46 1.51
    5 14 8 7.31 0.9
    -5 15 8 1.59 0.71
    -4 15 8 18.76 1.14
    -3 15 8 39.33 1.51
    -2 15 8 16.24 1.2
    -1 15 8 125.72 2.47
    0 15 8 128.43 2.5
    1 15 8 14.45 1.18
    2 15 8 165.68 2.76
    3 15 8 45.98 1.55
    4 15 8 28.29 1.22
    -3 16 8 123.03 2.11
    -2 16 8 3.31 0.77
    -1 16 8 99.9 1.99
    0 16 8 0.63 0.71
    1 16 8 29.25 1.22
    2 16 8 0.98 0.71
    3 16 8 2.33 0.74
    -11 0 9 250.66 3.23
    -9 0 9 24.14 1.5
    -7 0 9 338.17 4.07
    -5 0 9 325.55 3.64
    -3 0 9 124.11 2.1
    -1 0 9 532.61 4
    1 0 9 51.68 1.32
    3 0 9 22.65 1.15
    5 0 9 2.53 0.87
    7 0 9 86.83 2.4
    9 0 9 41.72 1.69
    -11 1 9 1.66 0.79
    -10 1 9 8.83 1.11
    -9 1 9 1.04 0.98
    -8 1 9 60.4 2.01
    -7 1 9 137.38 2.71
    -6 1 9 12.86 1.04
    -5 1 9 364.14 3.83
    -4 1 9 59.33 1.58
    -3 1 9 77.66 1.71
    -2 1 9 729.52 4.79
    -1 1 9 36.98 1.21
    0 1 9 933.27 5.06
    1 1 9 125.42 1.96
    2 1 9 140.35 2.19
    3 1 9 9.1 0.82
    4 1 9 217.59 3.01
    5 1 9 438.73 4.49
    6 1 9 283.14 3.87
    7 1 9 46.87 1.86
    8 1 9 24.73 1.54
    9 1 9 35.5 1.61
    10 1 9 -0.42 0.81
    -11 2 9 1.09 0.77
    -10 2 9 8.11 1.08
    -9 2 9 30.58 1.6
    -8 2 9 95.71 2.47
    -7 2 9 56.65 1.83
    -6 2 9 10 1.02
    -5 2 9 223.7 3
    -4 2 9 39 1.33
    -3 2 9 57.7 1.51
    -2 2 9 2.49 0.63
    -1 2 9 82.66 1.66
    0 2 9 22.74 1.01
    1 2 9 299.45 3
    2 2 9 53.66 1.45
    3 2 9 248.3 3.04
    4 2 9 285.47 3.45
    5 2 9 24.85 1.32
    6 2 9 120.92 2.63
    7 2 9 69.98 2.12
    8 2 9 126.55 2.81
    9 2 9 64.23 1.98
    10 2 9 27.58 1.3
    -11 3 9 55.37 1.61
    -10 3 9 37.26 1.55
    -9 3 9 2.11 0.96
    -8 3 9 248.94 3.8
    -7 3 9 10.51 1.13
    -6 3 9 8.1 1
    -5 3 9 52.92 1.62
    -4 3 9 0.6 0.7
    -3 3 9 8.89 0.81
    -2 3 9 168.16 2.41
    -1 3 9 34.33 1.2
    0 3 9 1001.1 5.53
    1 3 9 105.95 1.9
    2 3 9 329 3.3
    3 3 9 665.92 5.07
    4 3 9 541.86 4.81
    5 3 9 31.77 1.49
    6 3 9 3.89 1.04
    7 3 9 117.79 2.72
    8 3 9 4.38 1.16
    9 3 9 24.83 1.45
    10 3 9 20.66 1.21
    -11 4 9 3.38 0.74
    -10 4 9 1.84 0.85
    -9 4 9 138.64 2.84
    -8 4 9 43.58 1.77
    -7 4 9 30.11 1.48
    -6 4 9 172.94 2.93
    -5 4 9 153.14 2.65
    -4 4 9 1.63 0.78
    -3 4 9 391.75 3.88
    -2 4 9 73.88 1.69
    -1 4 9 157.21 2.35
    0 4 9 139.8 2.18
    1 4 9 90.51 1.84
    2 4 9 59.35 1.6
    3 4 9 291.23 3.42
    4 4 9 91.08 2.19
    5 4 9 22.28 1.38
    6 4 9 80.24 2.31
    7 4 9 275.52 4.05
    8 4 9 29.12 1.66
    9 4 9 5.67 1.07
    10 4 9 25.47 1.24
    -11 5 9 1.82 0.69
    -10 5 9 37.32 1.5
    -9 5 9 427.48 4.73
    -8 5 9 0.23 0.99
    -7 5 9 5.03 1.02
    -6 5 9 43.57 1.63
    -5 5 9 247.88 3.38
    -4 5 9 70.91 1.87
    -3 5 9 627.97 5.06
    -2 5 9 54.93 1.58
    -1 5 9 499.19 4.17
    0 5 9 37.95 1.26
    1 5 9 85.62 1.88
    2 5 9 3.43 0.77
    3 5 9 12.93 1.07
    4 5 9 38.48 1.58
    5 5 9 96.93 2.42
    6 5 9 28.36 1.55
    7 5 9 1.07 1.09
    8 5 9 12.35 1.29
    9 5 9 0.9 0.96
    -11 6 9 5.82 0.76
    -10 6 9 26.28 1.32
    -9 6 9 13.72 1.21
    -8 6 9 87.97 2.3
    -7 6 9 13.49 1.22
    -6 6 9 416.23 4.54
    -5 6 9 455.13 4.68
    -4 6 9 19.09 1.18
    -3 6 9 17.25 1.1
    -2 6 9 345.41 3.78
    -1 6 9 138.94 2.4
    0 6 9 45.08 1.5
    1 6 9 44.55 1.5
    2 6 9 134.87 2.47
    3 6 9 4.96 0.89
    4 6 9 6.55 1.03
    5 6 9 104.74 2.51
    6 6 9 30.38 1.67
    7 6 9 0.55 1.04
    8 6 9 1.09 1
    9 6 9 32.15 1.43
    -10 7 9 52.83 1.58
    -9 7 9 30.25 1.46
    -8 7 9 24.01 1.44
    -7 7 9 325.24 4.15
    -6 7 9 50.41 1.79
    -5 7 9 227.19 3.4
    -4 7 9 290.25 3.78
    -3 7 9 11.11 1.07
    -2 7 9 108.36 2.28
    -1 7 9 13.69 1.03
    0 7 9 194.88 2.98
    1 7 9 4.84 0.86
    2 7 9 0.95 0.88
    3 7 9 333.9 4.05
    4 7 9 118.5 2.58
    5 7 9 0.33 1.01
    6 7 9 97.35 2.52
    7 7 9 78.65 2.3
    8 7 9 80.44 2.2
    9 7 9 10.22 1.01
    -10 8 9 5.11 0.79
    -9 8 9 79.98 2.01
    -8 8 9 0.54 0.9
    -7 8 9 13.2 1.2
    -6 8 9 159.9 2.97
    -5 8 9 63.16 1.98
    -4 8 9 88.97 2.26
    -3 8 9 199.09 3.19
    -2 8 9 2.06 0.81
    -1 8 9 52.95 1.72
    0 8 9 32.54 1.47
    1 8 9 27.62 1.4
    2 8 9 552.97 5.26
    3 8 9 297.25 3.96
    4 8 9 9.98 1.18
    5 8 9 142.22 2.91
    6 8 9 8.69 1.2
    7 8 9 81.71 2.29
    8 8 9 51 1.76
    9 8 9 129.85 2.24
    -9 9 9 30.79 1.3
    -8 9 9 3.2 0.94
    -7 9 9 2.53 1
    -6 9 9 189.64 3.22
    -5 9 9 1.29 0.91
    -4 9 9 381.87 4.49
    -3 9 9 15.23 1.23
    -2 9 9 2.89 0.92
    -1 9 9 97.59 2.36
    0 9 9 2.33 0.94
    1 9 9 11.5 1.18
    2 9 9 2.19 1
    3 9 9 12.67 1.26
    4 9 9 253.51 3.79
    5 9 9 110.49 2.62
    6 9 9 9.55 1.27
    7 9 9 56.23 1.92
    8 9 9 91.49 2.04
    -9 10 9 1.34 0.67
    -8 10 9 5.03 0.93
    -7 10 9 51.84 1.8
    -6 10 9 87.12 2.24
    -5 10 9 82.25 2.24
    -4 10 9 30.1 1.53
    -3 10 9 1.97 0.96
    -2 10 9 170.32 3.11
    -1 10 9 598.56 5.58
    0 10 9 1.37 0.94
    1 10 9 1.89 0.97
    2 10 9 0.26 0.96
    3 10 9 33.29 1.66
    4 10 9 27.55 1.57
    5 10 9 111.37 2.61
    6 10 9 59.63 1.94
    7 10 9 22.66 1.27
    8 10 9 0.65 0.74
    -8 11 9 71.98 1.73
    -7 11 9 0.1 0.84
    -6 11 9 4.79 0.94
    -5 11 9 0.58 0.95
    -4 11 9 17.77 1.32
    -3 11 9 -0.09 0.94
    -2 11 9 1186.77 7.94
    -1 11 9 8.99 1.2
    0 11 9 111.8 2.6
    1 11 9 216.16 3.55
    2 11 9 17.67 1.39
    3 11 9 42.23 1.84
    4 11 9 0.97 1.01
    5 11 9 -0.36 0.95
    6 11 9 95.97 2.21
    7 11 9 1.33 0.8
    -8 12 9 25.45 1.08
    -7 12 9 101.23 2.18
    -6 12 9 5.71 0.94
    -5 12 9 37.68 1.63
    -4 12 9 1.06 0.95
    -3 12 9 2.26 1.02
    -2 12 9 4.97 1.1
    -1 12 9 41.65 1.79
    0 12 9 16.65 1.36
    1 12 9 36.13 1.7
    2 12 9 19.97 1.44
    3 12 9 4.47 1.01
    4 12 9 24.01 1.44
    5 12 9 0.83 0.89
    6 12 9 180.81 2.72
    -7 13 9 13.66 0.95
    -6 13 9 9.18 0.98
    -5 13 9 5.97 0.97
    -4 13 9 33.84 1.48
    -3 13 9 22.13 1.35
    -2 13 9 0.9 0.93
    -1 13 9 6.28 1.08
    0 13 9 58.96 1.97
    1 13 9 60.05 1.97
    2 13 9 33.76 1.58
    3 13 9 3.88 1.03
    4 13 9 15.01 1.21
    5 13 9 16.1 1.13
    6 13 9 12.54 0.93
    -6 14 9 76.92 1.73
    -5 14 9 4.6 0.84
    -4 14 9 26.17 1.34
    -3 14 9 34.25 1.48
    -2 14 9 1.21 0.88
    -1 14 9 1.06 0.92
    0 14 9 19.05 1.33
    1 14 9 28.63 1.48
    2 14 9 321.08 3.93
    3 14 9 53.62 1.74
    4 14 9 32.03 1.36
    5 14 9 6.12 0.81
    -5 15 9 36.26 1.2
    -4 15 9 43.03 1.39
    -3 15 9 6.07 0.87
    -2 15 9 35.11 1.4
    -1 15 9 48.51 1.61
    0 15 9 28.79 1.37
    1 15 9 2.07 0.89
    2 15 9 1.99 0.84
    3 15 9 90.22 1.91
    -3 16 9 3.87 0.73
    -2 16 9 25.75 1.15
    -1 16 9 9.99 0.87
    0 16 9 83.73 1.79
    1 16 9 0.97 0.69
    -10 0 10 72.27 2.03
    -8 0 10 2.8 0.9
    -6 0 10 61.74 1.88
    -4 0 10 122.99 2.29
    -2 0 10 318.27 3.41
    0 0 10 144.06 2.26
    2 0 10 2.62 0.69
    4 0 10 123.56 2.45
    6 0 10 563.81 5.55
    8 0 10 8.34 1.17
    -11 1 10 68.32 1.73
    -10 1 10 16.2 1.18
    -9 1 10 8.51 1.11
    -8 1 10 22.3 1.44
    -7 1 10 430.5 4.65
    -6 1 10 1.09 0.83
    -5 1 10 78.5 1.99
    -4 1 10 192.65 2.86
    -3 1 10 16.03 0.99
    -2 1 10 3.59 0.72
    -1 1 10 1185.19 6.28
    0 1 10 149.06 2.31
    1 1 10 5.65 0.78
    2 1 10 22.53 1.12
    3 1 10 87.26 2.03
    4 1 10 56.9 1.74
    5 1 10 3.68 0.95
    6 1 10 83.76 2.3
    7 1 10 220.25 3.59
    8 1 10 9.3 1.17
    9 1 10 78.22 2.08
    -11 2 10 35.96 1.32
    -10 2 10 6.76 1
    -9 2 10 23.33 1.45
    -8 2 10 18.27 1.36
    -7 2 10 28.22 1.46
    -6 2 10 43.45 1.62
    -5 2 10 223.43 3.16
    -4 2 10 230.25 3.1
    -3 2 10 81.99 1.88
    -2 2 10 85.34 1.86
    -1 2 10 764.51 5.13
    0 2 10 64.69 1.59
    1 2 10 891.92 5.74
    2 2 10 14.92 1.03
    3 2 10 124.57 2.42
    4 2 10 480.1 4.7
    5 2 10 17.36 1.28
    6 2 10 8.32 1.12
    7 2 10 -0.27 1
    8 2 10 5.87 1.08
    9 2 10 22.33 1.38
    -11 3 10 23.05 1.11
    -10 3 10 107.46 2.33
    -9 3 10 12.79 1.18
    -8 3 10 8.45 1.13
    -7 3 10 26.84 1.45
    -6 3 10 78.35 2.09
    -5 3 10 207.96 3.16
    -4 3 10 36.99 1.43
    -3 3 10 164.83 2.6
    -2 3 10 54.15 1.55
    -1 3 10 77.45 1.77
    0 3 10 0.49 0.64
    1 3 10 482.29 4.26
    2 3 10 262.88 3.32
    3 3 10 169.99 2.8
    4 3 10 83.73 2.13
    5 3 10 221.77 3.52
    6 3 10 0.45 1.01
    7 3 10 81.52 2.37
    8 3 10 41.88 1.76
    9 3 10 0.91 0.96
    -11 4 10 92.54 1.83
    -10 4 10 2.24 0.81
    -9 4 10 49.64 1.8
    -8 4 10 1.39 0.93
    -7 4 10 103.62 2.42
    -6 4 10 7.89 1.07
    -5 4 10 77.65 2.04
    -4 4 10 391.5 4.24
    -3 4 10 148.59 2.62
    -2 4 10 21.94 1.12
    -1 4 10 75.7 1.79
    0 4 10 127.72 2.33
    1 4 10 0.84 0.76
    2 4 10 40.47 1.48
    3 4 10 65.6 1.88
    4 4 10 35.13 1.58
    5 4 10 56.23 1.95
    6 4 10 73.66 2.22
    7 4 10 171.97 3.2
    8 4 10 27.09 1.55
    9 4 10 3.95 0.94
    -11 5 10 -0.1 0.59
    -10 5 10 17.21 1.14
    -9 5 10 2.78 0.91
    -8 5 10 462.67 4.89
    -7 5 10 52.99 1.86
    -6 5 10 37 1.6
    -5 5 10 1.71 0.85
    -4 5 10 147.97 2.73
    -3 5 10 101.31 2.24
    -2 5 10 23.87 1.25
    -1 5 10 11.26 0.95
    0 5 10 103.66 2.16
    1 5 10 55.85 1.67
    2 5 10 3.55 0.85
    3 5 10 30.45 1.44
    4 5 10 98.42 2.43
    5 5 10 3.31 1.11
    6 5 10 19.46 1.51
    7 5 10 15.07 1.42
    8 5 10 91.28 2.31
    9 5 10 12.11 1.09
    -10 6 10 8.86 0.94
    -9 6 10 152.46 2.75
    -8 6 10 61.81 1.99
    -7 6 10 24.12 1.41
    -6 6 10 0.73 0.91
    -5 6 10 448.87 4.77
    -4 6 10 119.38 2.52
    -3 6 10 18.53 1.18
    -2 6 10 61.86 1.83
    -1 6 10 0.99 0.76
    0 6 10 0.3 0.79
    1 6 10 13.1 1.09
    2 6 10 65.22 1.96
    3 6 10 18.67 1.33
    4 6 10 247.43 3.66
    5 6 10 29.01 1.6
    6 6 10 31.52 1.71
    7 6 10 10.62 1.37
    8 6 10 64.61 1.97
    9 6 10 4.91 0.9
    -10 7 10 14.42 0.97
    -9 7 10 7.61 0.99
    -8 7 10 9.54 1.05
    -7 7 10 0.65 0.93
    -6 7 10 110.74 2.53
    -5 7 10 15.88 1.26
    -4 7 10 62.7 1.95
    -3 7 10 239.53 3.5
    -2 7 10 19.03 1.24
    -1 7 10 80.38 2.09
    0 7 10 2.74 0.87
    1 7 10 165.45 2.93
    2 7 10 158.33 2.92
    3 7 10 23.49 1.43
    4 7 10 15.67 1.36
    5 7 10 0.4 0.94
    6 7 10 27.97 1.61
    7 7 10 179.79 3.12
    8 7 10 10.47 1.12
    -10 8 10 1.67 0.62
    -9 8 10 12.54 1
    -8 8 10 55.7 1.79
    -7 8 10 80.87 2.17
    -6 8 10 24.79 1.41
    -5 8 10 7.26 1.08
    -4 8 10 167.97 3.08
    -3 8 10 217.57 3.42
    -2 8 10 77.3 2.14
    -1 8 10 96.1 2.36
    0 8 10 267.3 3.72
    1 8 10 0.23 0.93
    2 8 10 10.34 1.23
    3 8 10 515.73 5.24
    4 8 10 286.87 3.99
    5 8 10 2.04 1.08
    6 8 10 5.03 1.21
    7 8 10 6.7 1.14
    8 8 10 4.97 1
    -9 9 10 0.87 0.68
    -8 9 10 12.73 1.08
    -7 9 10 4.8 0.92
    -6 9 10 3 0.98
    -5 9 10 408.07 4.69
    -4 9 10 77.82 2.24
    -3 9 10 159.22 3.01
    -2 9 10 34.77 1.61
    -1 9 10 122.18 2.67
    0 9 10 454.67 4.94
    1 9 10 21.53 1.42
    2 9 10 8.93 1.25
    3 9 10 173.57 3.23
    4 9 10 0.2 0.97
    5 9 10 67.07 2.15
    6 9 10 57.53 1.92
    7 9 10 6.91 1.08
    8 9 10 4.71 0.89
    -9 10 10 2.41 0.65
    -8 10 10 71.82 1.79
    -7 10 10 0.02 0.87
    -6 10 10 30.25 1.53
    -5 10 10 22.1 1.39
    -4 10 10 7.24 1.14
    -3 10 10 53.52 1.9
    -2 10 10 135.41 2.87
    -1 10 10 123.3 2.7
    0 10 10 67.2 2.15
    1 10 10 19.09 1.44
    2 10 10 37.19 1.79
    3 10 10 15.96 1.4
    4 10 10 92.75 2.42
    5 10 10 37.9 1.7
    6 10 10 115.74 2.44
    7 10 10 0.21 0.79
    -8 11 10 23.58 1.12
    -7 11 10 270.28 3.48
    -6 11 10 6.62 0.97
    -5 11 10 30.54 1.54
    -4 11 10 2.17 0.92
    -3 11 10 3.05 1
    -2 11 10 0.1 0.97
    -1 11 10 104.18 2.56
    0 11 10 216.57 3.56
    1 11 10 13.73 1.32
    2 11 10 63.39 2.08
    3 11 10 8.73 1.23
    4 11 10 4.22 1.04
    5 11 10 167.03 2.89
    6 11 10 -0.06 0.81
    7 11 10 186.18 2.57
    -7 12 10 1.02 0.76
    -6 12 10 47.18 1.59
    -5 12 10 32.44 1.49
    -4 12 10 27.91 1.44
    -3 12 10 36.34 1.61
    -2 12 10 83.04 2.3
    -1 12 10 85.81 2.35
    0 12 10 1.58 1.01
    1 12 10 1.71 1
    2 12 10 6.49 0.99
    3 12 10 22.96 1.45
    4 12 10 54.28 1.8
    5 12 10 5.81 0.96
    6 12 10 82.1 1.78
    -6 13 10 14.83 0.98
    -5 13 10 18.5 1.15
    -4 13 10 7.04 0.93
    -3 13 10 13.84 1.18
    -2 13 10 0.22 0.91
    -1 13 10 29.35 1.54
    0 13 10 27.72 1.49
    1 13 10 73.57 2.15
    2 13 10 51.16 1.83
    3 13 10 33.03 1.53
    4 13 10 48.38 1.62
    5 13 10 44.98 1.45
    -5 14 10 9.47 0.87
    -4 14 10 16.98 1.1
    -3 14 10 20.37 1.16
    -2 14 10 11.47 1.09
    -1 14 10 1.82 0.89
    0 14 10 2.97 0.94
    1 14 10 23.66 1.36
    2 14 10 1.84 0.89
    3 14 10 121.55 2.3
    4 14 10 110.83 2.04
    -4 15 10 -0.54 0.65
    -3 15 10 354.79 3.6
    -2 15 10 27.9 1.22
    -1 15 10 92.7 1.97
    0 15 10 4.07 0.87
    1 15 10 30.61 1.3
    2 15 10 108.5 2.04
    3 15 10 18.37 0.93
    -11 0 11 41.48 1.32
    -9 0 11 158.81 2.93
    -7 0 11 392.44 4.48
    -5 0 11 12.65 1.06
    -3 0 11 173.68 2.78
    -1 0 11 284.7 3.4
    1 0 11 1.05 0.8
    3 0 11 277.42 3.58
    5 0 11 13.94 1.31
    7 0 11 534.91 5.43
    9 0 11 23.08 1.26
    -11 1 11 8.4 0.82
    -10 1 11 217.45 3.15
    -9 1 11 0.34 0.89
    -8 1 11 5.52 1.05
    -7 1 11 -0.12 0.88
    -6 1 11 43.06 1.64
    -5 1 11 0.92 0.86
    -4 1 11 7.56 0.97
    -3 1 11 4.83 0.75
    -2 1 11 727.24 5.43
    -1 1 11 87.08 1.97
    0 1 11 110.41 2.17
    1 1 11 456.66 4.31
    2 1 11 73.32 1.91
    3 1 11 56.77 1.81
    4 1 11 96.09 2.34
    5 1 11 8.22 1.18
    6 1 11 51.46 1.95
    7 1 11 18.46 1.42
    8 1 11 3.32 1.03
    9 1 11 2.53 0.93
    -11 2 11 7.83 0.81
    -10 2 11 7.39 0.97
    -9 2 11 12.92 1.17
    -8 2 11 1.03 0.89
    -7 2 11 12.62 1.18
    -6 2 11 224.02 3.38
    -5 2 11 214.75 3.33
    -4 2 11 48.17 1.63
    -3 2 11 128.92 2.43
    -2 2 11 1.06 0.73
    -1 2 11 393.7 3.97
    0 2 11 227.23 3.1
    1 2 11 291.09 3.53
    2 2 11 20.49 1.2
    3 2 11 106.04 2.36
    4 2 11 70.22 2.09
    5 2 11 205.32 3.46
    6 2 11 21.01 1.44
    7 2 11 45.2 1.89
    8 2 11 12.6 1.2
    9 2 11 27.75 1.37
    -11 3 11 142.2 2.15
    -10 3 11 3.9 0.88
    -9 3 11 78.7 2.12
    -8 3 11 29.34 1.49
    -7 3 11 19.66 1.37
    -6 3 11 7.23 1.08
    -5 3 11 20.06 1.29
    -4 3 11 1.8 0.89
    -3 3 11 523.42 4.76
    -2 3 11 2.72 0.84
    -1 3 11 28.89 1.3
    0 3 11 49.64 1.58
    1 3 11 0.25 0.77
    2 3 11 7.84 0.98
    3 3 11 15.08 1.18
    4 3 11 189.6 3.21
    5 3 11 21.07 1.47
    6 3 11 30.44 1.7
    7 3 11 5.85 1
    8 3 11 15.27 1.18
    9 3 11 21 1.24
    -10 4 11 105.84 2.16
    -9 4 11 0.77 0.89
    -8 4 11 64.73 2
    -7 4 11 113.12 2.53
    -6 4 11 11.56 1.19
    -5 4 11 47.25 1.73
    -4 4 11 109.05 2.46
    -3 4 11 82.08 2.12
    -2 4 11 214.78 3.12
    -1 4 11 8.84 0.98
    0 4 11 41.36 1.55
    1 4 11 232.88 3.31
    2 4 11 77.14 2.03
    3 4 11 624.02 5.62
    4 4 11 111.33 2.59
    5 4 11 23.36 1.43
    6 4 11 18.97 1.53
    7 4 11 15.92 1.44
    8 4 11 72.09 2.11
    9 4 11 0.83 0.83
    -10 5 11 43.53 1.42
    -9 5 11 163.3 2.78
    -8 5 11 35.87 1.55
    -7 5 11 22.4 1.38
    -6 5 11 31.87 1.57
    -5 5 11 268.57 3.76
    -4 5 11 -0.24 0.81
    -3 5 11 5.82 0.9
    -2 5 11 12.55 1.08
    -1 5 11 5.14 0.93
    0 5 11 1.97 0.92
    1 5 11 1.49 0.88
    2 5 11 53.85 1.91
    3 5 11 0.67 1.02
    4 5 11 439.68 4.94
    5 5 11 213.86 3.5
    6 5 11 41.04 1.86
    7 5 11 75.7 2.22
    8 5 11 50.6 1.8
    9 5 11 129.86 2.28
    -10 6 11 -0.08 0.66
    -9 6 11 0.68 0.84
    -8 6 11 47.12 1.67
    -7 6 11 5.8 1.06
    -6 6 11 99.12 2.41
    -5 6 11 57.18 1.94
    -4 6 11 29.78 1.51
    -3 6 11 47.15 1.73
    -2 6 11 62.05 1.91
    -1 6 11 39.33 1.6
    0 6 11 1.32 0.86
    1 6 11 1.31 0.94
    2 6 11 58.47 1.93
    3 6 11 13.52 1.28
    4 6 11 35.95 1.79
    5 6 11 1.73 1.15
    6 6 11 42.43 1.84
    7 6 11 85.16 2.29
    8 6 11 160 2.66
    -10 7 11 0.39 0.6
    -9 7 11 6.19 0.89
    -8 7 11 65.06 1.88
    -7 7 11 1.51 0.9
    -6 7 11 10.44 1.19
    -5 7 11 10.94 1.17
    -4 7 11 14.42 1.28
    -3 7 11 72.82 2.12
    -2 7 11 627.26 5.67
    -1 7 11 37.23 1.62
    0 7 11 1.74 0.94
    1 7 11 34.57 1.64
    2 7 11 104.82 2.55
    3 7 11 493.18 5.23
    4 7 11 3.49 1.09
    5 7 11 37.21 1.8
    6 7 11 32.06 1.64
    7 7 11 3.39 1.06
    8 7 11 128.33 2.32
    -9 8 11 2.36 0.72
    -8 8 11 35.73 1.46
    -7 8 11 1.07 0.84
    -6 8 11 101.04 2.45
    -5 8 11 36.96 1.66
    -4 8 11 432.72 4.86
    -3 8 11 3.6 1.02
    -2 8 11 150.75 2.93
    -1 8 11 8.53 1.12
    0 8 11 6.26 1.1
    1 8 11 172.36 3.14
    2 8 11 108.11 2.63
    3 8 11 72.06 2.21
    4 8 11 15.44 1.36
    5 8 11 28.41 1.69
    6 8 11 72.99 2.13
    7 8 11 2.37 1.01
    -9 9 11 19.32 1
    -8 9 11 0.23 0.81
    -7 9 11 30.93 1.42
    -6 9 11 -0.5 0.95
    -5 9 11 10.03 1.19
    -4 9 11 264.94 3.86
    -3 9 11 272.37 3.95
    -2 9 11 5.68 1.11
    -1 9 11 397.05 4.68
    0 9 11 27.43 1.56
    1 9 11 192.69 3.38
    2 9 11 172.08 3.24
    3 9 11 59.11 2.1
    4 9 11 33.05 1.69
    5 9 11 0.92 1.03
    6 9 11 16.45 1.32
    7 9 11 47.65 1.57
    -8 10 11 25.59 1.2
    -7 10 11 339.13 3.74
    -6 10 11 0.44 0.85
    -5 10 11 106.9 2.5
    -4 10 11 7.05 1.09
    -3 10 11 1.04 0.98
    -2 10 11 2.32 1.01
    -1 10 11 1.67 1.02
    0 10 11 45.7 1.9
    1 10 11 78.23 2.31
    2 10 11 31.9 1.65
    3 10 11 29.05 1.6
    4 10 11 0.19 1.04
    5 10 11 20.18 1.4
    6 10 11 -0.04 0.84
    7 10 11 83.05 1.8
    -8 11 11 6.56 0.77
    -7 11 11 19.64 1.15
    -6 11 11 307.84 3.65
    -5 11 11 7.6 1.01
    -4 11 11 49.97 1.82
    -3 11 11 10.55 1.2
    -2 11 11 54.56 1.97
    -1 11 11 100.17 2.49
    0 11 11 1.58 0.97
    1 11 11 48.2 1.9
    2 11 11 41.17 1.8
    3 11 11 5.81 1.06
    4 11 11 1.22 0.86
    5 11 11 37.82 1.49
    6 11 11 256.67 2.97
    -7 12 11 31.88 1.18
    -6 12 11 21.16 1.15
    -5 12 11 1.01 0.8
    -4 12 11 2.32 0.89
    -3 12 11 9.33 1.11
    -2 12 11 24.93 1.44
    -1 12 11 48.14 1.77
    0 12 11 47.5 1.78
    1 12 11 7.79 1.14
    2 12 11 2.11 1
    3 12 11 22.72 1.39
    4 12 11 41.04 1.57
    5 12 11 2.43 0.84
    -6 13 11 2.28 0.64
    -5 13 11 4.99 0.87
    -4 13 11 99.98 2.09
    -3 13 11 50.69 1.67
    -2 13 11 3.05 0.91
    -1 13 11 35.88 1.55
    0 13 11 0.92 0.89
    1 13 11 14.65 1.23
    2 13 11 5.95 1.04
    3 13 11 45.69 1.61
    4 13 11 81.62 1.85
    -4 14 11 22.37 1.09
    -3 14 11 19.02 1.06
    -2 14 11 164.11 2.6
    -1 14 11 44.21 1.57
    0 14 11 0.22 0.85
    1 14 11 13.25 1.08
    2 14 11 40.32 1.45
    3 14 11 0.81 0.72
    -3 15 11 16.22 0.98
    -2 15 11 147.53 2.3
    -1 15 11 11.08 0.88
    0 15 11 6.68 0.84
    1 15 11 7.74 0.83
    -10 0 12 33.82 1.37
    -8 0 12 232.38 3.47
    -6 0 12 9.11 1.15
    -4 0 12 2.34 0.86
    -2 0 12 198.47 3.08
    0 0 12 247.28 3.42
    2 0 12 174.51 3.04
    4 0 12 67.03 2.1
    6 0 12 258.78 3.84
    8 0 12 83.4 2.09
    -10 1 12 73.53 1.84
    -9 1 12 19.5 1.25
    -8 1 12 1.22 0.91
    -7 1 12 22.64 1.38
    -6 1 12 305.21 4.05
    -5 1 12 12 1.18
    -4 1 12 13.97 1.14
    -3 1 12 13.51 1.12
    -2 1 12 1.18 0.79
    -1 1 12 287.53 3.58
    0 1 12 109.79 2.34
    1 1 12 128.26 2.55
    2 1 12 120.31 2.55
    3 1 12 178.45 3.14
    4 1 12 5.42 1.17
    5 1 12 32.64 1.73
    6 1 12 109.02 2.61
    7 1 12 290.39 3.94
    8 1 12 2.9 1
    -10 2 12 107.43 2.12
    -9 2 12 34.94 1.52
    -8 2 12 8.89 1.13
    -7 2 12 0.9 0.91
    -6 2 12 16.31 1.27
    -5 2 12 309.02 4.07
    -4 2 12 14.79 1.17
    -3 2 12 57.63 1.82
    -2 2 12 433.68 4.41
    -1 2 12 0.67 0.79
    0 2 12 8.33 1.06
    1 2 12 74.97 2.04
    2 2 12 0.47 0.81
    3 2 12 72.97 2.22
    4 2 12 227.33 3.66
    5 2 12 119.22 2.79
    6 2 12 41.47 1.82
    7 2 12 47.67 1.86
    8 2 12 1.7 0.95
    -10 3 12 45.63 1.46
    -9 3 12 125.96 2.47
    -8 3 12 17.47 1.24
    -7 3 12 115.63 2.55
    -6 3 12 70.46 2.11
    -5 3 12 112.25 2.56
    -4 3 12 25.25 1.39
    -3 3 12 67.21 1.93
    -2 3 12 828.4 6.13
    -1 3 12 177.55 2.95
    0 3 12 89.01 2.21
    1 3 12 1.01 0.88
    2 3 12 1.09 0.96
    3 3 12 333.99 4.31
    4 3 12 0.68 1.08
    5 3 12 5.94 1.23
    6 3 12 7.55 1.27
    7 3 12 0.57 1.05
    8 3 12 28.88 1.44
    -10 4 12 2.92 0.76
    -9 4 12 14.03 1.14
    -8 4 12 195.47 3.04
    -7 4 12 1.77 0.91
    -6 4 12 229.81 3.57
    -5 4 12 13.54 1.21
    -4 4 12 11.11 1.16
    -3 4 12 6.76 1.06
    -2 4 12 34.49 1.54
    -1 4 12 50.5 1.73
    0 4 12 33.66 1.49
    1 4 12 59.44 1.98
    2 4 12 63.52 2
    3 4 12 102.03 2.54
    4 4 12 273.16 3.99
    5 4 12 88.25 2.47
    6 4 12 37.57 1.83
    7 4 12 10.41 1.13
    8 4 12 2.49 0.94
    -10 5 12 21.11 1.03
    -9 5 12 24.77 1.24
    -8 5 12 132.24 2.57
    -7 5 12 53.96 1.84
    -6 5 12 10.33 1.17
    -5 5 12 92.24 2.35
    -4 5 12 148.69 2.94
    -3 5 12 10.05 1.11
    -2 5 12 173.62 3.09
    -1 5 12 281.34 3.87
    0 5 12 53.54 1.84
    1 5 12 16.79 1.31
    2 5 12 244.93 3.66
    3 5 12 116.34 2.76
    4 5 12 5.77 1.19
    5 5 12 89.16 2.44
    6 5 12 75.66 2.22
    7 5 12 8.12 1.22
    8 5 12 320.63 3.69
    -10 6 12 1.6 0.62
    -9 6 12 0.53 0.75
    -8 6 12 27.16 1.35
    -7 6 12 39.59 1.59
    -6 6 12 3.06 1.01
    -5 6 12 109.89 2.57
    -4 6 12 14.71 1.28
    -3 6 12 6.98 1.09
    -2 6 12 59.61 1.94
    -1 6 12 156.77 2.95
    0 6 12 16.63 1.32
    1 6 12 40.6 1.79
    2 6 12 4.49 1.14
    3 6 12 317.22 4.21
    4 6 12 92.38 2.53
    5 6 12 55.02 2.01
    6 6 12 8.82 1.28
    7 6 12 41.33 1.7
    8 6 12 19.2 1.17
    -9 7 12 16.34 1.05
    -8 7 12 0.88 0.76
    -7 7 12 85.51 2.14
    -6 7 12 39.84 1.69
    -5 7 12 10.77 1.17
    -4 7 12 6.99 1.1
    -3 7 12 57.44 1.99
    -2 7 12 61.72 2.03
    -1 7 12 354.53 4.39
    0 7 12 7.49 1.13
    1 7 12 1.37 0.91
    2 7 12 341.34 4.46
    3 7 12 91.45 2.44
    4 7 12 0.33 1.06
    5 7 12 23.62 1.84
    6 7 12 58.43 1.99
    7 7 12 28.19 1.39
    -9 8 12 0.85 0.7
    -8 8 12 12.68 1.04
    -7 8 12 0.2 0.85
    -6 8 12 3.34 0.97
    -5 8 12 17.62 1.34
    -4 8 12 161.57 3.12
    -3 8 12 547.94 5.5
    -2 8 12 41.01 1.77
    -1 8 12 35.64 1.71
    0 8 12 142.08 2.93
    1 8 12 23.62 1.51
    2 8 12 106.77 2.63
    3 8 12 73.36 2.3
    4 8 12 26.83 1.63
    5 8 12 48.16 1.9
    6 8 12 2.56 1.08
    7 8 12 18.5 1.22
    -8 9 12 1.27 0.76
    -7 9 12 8.15 1.01
    -6 9 12 100.72 2.32
    -5 9 12 33.75 1.59
    -4 9 12 24.52 1.5
    -3 9 12 29.15 1.56
    -2 9 12 89.47 2.41
    -1 9 12 148.05 2.99
    0 9 12 151.47 3.05
    1 9 12 57.09 2.07
    2 9 12 0.54 1.02
    3 9 12 31.5 1.74
    4 9 12 3.98 1.1
    5 9 12 1.07 0.92
    6 9 12 13.17 1.13
    -8 10 12 0.74 0.63
    -7 10 12 78.75 1.82
    -6 10 12 247.75 3.3
    -5 10 12 46.74 1.67
    -4 10 12 17.11 1.3
    -3 10 12 1.01 0.98
    -2 10 12 159.32 3.07
    -1 10 12 8.05 1.15
    0 10 12 47.15 1.87
    1 10 12 79.16 2.27
    2 10 12 140.23 2.9
    3 10 12 5.8 1.12
    4 10 12 32.85 1.54
    5 10 12 11.85 1.14
    6 10 12 5.52 0.92
    -7 11 12 45.21 1.34
    -6 11 12 2.71 0.85
    -5 11 12 9.18 1.01
    -4 11 12 4.25 0.93
    -3 11 12 16.57 1.29
    -2 11 12 0.15 0.9
    -1 11 12 17.36 1.33
    0 11 12 33.54 1.59
    1 11 12 91.28 2.32
    2 11 12 3.44 1.05
    3 11 12 9.65 1.1
    4 11 12 11.53 1.09
    5 11 12 25.54 1.18
    -6 12 12 0.86 0.64
    -5 12 12 23.22 1.17
    -4 12 12 2.94 0.83
    -3 12 12 25.38 1.36
    -2 12 12 4.74 1
    -1 12 12 21.34 1.33
    0 12 12 0.93 0.94
    1 12 12 72.93 2.04
    2 12 12 16.61 1.21
    3 12 12 7.05 1.01
    4 12 12 67.41 1.72
    -5 13 12 59.24 1.58
    -4 13 12 6.22 0.82
    -3 13 12 10.74 1
    -2 13 12 155.79 2.66
    -1 13 12 26.62 1.37
    0 13 12 1.19 0.9
    1 13 12 2.44 0.9
    2 13 12 0.04 0.8
    3 13 12 7.86 0.91
    -3 14 12 137.7 2.17
    -2 14 12 9.13 0.89
    -1 14 12 -0.01 0.74
    0 14 12 21.56 1.15
    1 14 12 2.56 0.77
    2 14 12 11.71 0.92
    -9 0 13 14.76 1.09
    -7 0 13 15.5 1.25
    -5 0 13 20.93 1.41
    -3 0 13 120.03 2.57
    -1 0 13 27.86 1.43
    1 0 13 300.57 4.09
    3 0 13 157.44 3.06
    5 0 13 7.08 1.24
    7 0 13 149.72 2.86
    -10 1 13 4.43 0.75
    -9 1 13 53.66 1.65
    -8 1 13 0.65 0.82
    -7 1 13 0.33 0.9
    -6 1 13 4.12 1.02
    -5 1 13 173.71 3.18
    -4 1 13 1.26 0.9
    -3 1 13 32.82 1.53
    -2 1 13 81.11 2.21
    -1 1 13 10.98 1.11
    0 1 13 20.38 1.32
    1 1 13 65.04 2.06
    2 1 13 172.15 3.16
    3 1 13 17.47 1.39
    4 1 13 456.25 5.19
    5 1 13 123.44 2.8
    6 1 13 18.45 1.37
    7 1 13 172.32 2.99
    8 1 13 71.71 1.86
    -10 2 13 4.06 0.74
    -9 2 13 125.28 2.34
    -8 2 13 9.26 1.03
    -7 2 13 55.18 1.85
    -6 2 13 61.41 1.99
    -5 2 13 15.45 1.33
    -4 2 13 9.79 1.14
    -3 2 13 0.71 0.87
    -2 2 13 139.53 2.75
    -1 2 13 324.5 4.16
    0 2 13 22.07 1.45
    1 2 13 0.41 1.03
    2 2 13 7.67 1.24
    3 2 13 5.36 1.17
    4 2 13 9.33 1.35
    5 2 13 77.1 2.34
    6 2 13 19.11 1.44
    7 2 13 124.09 2.59
    8 2 13 14.95 1.18
    -10 3 13 77.7 1.64
    -9 3 13 14.73 1.05
    -8 3 13 33.38 1.45
    -7 3 13 10.64 1.15
    -6 3 13 142.22 2.88
    -5 3 13 0.23 0.98
    -4 3 13 226.37 3.56
    -3 3 13 156.05 2.94
    -2 3 13 2.98 0.94
    -1 3 13 131.22 2.71
    0 3 13 1.03 0.91
    1 3 13 1.74 1.05
    2 3 13 51.99 2.04
    3 3 13 104.99 2.67
    4 3 13 40.05 1.94
    5 3 13 5.67 1.25
    6 3 13 33.9 1.78
    7 3 13 21.57 1.47
    8 3 13 7.52 1.03
    -9 4 13 0.46 0.79
    -8 4 13 34.67 1.48
    -7 4 13 173.1 3
    -6 4 13 7.28 1.11
    -5 4 13 29.5 1.54
    -4 4 13 5.96 1.06
    -3 4 13 210.11 3.42
    -2 4 13 318.01 4.11
    -1 4 13 16.34 1.27
    0 4 13 1.46 0.98
    1 4 13 0.55 0.97
    2 4 13 211.66 3.61
    3 4 13 0.19 1.17
    4 4 13 3.77 1.2
    5 4 13 12.68 1.45
    6 4 13 33.32 1.7
    7 4 13 18 1.34
    8 4 13 1.1 0.85
    -9 5 13 0.98 0.71
    -8 5 13 11.48 1.07
    -7 5 13 10.51 1.08
    -6 5 13 4.08 0.98
    -5 5 13 42.17 1.75
    -4 5 13 5.17 1.05
    -3 5 13 10.45 1.21
    -2 5 13 34.42 1.66
    -1 5 13 430.44 4.83
    0 5 13 0.68 1
    1 5 13 10.32 1.34
    2 5 13 44.72 1.88
    3 5 13 219.34 3.71
    4 5 13 0.16 1.09
    5 5 13 20.84 1.58
    6 5 13 65.03 2.14
    7 5 13 0.18 0.95
    -9 6 13 5.84 0.76
    -8 6 13 7 0.93
    -7 6 13 29.71 1.42
    -6 6 13 3.46 0.95
    -5 6 13 44.52 1.78
    -4 6 13 0.98 0.95
    -3 6 13 55.15 1.96
    -2 6 13 199.41 3.38
    -1 6 13 0.39 0.98
    0 6 13 377.63 4.59
    1 6 13 68.02 2.16
    2 6 13 55.36 2
    3 6 13 28.39 1.71
    4 6 13 57.67 2.08
    5 6 13 41.75 1.83
    6 6 13 15.66 1.34
    7 6 13 3.05 0.95
    -9 7 13 2.23 0.65
    -8 7 13 54.42 1.57
    -7 7 13 42.15 1.58
    -6 7 13 209.65 3.29
    -5 7 13 5.5 1.1
    -4 7 13 79.97 2.3
    -3 7 13 158.24 3.08
    -2 7 13 3.12 1.02
    -1 7 13 75.76 2.26
    0 7 13 38.65 1.74
    1 7 13 2.49 1.04
    2 7 13 0.13 1.04
    3 7 13 35.51 1.72
    4 7 13 19.33 1.6
    5 7 13 66.19 2.14
    6 7 13 72.81 2.12
    7 7 13 8.81 1.07
    -8 8 13 13.67 0.94
    -7 8 13 136.07 2.45
    -6 8 13 3.28 0.93
    -5 8 13 38.8 1.66
    -4 8 13 82.86 2.31
    -3 8 13 23.75 1.5
    -2 8 13 103.67 2.57
    -1 8 13 115.04 2.68
    0 8 13 47.26 1.86
    1 8 13 63.97 2.12
    2 8 13 6.33 1.14
    3 8 13 43.32 1.87
    4 8 13 68.47 2.11
    5 8 13 0.37 1.06
    6 8 13 23.6 1.37
    -8 9 13 10.33 0.82
    -7 9 13 1.15 0.77
    -6 9 13 2.25 0.85
    -5 9 13 63.3 1.94
    -4 9 13 9.04 1.17
    -3 9 13 14.74 1.29
    -2 9 13 48.46 1.87
    -1 9 13 21.61 1.47
    0 9 13 46.64 1.84
    1 9 13 47.31 1.84
    2 9 13 150.69 2.98
    3 9 13 0.17 0.98
    4 9 13 91.99 2.23
    5 9 13 13.76 1.2
    6 9 13 0.22 1.05
    -7 10 13 8.8 0.82
    -6 10 13 83.75 1.93
    -5 10 13 22.97 1.31
    -4 10 13 57.8 1.88
    -3 10 13 4.16 1.02
    -2 10 13 8.77 1.15
    -1 10 13 103.21 2.46
    0 10 13 1.65 0.96
    1 10 13 93.42 2.34
    2 10 13 3.01 1.01
    3 10 13 0.22 0.95
    4 10 13 4.37 0.93
    5 10 13 56.04 1.67
    -6 11 13 56.92 1.47
    -5 11 13 3.66 0.83
    -4 11 13 6.17 0.97
    -3 11 13 0.49 0.86
    -2 11 13 71.03 2.05
    -1 11 13 12.83 1.17
    0 11 13 90.38 2.27
    1 11 13 0.62 0.94
    2 11 13 129.48 2.56
    3 11 13 4.74 1
    4 11 13 10.49 0.99
    -5 12 13 37.76 1.32
    -4 12 13 70.25 1.76
    -3 12 13 13.59 1.1
    -2 12 13 -0.1 0.83
    -1 12 13 16.44 1.19
    0 12 13 21.85 1.31
    1 12 13 87.02 2.11
    2 12 13 47.12 1.59
    3 12 13 28.62 1.25
    4 12 13 1.55 0.94
    -4 13 13 117.45 2.04
    -3 13 13 1.03 0.71
    -2 13 13 2.81 0.81
    -1 13 13 0.89 0.73
    0 13 13 3.12 0.84
    1 13 13 -0.07 0.75
    2 13 13 15.01 1.01
    -1 14 13 1.18 0.63
    -8 0 14 97.77 2.14
    -6 0 14 181.47 3.21
    -4 0 14 40.88 1.74
    -2 0 14 10.71 1.24
    0 0 14 249.42 3.86
    2 0 14 1453.59 9.05
    4 0 14 12.44 1.4
    6 0 14 107.42 2.48
    -9 1 14 7.11 0.83
    -8 1 14 3.29 0.88
    -7 1 14 51.35 1.74
    -6 1 14 20.81 1.39
    -5 1 14 14.96 1.31
    -4 1 14 188.68 3.24
    -3 1 14 0.92 0.96
    -2 1 14 49.88 1.84
    -1 1 14 210.31 3.47
    0 1 14 108.66 2.7
    1 1 14 111.52 2.74
    2 1 14 43.12 1.94
    3 1 14 148.17 3.05
    4 1 14 3.55 1.24
    5 1 14 36.79 1.79
    6 1 14 83.21 2.25
    7 1 14 10.43 1.19
    -9 2 14 1.94 0.72
    -8 2 14 0.71 0.82
    -7 2 14 76.2 2.03
    -6 2 14 133.08 2.82
    -5 2 14 36.8 1.71
    -4 2 14 1.22 0.97
    -3 2 14 19.17 1.32
    -2 2 14 191.62 3.27
    -1 2 14 14.41 1.3
    0 2 14 17.07 1.39
    1 2 14 160.46 3.22
    2 2 14 3.5 1.22
    3 2 14 85.48 2.45
    4 2 14 82.49 2.48
    5 2 14 19.05 1.44
    6 2 14 68.76 2.08
    7 2 14 18.9 1.38
    -9 3 14 100.88 1.94
    -8 3 14 10.32 0.99
    -7 3 14 82.11 2.08
    -6 3 14 0.81 0.91
    -5 3 14 123.3 2.74
    -4 3 14 46.14 1.81
    -3 3 14 238.08 3.68
    -2 3 14 172.42 3.16
    -1 3 14 10.65 1.21
    0 3 14 40.2 1.82
    1 3 14 1.05 1.18
    2 3 14 64.61 2.28
    3 3 14 19.71 1.58
    4 3 14 1.83 1.28
    5 3 14 0.67 1.13
    6 3 14 137.37 2.78
    7 3 14 24.93 1.37
    -9 4 14 2.19 0.66
    -8 4 14 21.01 1.18
    -7 4 14 22.61 1.27
    -6 4 14 1.46 0.98
    -5 4 14 10.8 1.17
    -4 4 14 100.33 2.51
    -3 4 14 94.63 2.43
    -2 4 14 296.86 4.08
    -1 4 14 53.7 1.97
    0 4 14 15.2 1.39
    1 4 14 1.29 1.2
    2 4 14 2.84 1.13
    3 4 14 62.3 2.25
    4 4 14 8.7 1.41
    5 4 14 159.23 3.08
    6 4 14 52.05 1.93
    7 4 14 32.18 1.44
    -9 5 14 -0.09 0.58
    -8 5 14 0.9 0.84
    -7 5 14 7.54 0.97
    -6 5 14 104.88 2.46
    -5 5 14 1.31 0.99
    -4 5 14 27.38 1.53
    -3 5 14 9.7 1.17
    -2 5 14 54.49 1.99
    -1 5 14 119.97 2.78
    0 5 14 210.84 3.61
    1 5 14 -0.22 1.08
    2 5 14 33 1.77
    3 5 14 0.27 1.19
    4 5 14 17.86 1.46
    5 5 14 8.17 1.24
    6 5 14 42.75 1.78
    7 5 14 0.96 0.94
    -8 6 14 35.8 1.3
    -7 6 14 0.78 0.79
    -6 6 14 111.78 2.48
    -5 6 14 25.82 1.44
    -4 6 14 1.04 0.95
    -3 6 14 99.81 2.53
    -2 6 14 238.92 3.71
    -1 6 14 28.46 1.64
    0 6 14 0.54 1.04
    1 6 14 125.3 2.84
    2 6 14 27.92 1.63
    3 6 14 42.86 1.94
    4 6 14 35.58 1.73
    5 6 14 10.27 1.21
    6 6 14 17.91 1.35
    -8 7 14 10.76 0.87
    -7 7 14 166.6 2.66
    -6 7 14 2.63 0.89
    -5 7 14 47.07 1.81
    -4 7 14 57.6 1.97
    -3 7 14 51.02 1.92
    -2 7 14 190.37 3.35
    -1 7 14 13.46 1.27
    0 7 14 27.53 1.57
    1 7 14 0.26 0.96
    2 7 14 14.91 1.29
    3 7 14 6.66 1.57
    4 7 14 43.19 1.8
    5 7 14 5.43 1.13
    6 7 14 95.6 2.14
    -7 8 14 128.9 2.24
    -6 8 14 94.56 2.16
    -5 8 14 2.23 0.94
    -4 8 14 45.17 1.78
    -3 8 14 38.92 1.72
    -2 8 14 2.04 0.99
    -1 8 14 2.46 1.03
    0 8 14 27.15 1.55
    1 8 14 22.92 1.5
    2 8 14 2.09 0.93
    3 8 14 21.47 1.43
    4 8 14 12.21 1.26
    5 8 14 44.69 1.62
    6 8 14 10.46 1.19
    -7 9 14 0.42 0.66
    -6 9 14 2.4 0.84
    -5 9 14 10.81 1.04
    -4 9 14 1.37 0.9
    -3 9 14 39.51 1.64
    -2 9 14 0.36 0.8
    -1 9 14 123.64 2.68
    0 9 14 1.61 0.92
    1 9 14 30.52 1.56
    2 9 14 0.67 0.96
    3 9 14 15.94 1.23
    4 9 14 17.61 1.33
    5 9 14 34.57 1.43
    -6 10 14 0.75 0.69
    -5 10 14 92.9 2.06
    -4 10 14 2.62 0.88
    -3 10 14 64.79 1.92
    -2 10 14 65.34 1.95
    -1 10 14 2.14 0.95
    0 10 14 8.79 1.11
    1 10 14 1.25 0.88
    2 10 14 217.34 3.25
    3 10 14 24.22 1.29
    4 10 14 68.53 1.7
    -5 11 14 28.09 1.18
    -4 11 14 0.86 0.79
    -3 11 14 8.48 0.98
    -2 11 14 8.82 1.05
    -1 11 14 39.04 1.56
    0 11 14 9.86 1.1
    1 11 14 366.57 4.01
    2 11 14 0.82 0.85
    3 11 14 46.03 1.44
    -4 12 14 47.93 1.37
    -3 12 14 157.23 2.46
    -2 12 14 6.69 0.91
    -1 12 14 15.61 1.09
    0 12 14 2.03 0.77
    1 12 14 1.12 0.79
    2 12 14 15.25 1.02
    -2 13 14 50.79 1.4
    -1 13 14 6.7 0.84
    0 13 14 7.13 0.8
    -7 0 15 229.4 3.32
    -5 0 15 48.8 1.83
    -3 0 15 226.72 3.62
    -1 0 15 7.44 1.21
    1 0 15 145.61 3.15
    3 0 15 822.52 6.82
    5 0 15 56.84 2.01
    -9 1 15 0.97 0.63
    -8 1 15 22.58 1.17
    -7 1 15 1.39 0.87
    -6 1 15 185.37 3.18
    -5 1 15 9.84 1.19
    -4 1 15 111.69 2.6
    -3 1 15 83.55 2.32
    -2 1 15 24.34 1.51
    -1 1 15 138.97 2.92
    0 1 15 4.26 1.34
    1 1 15 40.1 1.95
    2 1 15 220.53 3.76
    3 1 15 173.13 3.3
    4 1 15 3.9 1.11
    5 1 15 12.83 1.35
    6 1 15 0.56 1.05
    7 1 15 7.31 1.01
    -8 2 15 0.89 0.8
    -7 2 15 12.59 1.11
    -6 2 15 23.74 1.44
    -5 2 15 75.13 2.17
    -4 2 15 0.99 0.94
    -3 2 15 13.53 1.33
    -2 2 15 95.3 2.44
    -1 2 15 359.69 4.52
    0 2 15 5.61 1.28
    1 2 15 3.75 1.3
    2 2 15 222.89 3.78
    3 2 15 13.72 1.44
    4 2 15 16.04 1.44
    5 2 15 15.68 1.42
    6 2 15 56.06 1.82
    7 2 15 78.78 1.87
    -8 3 15 1.74 0.7
    -7 3 15 81.44 2.03
    -6 3 15 0.88 0.92
    -5 3 15 1.6 0.94
    -4 3 15 0.84 0.93
    -3 3 15 0.82 0.99
    -2 3 15 10.27 1.23
    -1 3 15 3.53 1.13
    0 3 15 3.83 1.36
    1 3 15 54.23 2.15
    2 3 15 28.39 1.71
    3 3 15 57.74 2.16
    4 3 15 11.48 1.41
    5 3 15 199.38 3.3
    6 3 15 62.5 1.96
    -8 4 15 16.87 1.03
    -7 4 15 0.99 0.8
    -6 4 15 33.2 1.51
    -5 4 15 0.07 0.95
    -4 4 15 44.73 1.81
    -3 4 15 85.99 2.33
    -2 4 15 169.34 3.17
    -1 4 15 180.81 3.33
    0 4 15 78.63 2.34
    1 4 15 55.99 2.16
    2 4 15 0.29 1.13
    3 4 15 1.01 1.13
    4 4 15 2.31 1.18
    5 4 15 14.78 1.31
    6 4 15 68.88 1.99
    -8 5 15 3.64 0.71
    -7 5 15 29.7 1.33
    -6 5 15 0.32 0.85
    -5 5 15 128.84 2.69
    -4 5 15 1.16 0.88
    -3 5 15 110 2.6
    -2 5 15 0.25 0.86
    -1 5 15 27.91 1.59
    0 5 15 84.29 2.38
    1 5 15 43.47 1.89
    2 5 15 0.91 1.18
    3 5 15 6.57 1.39
    4 5 15 109.26 2.54
    5 5 15 5 1.09
    6 5 15 7.3 1.09
    -8 6 15 18.01 0.95
    -7 6 15 52.76 1.57
    -6 6 15 55.36 1.78
    -5 6 15 2.73 0.9
    -4 6 15 1.28 0.84
    -3 6 15 69.16 2.11
    -2 6 15 238.35 3.66
    -1 6 15 29.42 1.54
    0 6 15 15.54 1.41
    1 6 15 19.68 1.46
    2 6 15 1.63 0.96
    3 6 15 1.09 1.15
    4 6 15 23.35 1.49
    5 6 15 3.35 1.01
    6 6 15 12.33 1.08
    -7 7 15 44.56 1.39
    -6 7 15 24.55 1.28
    -5 7 15 7.73 1.04
    -4 7 15 1.23 0.9
    -3 7 15 185.94 3.22
    -2 7 15 41.66 1.72
    -1 7 15 77.82 2.22
    0 7 15 7.77 1.2
    1 7 15 73.29 2.15
    2 7 15 7.65 1.14
    3 7 15 19.6 1.45
    4 7 15 6.66 1.1
    5 7 15 13.95 1.15
    -7 8 15 0.54 0.65
    -6 8 15 11.16 1
    -5 8 15 0.81 0.85
    -4 8 15 2.87 0.91
    -3 8 15 0.62 0.87
    -2 8 15 4.49 1.03
    -1 8 15 52.44 1.82
    0 8 15 24.85 1.44
    1 8 15 14.69 1.27
    2 8 15 18.89 1.31
    3 8 15 1.28 1.09
    4 8 15 5.79 1
    5 8 15 1.77 1.04
    -6 9 15 62.51 1.58
    -5 9 15 8.67 0.96
    -4 9 15 2.41 0.88
    -3 9 15 49.19 1.71
    -2 9 15 32.52 1.49
    -1 9 15 2.94 0.92
    0 9 15 18.32 1.28
    1 9 15 26.64 1.39
    2 9 15 8.99 1.11
    3 9 15 88.37 2.05
    4 9 15 36.43 1.39
    -5 10 15 40.04 1.33
    -4 10 15 24.62 1.21
    -3 10 15 16.46 1.13
    -2 10 15 0.57 0.85
    -1 10 15 84.44 2.05
    0 10 15 6.61 1.01
    1 10 15 27.26 1.34
    2 10 15 15.82 1.07
    3 10 15 36.69 1.33
    -4 11 15 108.9 1.99
    -3 11 15 4.8 0.81
    -2 11 15 9.98 0.99
    -1 11 15 0.6 0.81
    0 11 15 3.37 0.85
    1 11 15 21.41 1.13
    2 11 15 171.07 2.45
    -2 12 15 9.42 0.83
    -1 12 15 98.76 1.88
    0 12 15 0.18 0.66
    -8 0 16 64.31 1.56
    -6 0 16 344.95 4.13
    -4 0 16 627.04 5.76
    -2 0 16 124.36 2.74
    0 0 16 26.23 1.67
    2 0 16 104.42 2.68
    4 0 16 0.25 1.04
    6 0 16 62.43 1.81
    -8 1 16 51.13 1.4
    -7 1 16 20.75 1.22
    -6 1 16 0.25 0.84
    -5 1 16 4.9 1.04
    -4 1 16 3.79 1.01
    -3 1 16 137.99 2.86
    -2 1 16 47.78 1.87
    -1 1 16 19.83 1.46
    0 1 16 25.99 1.69
    1 1 16 11.92 1.43
    2 1 16 33.6 1.75
    3 1 16 44.43 1.81
    4 1 16 4.13 1.15
    5 1 16 1.4 1.19
    6 1 16 47.64 1.61
    -8 2 16 -0.22 0.64
    -7 2 16 22.91 1.24
    -6 2 16 13.19 1.18
    -5 2 16 47.54 1.76
    -4 2 16 13.7 1.2
    -3 2 16 1.97 1.01
    -2 2 16 43.46 1.8
    -1 2 16 18.39 1.4
    0 2 16 138.33 3.04
    1 2 16 2.19 1.13
    2 2 16 31.78 1.62
    3 2 16 93.93 2.51
    4 2 16 45.19 1.89
    5 2 16 126.72 2.61
    6 2 16 66.29 1.85
    -8 3 16 48.61 1.34
    -7 3 16 10.91 1.02
    -6 3 16 71.57 1.98
    -5 3 16 0.43 0.92
    -4 3 16 26.29 1.51
    -3 3 16 17.56 1.37
    -2 3 16 1.78 1.02
    -1 3 16 10.32 1.3
    0 3 16 166.66 3.25
    1 3 16 4.96 1.21
    2 3 16 6.48 1.19
    3 3 16 1.86 1.17
    4 3 16 14.91 1.38
    5 3 16 43.95 1.7
    6 3 16 115.08 2.17
    -8 4 16 25.88 1.05
    -7 4 16 20.36 1.14
    -6 4 16 7.06 0.99
    -5 4 16 38.39 1.56
    -4 4 16 41.62 1.68
    -3 4 16 47.4 1.84
    -2 4 16 0.8 0.92
    -1 4 16 7.9 1.2
    0 4 16 77.08 2.29
    1 4 16 79.75 2.28
    2 4 16 70.34 2.16
    3 4 16 12.64 1.31
    4 4 16 47.85 1.82
    5 4 16 4.59 1.08
    -7 5 16 14.99 0.99
    -6 5 16 112.63 2.32
    -5 5 16 2.1 0.9
    -4 5 16 1.1 0.94
    -3 5 16 4.14 1.02
    -2 5 16 168.26 3.08
    -1 5 16 7.6 1.14
    0 5 16 15.08 1.21
    1 5 16 13.89 1.36
    2 5 16 0.43 1.1
    3 5 16 56.01 1.95
    4 5 16 22.14 1.34
    5 5 16 0.61 0.9
    -7 6 16 -0.8 0.64
    -6 6 16 1.96 0.79
    -5 6 16 106.38 2.3
    -4 6 16 1.4 0.86
    -3 6 16 96.65 2.33
    -2 6 16 97.66 2.33
    -1 6 16 173.45 2.97
    0 6 16 28.11 1.48
    1 6 16 11.01 1.23
    2 6 16 40.94 1.75
    3 6 16 67.5 2.03
    4 6 16 0.59 0.93
    5 6 16 1.04 0.89
    -7 7 16 2.39 0.69
    -6 7 16 1.57 0.74
    -5 7 16 0.38 0.78
    -4 7 16 2.58 0.88
    -3 7 16 10.46 1.09
    -2 7 16 137.18 2.67
    -1 7 16 31.68 1.49
    0 7 16 59.08 1.87
    1 7 16 116.14 2.45
    2 7 16 3.05 1.02
    3 7 16 2.39 0.99
    4 7 16 23.47 1.22
    -6 8 16 38.05 1.25
    -5 8 16 5.79 0.84
    -4 8 16 3.89 0.9
    -3 8 16 0.25 0.8
    -2 8 16 60.2 1.83
    -1 8 16 45.83 1.64
    0 8 16 1.51 0.91
    1 8 16 18.16 1.22
    2 8 16 5.4 0.99
    3 8 16 51.57 1.62
    4 8 16 15.54 1.15
    -5 9 16 16.54 0.99
    -4 9 16 -0.11 0.7
    -3 9 16 7.31 0.87
    -2 9 16 5.64 0.94
    -1 9 16 103.51 2.19
    0 9 16 14 1.12
    1 9 16 0.15 0.79
    2 9 16 116.69 2.12
    3 9 16 3.76 0.77
    -4 10 16 125.62 2.08
    -3 10 16 6.38 0.82
    -2 10 16 82.4 1.82
    -1 10 16 0.1 0.73
    0 10 16 15.7 1.04
    1 10 16 7.82 0.87
    2 10 16 1.01 0.75
    -2 11 16 2.07 0.65
    -1 11 16 18.85 0.99
    0 11 16 14.65 0.94
    -7 0 17 13.27 0.99
    -5 0 17 54.76 1.81
    -3 0 17 160.21 2.93
    -1 0 17 58.3 1.9
    1 0 17 65.96 2.09
    3 0 17 9.74 1.23
    5 0 17 48.58 1.85
    -7 1 17 16.94 1.06
    -6 1 17 63.33 1.79
    -5 1 17 1.71 0.85
    -4 1 17 60.9 1.9
    -3 1 17 44.73 1.69
    -2 1 17 87.9 2.23
    -1 1 17 7.83 1.13
    0 1 17 3.4 1.14
    1 1 17 3.4 1.12
    2 1 17 27.77 1.6
    3 1 17 38.33 1.69
    4 1 17 38.23 1.72
    5 1 17 22.36 1.39
    -7 2 17 35.82 1.3
    -6 2 17 6.99 0.96
    -5 2 17 8.93 1.04
    -4 2 17 106.16 2.4
    -3 2 17 6.16 0.97
    -2 2 17 67.12 2.01
    -1 2 17 61.77 1.94
    0 2 17 31.77 1.61
    1 2 17 0.75 1.1
    2 2 17 16.73 1.39
    3 2 17 1.55 1.07
    4 2 17 89.51 2.26
    5 2 17 0.48 0.88
    -7 3 17 85.66 1.8
    -6 3 17 3.27 0.8
    -5 3 17 0.66 0.83
    -4 3 17 56.26 1.81
    -3 3 17 22.47 1.35
    -2 3 17 75.85 2.07
    -1 3 17 1.04 1.03
    0 3 17 0.36 1.01
    1 3 17 275.15 3.92
    2 3 17 124.78 2.71
    3 3 17 5.21 1.12
    4 3 17 16.92 1.34
    5 3 17 39.21 1.5
    -7 4 17 3.29 0.7
    -6 4 17 5.02 0.87
    -5 4 17 75.73 1.95
    -4 4 17 23.02 1.31
    -3 4 17 94.12 2.26
    -2 4 17 25.34 1.38
    -1 4 17 0.67 0.91
    0 4 17 211.79 3.36
    1 4 17 48.59 1.87
    2 4 17 7.67 1.18
    3 4 17 0.86 1.04
    4 4 17 8.13 1.07
    -6 5 17 0.37 0.73
    -5 5 17 120.72 2.29
    -4 5 17 2.5 0.88
    -3 5 17 25.38 1.37
    -2 5 17 1.92 0.92
    -1 5 17 69.91 1.97
    0 5 17 8.89 1.15
    1 5 17 6.22 1.14
    2 5 17 0.2 0.91
    3 5 17 1.65 0.95
    4 5 17 9.19 1.1
    -6 6 17 42.09 1.33
    -5 6 17 15.97 1.05
    -4 6 17 55.76 1.71
    -3 6 17 58.59 1.77
    -2 6 17 126.16 2.49
    -1 6 17 3.89 0.93
    0 6 17 22.51 1.26
    1 6 17 21.52 1.29
    2 6 17 28.89 1.47
    3 6 17 6.2 0.98
    4 6 17 7.39 1.04
    -6 7 17 11.68 0.81
    -5 7 17 15.85 1
    -4 7 17 16.18 1.09
    -3 7 17 0.87 0.79
    -2 7 17 0.17 0.8
    -1 7 17 7.4 0.96
    0 7 17 3.64 0.89
    1 7 17 66.97 1.76
    2 7 17 56.49 1.7
    3 7 17 37.42 1.36
    -5 8 17 0.79 0.65
    -4 8 17 19.72 1.03
    -3 8 17 14.06 0.98
    -2 8 17 5.3 0.88
    -1 8 17 37.06 1.41
    0 8 17 186.1 2.71
    1 8 17 23.73 1.17
    2 8 17 38.23 1.35
    -4 9 17 0.49 0.57
    -3 9 17 17.83 0.98
    -2 9 17 -0.11 0.68
    -1 9 17 -0.18 0.74
    0 9 17 43.56 1.36
    1 9 17 1.27 0.7
    -6 0 18 21.93 1.1
    -4 0 18 15.23 1.13
    -2 0 18 34.62 1.51
    0 0 18 0.58 1.01
    2 0 18 1.07 0.96
    4 0 18 304.2 3.5
    -6 1 18 1.01 0.7
    -5 1 18 30.43 1.33
    -4 1 18 25.38 1.29
    -3 1 18 15.43 1.18
    -2 1 18 62.57 1.89
    -1 1 18 7.9 1.1
    0 1 18 0.03 0.99
    1 1 18 39.27 1.69
    2 1 18 2.45 0.98
    3 1 18 11.34 1.18
    4 1 18 25.32 1.31
    -6 2 18 78.16 1.75
    -5 2 18 73.35 1.84
    -4 2 18 21.85 1.24
    -3 2 18 119.09 2.37
    -2 2 18 2.83 0.91
    -1 2 18 8.87 1.11
    0 2 18 10.06 1.14
    1 2 18 20.73 1.4
    2 2 18 25.04 1.4
    3 2 18 1.82 0.92
    4 2 18 2.76 0.89
    -6 3 18 4.28 0.73
    -5 3 18 30.14 1.24
    -4 3 18 1.5 0.82
    -3 3 18 19.74 1.21
    -2 3 18 52.89 1.71
    -1 3 18 46.22 1.72
    0 3 18 188.65 3.08
    1 3 18 0.25 0.99
    2 3 18 72.3 1.95
    3 3 18 43.86 1.55
    -6 4 18 17.58 0.95
    -5 4 18 0.36 0.71
    -4 4 18 144.94 2.47
    -3 4 18 1.36 0.84
    -2 4 18 13.32 1.13
    -1 4 18 0.54 0.95
    0 4 18 43.79 1.7
    1 4 18 217.01 3.15
    2 4 18 108.49 2.19
    3 4 18 9.45 1.07
    -5 5 18 2.68 0.73
    -4 5 18 24.35 1.18
    -3 5 18 19.61 1.08
    -2 5 18 44.03 1.53
    -1 5 18 1.45 0.83
    0 5 18 -0.05 0.88
    1 5 18 -0.35 0.83
    2 5 18 25.4 1.26
    3 5 18 1.89 0.82
    -5 6 18 25.08 1.09
    -4 6 18 47.74 1.42
    -3 6 18 10.21 0.9
    -2 6 18 23.41 1.18
    -1 6 18 29.39 1.26
    0 6 18 17.78 1.14
    1 6 18 12.19 0.98
    2 6 18 4.17 0.79
    -4 7 18 8.91 0.81
    -3 7 18 89.76 1.82
    -2 7 18 2.75 0.75
    -1 7 18 35.36 1.28
    0 7 18 81.56 1.81
    1 7 18 7.28 0.83
    -2 8 18 12.63 0.9
    -1 8 18 43.19 1.33
    0 8 18 5.57 0.79
    -5 0 19 2.86 0.69
    -3 0 19 2.54 0.81
    -1 0 19 10.94 1.11
    1 0 19 3.3 0.95
    -5 1 19 39.36 1.28
    -4 1 19 3.9 0.81
    -3 1 19 7.37 0.9
    -2 1 19 0.33 0.77
    -1 1 19 95.76 2.16
    0 1 19 3.62 0.84
    1 1 19 10.98 1.08
    2 1 19 4.68 0.9
    -5 2 19 31.18 1.18
    -4 2 19 72.25 1.68
    -3 2 19 12.17 0.98
    -2 2 19 83.33 1.9
    -1 2 19 12.9 1.14
    0 2 19 2.84 0.92
    1 2 19 32.01 1.39
    2 2 19 5.86 0.94
    -5 3 19 114.68 1.92
    -4 3 19 37.04 1.27
    -3 3 19 12.58 0.96
    -2 3 19 5.33 0.81
    -1 3 19 7.82 0.94
    0 3 19 50.99 1.6
    1 3 19 94.09 2
    -4 4 19 2.61 0.7
    -3 4 19 59.38 1.52
    -2 4 19 1.59 0.75
    -1 4 19 31.07 1.28
    0 4 19 100.17 2
    1 4 19 11.05 0.92
    -3 5 19 19.9 1
    -2 5 19 0.76 0.67
    -1 5 19 0.42 0.75
    0 5 19 15.98 0.99
    1 5 19 30.27 1.18
    -2 6 19 90.32 1.76
    -1 6 19 16.48 0.97
    -2 0 20 7.95 0.83
    0 0 20 155.93 2.27
    -2 1 20 11.32 0.89
    -1 1 20 14.94 0.91
    -2 2 20 12.41 0.88
    -1 2 20 44.4 1.32
_refine_special_details     ?
_reflns_number_total     4816
_reflns_number_gt     4280
_reflns_threshold_expression     'I > 2\s(I)'
_refine_ls_structure_factor_coef     Fsqd
_refine_ls_matrix_type     full
_refine_ls_R_factor_all     0.0418
_refine_ls_R_factor_gt     0.0387
_refine_ls_wR_factor_gt     0.1114
_refine_ls_wR_factor_ref     0.1135
_refine_ls_goodness_of_fit_ref     1.055
_refine_ls_restrained_S_all     1.055
_refine_ls_number_reflns     4816
_refine_ls_number_parameters     325
_refine_ls_number_restraints     0
_refine_ls_hydrogen_treatment     constr
_refine_ls_weighting_scheme     calc
_refine_ls_weighting_details
                      'w=1/[\s^2^(Fo^2^)+(0.0894P)^2^] where P=(Fo^2^+2Fc^2^)/3'
_atom_sites_solution_hydrogens     mixed
_atom_sites_solution_primary     dual
_atom_sites_solution_secondary     ?
_refine_ls_shift/su_max     0.001
_refine_ls_shift/su_mean     0.000
_refine_diff_density_max     0.571
_refine_diff_density_min     -0.514
_refine_ls_extinction_method     none
_refine_ls_extinction_coef     .
loop_
    _atom_type_symbol
    _atom_type_description
    _atom_type_scat_dispersion_real
    _atom_type_scat_dispersion_imag
    _atom_type_scat_source
    'C' 'C' 0.0181 0.0091
                         'International Tables Vol C Tables 4.2.6.8 and 6.1.1.4'
    'H' 'H' 0.0000 0.0000
                         'International Tables Vol C Tables 4.2.6.8 and 6.1.1.4'
    'Ca' 'Ca' 0.3641 1.2855
                         'International Tables Vol C Tables 4.2.6.8 and 6.1.1.4'
    'N' 'N' 0.0311 0.0180
                         'International Tables Vol C Tables 4.2.6.8 and 6.1.1.4'
    'O' 'O' 0.0492 0.0322
                         'International Tables Vol C Tables 4.2.6.8 and 6.1.1.4'
    'P' 'P' 0.2955 0.4335
                         'International Tables Vol C Tables 4.2.6.8 and 6.1.1.4'
_computing_data_collection
;
X-Area (Stoe & Cie, 2020)
;
_computing_cell_refinement
;
X-Area Recipe (Stoe & Cie, 2020)
;
_computing_data_reduction
;
X-Area Integrate (Stoe & Cie, 2020),
X-Red (Stoe & Cie, 2020)
;
_computing_structure_solution
;
ShelXT (Sheldrick, 2015a)
;
_computing_structure_refinement
;
ShelXL (Sheldrick, 2015b)
;
_computing_molecular_graphics
;
<i>OLEX2</i> (Dolomanov <i>et al.</i>,  2009)
;
_computing_publication_material
;
<i>OLEX2</i> (Dolomanov <i>et al.</i>,  2009)
;
loop_
    _atom_site_type_symbol
    _atom_site_label
    _atom_site_fract_x
    _atom_site_fract_y
    _atom_site_fract_z
    _atom_site_U_iso_or_equiv
    _atom_site_adp_type
    _atom_site_calc_flag
    _atom_site_occupancy
    _atom_site_disorder_assembly
    _atom_site_disorder_group
    Ca Ca1 0.68362(3) 0.54553(2) 0.47940(2) 0.01850(13) Uani d 1 . .
    P P2 0.45347(4) 0.26727(3) 0.43162(3) 0.01774(14) Uani d 1 . .
    P P1 0.62937(4) 0.35998(3) 0.33838(3) 0.01807(14) Uani d 1 . .
    O O3 0.38108(12) 0.34680(8) 0.43931(8) 0.0219(3) Uani d 1 . .
    O O10 0.55306(12) 0.45527(8) 0.56079(8) 0.0239(3) Uani d 1 . .
    O O2 0.56085(12) 0.27924(8) 0.37352(7) 0.0197(3) Uani d 1 . .
    O O1 0.66242(13) 0.42666(9) 0.39857(8) 0.0248(3) Uani d 1 . .
    O O90 0.83004(13) 0.48374(10) 0.57766(9) 0.0330(3) Uani d 1 . .
    H H90A 0.888725 0.456432 0.556513 0.049 Uiso d 1 . .
    H H90B 0.793535 0.443861 0.602403 0.049 Uiso d 1 . .
    O O11 0.44513(13) 0.38712(9) 0.64024(8) 0.0294(3) Uani d 1 . .
    O O12 0.64962(14) 0.39723(11) 0.66660(9) 0.0413(4) Uani d 1 . .
    O O20 0.90314(14) 0.55869(10) 0.42435(10) 0.0376(4) Uani d 1 . .
    O O21 0.80964(15) 0.67526(10) 0.45115(11) 0.0437(4) Uani d 1 . .
    N N10 0.55055(15) 0.41293(10) 0.62398(9) 0.0237(4) Uani d 1 . .
    N N2 0.53139(15) 0.38796(10) 0.26229(10) 0.0237(4) Uani d 1 . .
    N N3 0.36202(14) 0.19088(10) 0.39291(10) 0.0227(4) Uani d 1 . .
    O O22 0.99372(15) 0.68139(11) 0.40806(12) 0.0477(5) Uani d 1 . .
    N N1 0.75741(15) 0.32132(11) 0.30813(10) 0.0242(4) Uani d 1 . .
    N N20 0.90434(15) 0.63966(11) 0.42762(11) 0.0293(4) Uani d 1 . .
    N N4 0.53719(15) 0.22829(10) 0.50962(10) 0.0237(4) Uani d 1 . .
    C C11 0.4177(2) 0.10937(12) 0.37085(12) 0.0273(4) Uani d 1 . .
    H H11A 0.367488 0.061459 0.389243 0.033 Uiso calc 1 . .
    H H11B 0.504756 0.104824 0.398423 0.033 Uiso calc 1 . .
    C C3 0.7476(2) 0.25653(14) 0.24476(12) 0.0279(4) Uani d 1 . .
    H H3A 0.812391 0.269205 0.209197 0.033 Uiso calc 1 . .
    H H3B 0.663391 0.261844 0.213587 0.033 Uiso calc 1 . .
    C C1 0.88159(19) 0.33081(15) 0.35595(13) 0.0309(5) Uani d 1 . .
    H H1A 0.911268 0.273725 0.375788 0.037 Uiso calc 1 . .
    H H1B 0.871733 0.367625 0.402055 0.037 Uiso calc 1 . .
    C C7 0.41259(18) 0.34500(13) 0.23158(12) 0.0260(4) Uani d 1 . .
    H H7A 0.403116 0.292083 0.262431 0.031 Uiso calc 1 . .
    H H7B 0.417409 0.327939 0.176221 0.031 Uiso calc 1 . .
    C C13 0.6738(2) 0.24323(14) 0.53053(13) 0.0311(5) Uani d 1 . .
    H H13A 0.690616 0.252103 0.588158 0.037 Uiso calc 1 . .
    H H13B 0.697767 0.296606 0.504532 0.037 Uiso calc 1 . .
    C C5 0.5696(2) 0.46275(14) 0.21772(13) 0.0333(5) Uani d 1 . .
    H H5A 0.647887 0.487429 0.246018 0.040 Uiso calc 1 . .
    H H5B 0.502460 0.506988 0.216419 0.040 Uiso calc 1 . .
    C C9 0.22450(18) 0.20147(14) 0.37095(14) 0.0309(5) Uani d 1 . .
    H H9A 0.203236 0.186627 0.314643 0.037 Uiso calc 1 . .
    H H9B 0.201501 0.262377 0.377774 0.037 Uiso calc 1 . .
    C C15 0.4636(2) 0.19640(13) 0.57244(13) 0.0305(5) Uani d 1 . .
    H H15A 0.373954 0.213873 0.559605 0.037 Uiso calc 1 . .
    H H15B 0.496278 0.224166 0.622840 0.037 Uiso calc 1 . .
    C C12 0.4233(2) 0.09937(15) 0.28312(14) 0.0391(5) Uani d 1 . .
    H H12A 0.337590 0.103820 0.255194 0.059 Uiso calc 1 . .
    H H12B 0.459172 0.043147 0.272656 0.059 Uiso calc 1 . .
    H H12C 0.476725 0.144696 0.264789 0.059 Uiso calc 1 . .
    C C4 0.7648(2) 0.16493(14) 0.27330(14) 0.0370(5) Uani d 1 . .
    H H4A 0.748221 0.125643 0.228494 0.056 Uiso calc 1 . .
    H H4B 0.705410 0.152915 0.311699 0.056 Uiso calc 1 . .
    H H4C 0.851828 0.156853 0.298193 0.056 Uiso calc 1 . .
    C C16 0.4690(2) 0.10042(14) 0.58328(14) 0.0381(5) Uani d 1 . .
    H H16A 0.430404 0.072327 0.535044 0.057 Uiso calc 1 . .
    H H16B 0.422535 0.084300 0.627335 0.057 Uiso calc 1 . .
    H H16C 0.557539 0.082205 0.594521 0.057 Uiso calc 1 . .
    C C8 0.2968(2) 0.40106(18) 0.23508(16) 0.0452(6) Uani d 1 . .
    H H8A 0.304985 0.453303 0.204137 0.068 Uiso calc 1 . .
    H H8B 0.289688 0.416577 0.289955 0.068 Uiso calc 1 . .
    H H8C 0.220780 0.369542 0.213405 0.068 Uiso calc 1 . .
    C C14 0.7567(2) 0.17060(17) 0.50733(15) 0.0421(6) Uani d 1 . .
    H H14A 0.742998 0.162586 0.450102 0.063 Uiso calc 1 . .
    H H14B 0.734829 0.117608 0.533536 0.063 Uiso calc 1 . .
    H H14C 0.845906 0.184628 0.523349 0.063 Uiso calc 1 . .
    C C10 0.1470(2) 0.14537(17) 0.42031(18) 0.0491(7) Uani d 1 . .
    H H10A 0.056894 0.150505 0.400662 0.074 Uiso calc 1 . .
    H H10B 0.160571 0.164080 0.475393 0.074 Uiso calc 1 . .
    H H10C 0.173586 0.085408 0.416665 0.074 Uiso calc 1 . .
    C C2 0.9788(2) 0.3693(2) 0.31029(19) 0.0584(8) Uani d 1 . .
    H H2A 0.996162 0.329816 0.268210 0.088 Uiso calc 1 . .
    H H2B 1.056983 0.379490 0.345473 0.088 Uiso calc 1 . .
    H H2C 0.947115 0.423835 0.287175 0.088 Uiso calc 1 . .
    C C6 0.5930(3) 0.44255(18) 0.13388(15) 0.0484(7) Uani d 1 . .
    H H6A 0.514821 0.420815 0.104470 0.073 Uiso calc 1 . .
    H H6B 0.659625 0.398951 0.134411 0.073 Uiso calc 1 . .
    H H6C 0.619838 0.494832 0.108560 0.073 Uiso calc 1 . .
loop_
    _atom_site_aniso_label
    _atom_site_aniso_U_11
    _atom_site_aniso_U_22
    _atom_site_aniso_U_33
    _atom_site_aniso_U_12
    _atom_site_aniso_U_13
    _atom_site_aniso_U_23
    Ca1 0.0150(2) 0.0179(2) 0.0220(2) 0.00120(13) -0.00005(15) -0.00325(14)
    P2 0.0174(2) 0.0155(2) 0.0201(3) 0.00135(17) 0.00129(18) -0.00050(17)
    P1 0.0152(2) 0.0185(2) 0.0203(3) -0.00014(17) 0.00136(18) -0.00302(17)
    O3 0.0221(7) 0.0179(6) 0.0259(7) 0.0036(5) 0.0036(5) -0.0010(5)
    O10 0.0207(7) 0.0263(7) 0.0240(7) 0.0012(5) -0.0004(5) 0.0040(6)
    O2 0.0189(6) 0.0183(6) 0.0223(7) 0.0015(5) 0.0039(5) -0.0021(5)
    O1 0.0248(7) 0.0230(7) 0.0265(7) -0.0019(5) 0.0019(6) -0.0075(6)
    O90 0.0198(7) 0.0419(9) 0.0362(8) 0.0058(6) -0.0012(6) 0.0058(7)
    O11 0.0276(8) 0.0311(8) 0.0299(8) -0.0009(6) 0.0047(6) 0.0036(6)
    O12 0.0275(8) 0.0603(11) 0.0330(8) 0.0050(7) -0.0095(7) 0.0104(8)
    O20 0.0310(8) 0.0274(8) 0.0563(10) 0.0044(6) 0.0126(7) 0.0017(7)
    O21 0.0286(8) 0.0315(8) 0.0752(12) 0.0014(7) 0.0237(8) -0.0035(8)
    N10 0.0212(8) 0.0255(8) 0.0233(8) 0.0021(7) -0.0017(7) -0.0021(7)
    N2 0.0221(8) 0.0219(8) 0.0262(9) -0.0028(6) -0.0008(7) 0.0029(7)
    N3 0.0184(8) 0.0170(8) 0.0322(9) 0.0005(6) 0.0009(7) -0.0020(6)
    O22 0.0269(8) 0.0472(10) 0.0717(13) -0.0090(7) 0.0167(8) 0.0101(9)
    N1 0.0166(8) 0.0296(9) 0.0262(8) 0.0005(6) 0.0023(6) -0.0074(7)
    N20 0.0186(8) 0.0334(10) 0.0356(10) -0.0012(7) 0.0021(7) 0.0036(8)
    N4 0.0250(9) 0.0236(8) 0.0220(8) 0.0029(7) 0.0008(7) 0.0028(6)
    C11 0.0276(10) 0.0171(9) 0.0359(11) 0.0023(8) -0.0017(9) -0.0040(8)
    C3 0.0256(10) 0.0331(11) 0.0258(10) 0.0010(8) 0.0069(8) -0.0087(8)
    C1 0.0182(10) 0.0375(12) 0.0362(11) -0.0003(8) 0.0003(8) -0.0053(9)
    C7 0.0193(9) 0.0318(11) 0.0255(10) -0.0024(8) -0.0032(8) -0.0005(8)
    C13 0.0286(11) 0.0357(12) 0.0261(10) 0.0011(9) -0.0085(8) 0.0020(9)
    C5 0.0388(12) 0.0275(11) 0.0322(12) -0.0067(9) -0.0019(9) 0.0066(9)
    C9 0.0207(10) 0.0276(11) 0.0428(12) 0.0002(8) -0.0034(9) -0.0020(9)
    C15 0.0394(12) 0.0272(11) 0.0257(10) 0.0070(9) 0.0071(9) 0.0058(8)
    C12 0.0423(13) 0.0349(12) 0.0383(13) 0.0086(10) -0.0034(10) -0.0133(10)
    C4 0.0397(13) 0.0318(12) 0.0391(13) 0.0106(10) 0.0025(10) -0.0097(10)
    C16 0.0471(14) 0.0286(12) 0.0392(13) 0.0002(10) 0.0071(10) 0.0075(10)
    C8 0.0253(11) 0.0602(17) 0.0486(15) 0.0117(11) -0.0026(10) 0.0055(12)
    C14 0.0294(12) 0.0568(15) 0.0392(13) 0.0101(11) 0.0007(10) 0.0013(11)
    C10 0.0263(12) 0.0461(15) 0.076(2) -0.0087(11) 0.0096(12) 0.0008(13)
    C2 0.0279(13) 0.081(2) 0.0661(19) -0.0202(14) 0.0037(12) 0.0075(16)
    C6 0.0620(17) 0.0476(15) 0.0385(14) -0.0005(13) 0.0184(12) 0.0105(11)
_geom_special_details
;
 All esds (except the esd in the dihedral angle between two l.s. planes)
 are estimated using the full covariance matrix.  The cell esds are taken
 into account individually in the estimation of esds in distances, angles
 and torsion angles; correlations between esds in cell parameters are only
 used when they are defined by crystal symmetry.  An approximate (isotropic)
 treatment of cell esds is used for estimating esds involving l.s. planes.
;
loop_
    _geom_bond_atom_site_label_1
    _geom_bond_atom_site_label_2
    _geom_bond_site_symmetry_2
    _geom_bond_distance
    _geom_bond_publ_flag
    Ca1 Ca1 3_666 4.2866(7) ?
    Ca1 O3 3_666 2.3324(13) y
    Ca1 O10 . 2.5075(13) ?
    Ca1 O10 3_666 2.5283(14) ?
    Ca1 O1 . 2.3054(13) y
    Ca1 O90 . 2.3574(14) ?
    Ca1 O11 3_666 2.5495(15) ?
    Ca1 O20 . 2.6230(15) ?
    Ca1 O21 . 2.5022(16) ?
    Ca1 N10 3_666 2.9503(16) ?
    Ca1 N20 . 2.9863(17) ?
    P2 O3 . 1.4722(13) y
    P2 O2 . 1.6084(13) ?
    P2 N3 . 1.6272(16) ?
    P2 N4 . 1.6312(16) ?
    P1 O2 . 1.6046(13) ?
    P1 O1 . 1.4752(13) y
    P1 N2 . 1.6276(16) ?
    P1 N1 . 1.6264(16) ?
    O10 N10 . 1.268(2) ?
    O90 H90A . 0.8678 ?
    O90 H90B . 0.8681 ?
    O11 N10 . 1.251(2) ?
    O12 N10 . 1.233(2) ?
    O20 N20 . 1.263(2) ?
    O21 N20 . 1.255(2) ?
    N2 C7 . 1.470(2) ?
    N2 C5 . 1.475(2) ?
    N3 C11 . 1.469(2) ?
    N3 C9 . 1.475(2) ?
    O22 N20 . 1.229(2) ?
    N1 C3 . 1.475(3) ?
    N1 C1 . 1.476(2) ?
    N4 C13 . 1.472(3) ?
    N4 C15 . 1.486(3) ?
    C11 H11A . 0.9900 ?
    C11 H11B . 0.9900 ?
    C11 C12 . 1.516(3) ?
    C3 H3A . 0.9900 ?
    C3 H3B . 0.9900 ?
    C3 C4 . 1.512(3) ?
    C1 H1A . 0.9900 ?
    C1 H1B . 0.9900 ?
    C1 C2 . 1.491(3) ?
    C7 H7A . 0.9900 ?
    C7 H7B . 0.9900 ?
    C7 C8 . 1.516(3) ?
    C13 H13A . 0.9900 ?
    C13 H13B . 0.9900 ?
    C13 C14 . 1.515(3) ?
    C5 H5A . 0.9900 ?
    C5 H5B . 0.9900 ?
    C5 C6 . 1.516(3) ?
    C9 H9A . 0.9900 ?
    C9 H9B . 0.9900 ?
    C9 C10 . 1.522(3) ?
    C15 H15A . 0.9900 ?
    C15 H15B . 0.9900 ?
    C15 C16 . 1.507(3) ?
    C12 H12A . 0.9800 ?
    C12 H12B . 0.9800 ?
    C12 H12C . 0.9800 ?
    C4 H4A . 0.9800 ?
    C4 H4B . 0.9800 ?
    C4 H4C . 0.9800 ?
    C16 H16A . 0.9800 ?
    C16 H16B . 0.9800 ?
    C16 H16C . 0.9800 ?
    C8 H8A . 0.9800 ?
    C8 H8B . 0.9800 ?
    C8 H8C . 0.9800 ?
    C14 H14A . 0.9800 ?
    C14 H14B . 0.9800 ?
    C14 H14C . 0.9800 ?
    C10 H10A . 0.9800 ?
    C10 H10B . 0.9800 ?
    C10 H10C . 0.9800 ?
    C2 H2A . 0.9800 ?
    C2 H2B . 0.9800 ?
    C2 H2C . 0.9800 ?
    C6 H6A . 0.9800 ?
    C6 H6B . 0.9800 ?
    C6 H6C . 0.9800 ?
loop_
    _geom_angle_atom_site_label_1
    _geom_angle_atom_site_label_2
    _geom_angle_atom_site_label_3
    _geom_angle_site_symmetry_1
    _geom_angle_site_symmetry_3
    _geom_angle
    _geom_angle_publ_flag
    O3 Ca1 O10 3_666 3_666 79.18(5) ?
    O3 Ca1 O10 3_666 . 81.49(5) ?
    O3 Ca1 O90 3_666 . 94.88(5) ?
    O3 Ca1 H90A 3_666 . 110.2 ?
    O3 Ca1 H90B 3_666 . 94.9 ?
    O3 Ca1 O11 3_666 3_666 90.80(5) ?
    O3 Ca1 O20 3_666 . 119.59(5) ?
    O3 Ca1 O21 3_666 . 74.68(5) ?
    O3 Ca1 N10 3_666 3_666 84.98(5) ?
    O3 Ca1 N20 3_666 . 96.88(5) ?
    O10 Ca1 O10 . 3_666 63.31(5) ?
    O10 Ca1 H90A 3_666 . 145.6 ?
    O10 Ca1 H90A . . 84.9 ?
    O10 Ca1 H90B 3_666 . 121.3 ?
    O10 Ca1 H90B . . 58.1 ?
    O10 Ca1 O11 . 3_666 113.32(5) ?
    O10 Ca1 O11 3_666 3_666 50.25(4) ?
    O10 Ca1 O20 . . 144.65(5) ?
    O10 Ca1 O20 3_666 . 143.21(5) ?
    O10 Ca1 N10 . 3_666 88.44(5) ?
    O10 Ca1 N10 3_666 3_666 25.30(4) ?
    O10 Ca1 N20 3_666 . 135.44(5) ?
    O10 Ca1 N20 . . 160.78(5) ?
    O1 Ca1 Ca1 . 3_666 78.79(4) ?
    O1 Ca1 O3 . 3_666 156.87(5) ?
    O1 Ca1 O10 . . 81.98(5) ?
    O1 Ca1 O10 . 3_666 78.98(5) ?
    O1 Ca1 O90 . . 96.27(5) ?
    O1 Ca1 H90A . . 84.2 ?
    O1 Ca1 H90B . . 89.9 ?
    O1 Ca1 O11 . 3_666 81.03(5) ?
    O1 Ca1 O20 . . 82.91(5) ?
    O1 Ca1 O21 . . 123.37(5) ?
    O1 Ca1 N10 . 3_666 78.50(5) ?
    O1 Ca1 N20 . . 104.00(5) ?
    O90 Ca1 O10 . 3_666 138.09(5) ?
    O90 Ca1 O10 . . 74.79(5) ?
    O90 Ca1 H90A . . 17.0 ?
    O90 Ca1 H90B . . 17.1 ?
    O90 Ca1 O11 . 3_666 170.78(5) ?
    O90 Ca1 O20 . . 75.35(5) ?
    O90 Ca1 O21 . . 98.27(6) ?
    O90 Ca1 N10 . 3_666 163.03(5) ?
    O90 Ca1 N20 . . 86.32(5) ?
    H90A Ca1 H90B . . 28.4 ?
    O11 Ca1 H90A 3_666 . 154.5 ?
    O11 Ca1 H90B 3_666 . 168.6 ?
    O11 Ca1 O20 3_666 . 95.53(5) ?
    O11 Ca1 N10 3_666 3_666 24.97(4) ?
    O11 Ca1 N20 3_666 . 85.79(5) ?
    O20 Ca1 H90A . . 61.9 ?
    O20 Ca1 H90B . . 90.2 ?
    O20 Ca1 N10 . 3_666 119.41(5) ?
    O20 Ca1 N20 . . 24.95(5) ?
    O21 Ca1 O10 . . 154.57(5) ?
    O21 Ca1 O10 . 3_666 119.29(5) ?
    O21 Ca1 H90A . . 95.0 ?
    O21 Ca1 H90B . . 114.8 ?
    O21 Ca1 O11 . 3_666 76.23(6) ?
    O21 Ca1 O20 . . 49.41(5) ?
    O21 Ca1 N10 . 3_666 98.06(5) ?
    O21 Ca1 N20 . . 24.46(5) ?
    N10 Ca1 Ca1 3_666 3_666 56.69(3) ?
    N10 Ca1 H90A 3_666 . 162.2 ?
    N10 Ca1 H90B 3_666 . 146.0 ?
    N10 Ca1 N20 3_666 . 110.57(5) ?
    N20 Ca1 Ca1 . 3_666 166.55(4) ?
    N20 Ca1 H90A . . 77.7 ?
    N20 Ca1 H90B . . 103.2 ?
    O3 P2 O2 . . 111.91(7) ?
    O3 P2 N3 . . 111.00(8) ?
    O3 P2 N4 . . 118.75(8) ?
    O2 P2 N3 . . 105.47(8) ?
    O2 P2 N4 . . 100.92(8) ?
    N3 P2 N4 . . 107.63(8) ?
    O2 P1 N2 . . 103.48(8) ?
    O2 P1 N1 . . 105.17(8) ?
    O1 P1 O2 . . 111.86(7) ?
    O1 P1 N2 . . 116.53(8) ?
    O1 P1 N1 . . 110.04(8) ?
    N1 P1 N2 . . 109.01(9) ?
    P2 O3 Ca1 . 3_666 148.41(8) ?
    Ca1 O10 Ca1 . 3_666 116.69(5) ?
    N10 O10 Ca1 . . 146.30(11) ?
    N10 O10 Ca1 . 3_666 96.30(10) ?
    P1 O2 P2 . . 135.03(8) ?
    P1 O1 Ca1 . . 169.13(9) ?
    Ca1 O90 H90A . . 110.5 ?
    Ca1 O90 H90B . . 110.1 ?
    H90A O90 H90B . . 103.6 ?
    N10 O11 Ca1 . 3_666 95.74(10) ?
    N20 O20 Ca1 . . 93.84(11) ?
    N20 O21 Ca1 . . 99.91(12) ?
    O10 N10 Ca1 . 3_666 58.41(9) ?
    O11 N10 Ca1 . 3_666 59.30(9) ?
    O11 N10 O10 . . 117.68(15) ?
    O12 N10 Ca1 . 3_666 178.56(14) ?
    O12 N10 O10 . . 120.34(16) ?
    O12 N10 O11 . . 121.98(17) ?
    C7 N2 P1 . . 127.28(13) ?
    C7 N2 C5 . . 116.85(16) ?
    C5 N2 P1 . . 115.81(14) ?
    C11 N3 P2 . . 119.81(13) ?
    C11 N3 C9 . . 116.65(16) ?
    C9 N3 P2 . . 123.26(13) ?
    C3 N1 P1 . . 119.79(13) ?
    C3 N1 C1 . . 117.19(16) ?
    C1 N1 P1 . . 120.90(13) ?
    O20 N20 Ca1 . . 61.21(10) ?
    O21 N20 Ca1 . . 55.63(10) ?
    O21 N20 O20 . . 116.82(17) ?
    O22 N20 Ca1 . . 177.28(15) ?
    O22 N20 O20 . . 121.36(18) ?
    O22 N20 O21 . . 121.82(18) ?
    C13 N4 P2 . . 124.58(14) ?
    C13 N4 C15 . . 117.69(17) ?
    C15 N4 P2 . . 115.62(14) ?
    N3 C11 H11A . . 108.8 ?
    N3 C11 H11B . . 108.8 ?
    N3 C11 C12 . . 113.97(17) ?
    H11A C11 H11B . . 107.7 ?
    C12 C11 H11A . . 108.8 ?
    C12 C11 H11B . . 108.8 ?
    N1 C3 H3A . . 108.7 ?
    N1 C3 H3B . . 108.7 ?
    N1 C3 C4 . . 114.41(17) ?
    H3A C3 H3B . . 107.6 ?
    C4 C3 H3A . . 108.7 ?
    C4 C3 H3B . . 108.7 ?
    N1 C1 H1A . . 109.1 ?
    N1 C1 H1B . . 109.1 ?
    N1 C1 C2 . . 112.29(19) ?
    H1A C1 H1B . . 107.9 ?
    C2 C1 H1A . . 109.1 ?
    C2 C1 H1B . . 109.1 ?
    N2 C7 H7A . . 109.0 ?
    N2 C7 H7B . . 109.0 ?
    N2 C7 C8 . . 113.01(18) ?
    H7A C7 H7B . . 107.8 ?
    C8 C7 H7A . . 109.0 ?
    C8 C7 H7B . . 109.0 ?
    N4 C13 H13A . . 108.8 ?
    N4 C13 H13B . . 108.8 ?
    N4 C13 C14 . . 113.91(18) ?
    H13A C13 H13B . . 107.7 ?
    C14 C13 H13A . . 108.8 ?
    C14 C13 H13B . . 108.8 ?
    N2 C5 H5A . . 108.7 ?
    N2 C5 H5B . . 108.7 ?
    N2 C5 C6 . . 114.20(18) ?
    H5A C5 H5B . . 107.6 ?
    C6 C5 H5A . . 108.7 ?
    C6 C5 H5B . . 108.7 ?
    N3 C9 H9A . . 109.2 ?
    N3 C9 H9B . . 109.2 ?
    N3 C9 C10 . . 112.26(18) ?
    H9A C9 H9B . . 107.9 ?
    C10 C9 H9A . . 109.2 ?
    C10 C9 H9B . . 109.2 ?
    N4 C15 H15A . . 108.8 ?
    N4 C15 H15B . . 108.8 ?
    N4 C15 C16 . . 113.88(18) ?
    H15A C15 H15B . . 107.7 ?
    C16 C15 H15A . . 108.8 ?
    C16 C15 H15B . . 108.8 ?
    C11 C12 H12A . . 109.5 ?
    C11 C12 H12B . . 109.5 ?
    C11 C12 H12C . . 109.5 ?
    H12A C12 H12B . . 109.5 ?
    H12A C12 H12C . . 109.5 ?
    H12B C12 H12C . . 109.5 ?
    C3 C4 H4A . . 109.5 ?
    C3 C4 H4B . . 109.5 ?
    C3 C4 H4C . . 109.5 ?
    H4A C4 H4B . . 109.5 ?
    H4A C4 H4C . . 109.5 ?
    H4B C4 H4C . . 109.5 ?
    C15 C16 H16A . . 109.5 ?
    C15 C16 H16B . . 109.5 ?
    C15 C16 H16C . . 109.5 ?
    H16A C16 H16B . . 109.5 ?
    H16A C16 H16C . . 109.5 ?
    H16B C16 H16C . . 109.5 ?
    C7 C8 H8A . . 109.5 ?
    C7 C8 H8B . . 109.5 ?
    C7 C8 H8C . . 109.5 ?
    H8A C8 H8B . . 109.5 ?
    H8A C8 H8C . . 109.5 ?
    H8B C8 H8C . . 109.5 ?
    C13 C14 H14A . . 109.5 ?
    C13 C14 H14B . . 109.5 ?
    C13 C14 H14C . . 109.5 ?
    H14A C14 H14B . . 109.5 ?
    H14A C14 H14C . . 109.5 ?
    H14B C14 H14C . . 109.5 ?
    C9 C10 H10A . . 109.5 ?
    C9 C10 H10B . . 109.5 ?
    C9 C10 H10C . . 109.5 ?
    H10A C10 H10B . . 109.5 ?
    H10A C10 H10C . . 109.5 ?
    H10B C10 H10C . . 109.5 ?
    C1 C2 H2A . . 109.5 ?
    C1 C2 H2B . . 109.5 ?
    C1 C2 H2C . . 109.5 ?
    H2A C2 H2B . . 109.5 ?
    H2A C2 H2C . . 109.5 ?
    H2B C2 H2C . . 109.5 ?
    C5 C6 H6A . . 109.5 ?
    C5 C6 H6B . . 109.5 ?
    C5 C6 H6C . . 109.5 ?
    H6A C6 H6B . . 109.5 ?
    H6A C6 H6C . . 109.5 ?
    H6B C6 H6C . . 109.5 ?
loop_
    _geom_torsion_atom_site_label_1
    _geom_torsion_atom_site_label_2
    _geom_torsion_atom_site_label_3
    _geom_torsion_atom_site_label_4
    _geom_torsion_site_symmetry_1
    _geom_torsion_site_symmetry_2
    _geom_torsion_site_symmetry_3
    _geom_torsion_site_symmetry_4
    _geom_torsion
    _geom_torsion_publ_flag
    Ca1 O10 N10 Ca1 . . . 3_666 168.5(2) ?
    Ca1 O10 N10 O11 . . . . 170.36(14) ?
    Ca1 O10 N10 O11 3_666 . . . 1.87(17) ?
    Ca1 O10 N10 O12 3_666 . . . -179.19(16) ?
    Ca1 O10 N10 O12 . . . . -10.7(3) ?
    Ca1 O11 N10 O10 3_666 . . . -1.85(16) ?
    Ca1 O11 N10 O12 3_666 . . . 179.22(16) ?
    Ca1 O20 N20 O21 . . . . -1.6(2) ?
    Ca1 O20 N20 O22 . . . . 178.98(18) ?
    Ca1 O21 N20 O20 . . . . 1.7(2) ?
    Ca1 O21 N20 O22 . . . . -178.88(17) ?
    P2 N3 C11 C12 . . . . -103.49(19) ?
    P2 N3 C9 C10 . . . . -114.7(2) ?
    P2 N4 C13 C14 . . . . -98.6(2) ?
    P2 N4 C15 C16 . . . . 111.65(19) ?
    P1 N2 C7 C8 . . . . 117.00(19) ?
    P1 N2 C5 C6 . . . . 116.1(2) ?
    P1 N1 C3 C4 . . . . -98.4(2) ?
    P1 N1 C1 C2 . . . . -127.1(2) ?
    O3 P2 O2 P1 . . . . 17.41(15) ?
    O3 P2 N3 C11 . . . . 172.32(14) ?
    O3 P2 N3 C9 . . . . -1.41(19) ?
    O3 P2 N4 C13 . . . . -96.59(17) ?
    O3 P2 N4 C15 . . . . 66.46(16) ?
    O2 P2 O3 Ca1 . . . 3_666 -120.44(15) ?
    O2 P2 N3 C11 . . . . 50.92(16) ?
    O2 P2 N3 C9 . . . . -122.81(16) ?
    O2 P2 N4 C13 . . . . 26.05(17) ?
    O2 P2 N4 C15 . . . . -170.90(13) ?
    O2 P1 O1 Ca1 . . . . -108.8(5) ?
    O2 P1 N2 C7 . . . . -3.28(18) ?
    O2 P1 N2 C5 . . . . 179.41(14) ?
    O2 P1 N1 C3 . . . . 62.43(17) ?
    O2 P1 N1 C1 . . . . -100.59(17) ?
    O1 P1 O2 P2 . . . . 42.43(14) ?
    O1 P1 N2 C7 . . . . -126.48(16) ?
    O1 P1 N2 C5 . . . . 56.20(17) ?
    O1 P1 N1 C3 . . . . -176.94(15) ?
    O1 P1 N1 C1 . . . . 20.05(19) ?
    N2 P1 O2 P2 . . . . -83.81(13) ?
    N2 P1 O1 Ca1 . . . . 9.9(5) ?
    N2 P1 N1 C3 . . . . -47.99(18) ?
    N2 P1 N1 C1 . . . . 149.00(16) ?
    N3 P2 O3 Ca1 . . . 3_666 122.02(15) ?
    N3 P2 O2 P1 . . . . 138.22(12) ?
    N3 P2 N4 C13 . . . . 136.32(16) ?
    N3 P2 N4 C15 . . . . -60.64(16) ?
    N1 P1 O2 P2 . . . . 161.86(12) ?
    N1 P1 O1 Ca1 . . . . 134.7(4) ?
    N1 P1 N2 C7 . . . . 108.26(17) ?
    N1 P1 N2 C5 . . . . -69.05(16) ?
    N4 P2 O3 Ca1 . . . 3_666 -3.46(19) ?
    N4 P2 O2 P1 . . . . -109.86(12) ?
    N4 P2 N3 C11 . . . . -56.19(17) ?
    N4 P2 N3 C9 . . . . 130.08(16) ?
    C11 N3 C9 C10 . . . . 71.4(2) ?
    C3 N1 C1 C2 . . . . 69.5(3) ?
    C1 N1 C3 C4 . . . . 65.2(2) ?
    C7 N2 C5 C6 . . . . -61.5(3) ?
    C13 N4 C15 C16 . . . . -84.1(2) ?
    C5 N2 C7 C8 . . . . -65.7(2) ?
    C9 N3 C11 C12 . . . . 70.6(2) ?
    C15 N4 C13 C14 . . . . 98.7(2) ?
loop_
    _geom_hbond_atom_site_label_D
    _geom_hbond_atom_site_label_H
    _geom_hbond_atom_site_label_A
    _geom_hbond_site_symmetry_A
    _geom_hbond_distance_DH
    _geom_hbond_distance_HA
    _geom_hbond_distance_DA
    _geom_hbond_angle_DHA
    O90 H90A O20 3_766 0.87 2.21 2.915(2) 138.2
    O90 H90B O10 . 0.87 2.58 2.9568(19) 107.5
    O90 H90B O12 . 0.87 2.11 2.913(2) 153.0
    C1 H1B O1 . 0.99 2.40 2.929(2) 112.7
    C7 H7A O2 . 0.99 2.39 2.920(2) 112.8
    C9 H9B O3 . 0.99 2.45 2.967(2) 112.0
_shelx_space_group_comment
;
The symmetry employed for this shelxl refinement is uniquely defined
by the following loop, which should always be used as a source of
symmetry information in preference to the above space-group names.
They are only intended as comments.
;
_shelx_estimated_absorpt_T_min     0.527
_shelx_estimated_absorpt_T_max     0.817
_iucr_refine_instructions_details
;
#
# h,k,l, Fc-squared, Fo-squared, sigma(Fo-squared), status flag
#
#data_6027R
_shelx_title ' sxrd20082101_a.res in P2(1)/n'
_shelx_refln_list_code          4
_shelx_F_calc_maximum      304.26
_exptl_crystal_F_000      1240.00
_reflns_d_resolution_high  0.8462
loop_
 _space_group_symop_operation_xyz
 'x, y, z'
 '-x+1/2, y+1/2, -z+1/2'
 '-x, -y, -z'
 'x-1/2, -y-1/2, z-1/2'
_cell_length_a    10.6249
_cell_length_b    15.5774
_cell_length_c    17.0925
_cell_angle_alpha  90.000
_cell_angle_beta   96.707
_cell_angle_gamma  90.000
_shelx_F_squared_multiplier     1.000
loop_
 _refln_index_h
 _refln_index_k
 _refln_index_l
 _refln_F_squared_calc
 _refln_F_squared_meas
 _refln_F_squared_sigma
 _refln_observed_status
   2   0   0       5919.24       5436.47        17.22 o
   4   0   0       1160.75       1108.18        11.39 o
   6   0   0         83.78         50.91         6.87 o
   8   0   0       1590.18       1635.51        27.38 o
  10   0   0       1885.58       1860.77        33.31 o
  12   0   0        282.67        288.97        12.70 o
   1   1   0       8349.86       9072.20        16.56 o
   2   1   0        310.70        304.12         4.80 o
   3   1   0       9348.03       9232.17        28.89 o
   4   1   0       3188.77       3042.54        18.73 o
   5   1   0        895.78        753.53        14.30 o
   6   1   0        420.88        239.01        10.35 o
   7   1   0         54.74         57.12         7.81 o
   8   1   0         56.19         57.59         8.94 o
   9   1   0       1535.27       1528.70        29.73 o
  10   1   0          4.27          8.85        10.26 o
  11   1   0        365.20        379.02        16.47 o
  12   1   0         25.76         32.93         8.28 o
   0   2   0       8979.54       9278.37        19.76 o
   1   2   0       1699.08       1847.41        11.29 o
   2   2   0        160.92        166.36         5.08 o
   3   2   0      14274.58      15107.60        31.52 o
   4   2   0       6474.55       6002.09        33.31 o
   5   2   0        740.48        650.97        12.23 o
   6   2   0       1822.83       1694.32        23.52 o
   7   2   0         30.72         30.39         7.34 o
   8   2   0       2690.03       2661.26        35.57 o
   9   2   0       5255.90       5268.98        52.41 o
  10   2   0       1318.84       1291.20        27.95 o
  11   2   0        122.22        120.07        12.04 o
  12   2   0        722.00        738.57        17.50 o
   1   3   0       1347.14       1316.52        11.10 o
   2   3   0       1313.04       1342.58        12.80 o
   3   3   0       2596.18       2438.63        19.48 o
   4   3   0       5829.05       4964.57        31.62 o
   5   3   0       4550.51       3954.72        30.30 o
   6   3   0       2944.39       2871.94        30.11 o
   7   3   0        133.73        104.35         9.50 o
   8   3   0        861.97        811.87        20.80 o
   9   3   0         78.52         61.92        10.82 o
  10   3   0       1143.38       1217.62        26.63 o
  11   3   0       2086.91       2067.04        31.99 o
  12   3   0        867.04        886.58        18.63 o
   0   4   0      15301.68      15921.64        35.10 o
   1   4   0         19.67         23.71         3.58 o
   2   4   0        893.47        831.91        11.20 o
   3   4   0       5515.58       5061.96        29.73 o
   4   4   0       3998.27       3852.34        29.45 o
   5   4   0       2957.25       2564.25        27.01 o
   6   4   0        392.22        397.37        13.17 o
   7   4   0        387.00        399.82        14.59 o
   8   4   0       5020.71       4862.76        48.37 o
   9   4   0        105.39        115.46        12.04 o
  10   4   0        275.91        239.10        14.59 o
  11   4   0        219.72        253.12        14.02 o
  12   4   0         77.90         76.50         8.56 o
   1   5   0       1755.79       1925.23        16.18 o
   2   5   0         69.13        178.22         6.40 o
   3   5   0       3106.41       3057.60        24.94 o
   4   5   0      10196.17       8778.24        46.86 o
   5   5   0       1902.59       1725.74        23.43 o
   6   5   0         72.31         69.73         8.75 o
   7   5   0       3660.55       3432.10        39.05 o
   8   5   0        970.30        876.89        22.40 o
   9   5   0         23.61         23.90        10.44 o
  10   5   0         17.10         26.63         9.41 o
  11   5   0         57.77         58.34         9.69 o
   0   6   0        554.13        612.86         9.22 o
   1   6   0        287.17        201.84         6.87 o
   2   6   0       6864.55       7291.60        36.23 o
   3   6   0         15.96         31.24         5.46 o
   4   6   0        834.35        778.56        16.09 o
   5   6   0       2650.60       2311.69        28.14 o
   6   6   0          9.87          8.94         7.90 o
   7   6   0       2359.09       2207.99        32.93 o
   8   6   0       6129.99       5923.61        55.05 o
   9   6   0        119.46        122.23        12.42 o
  10   6   0        728.53        678.07        19.95 o
  11   6   0        610.22        607.59        17.13 o
   1   7   0         21.23         11.57         4.52 o
   2   7   0       1419.42       1525.41        18.44 o
   3   7   0         48.53         55.99         7.06 o
   4   7   0      10515.62       9740.86        55.42 o
   5   7   0       3489.69       3357.67        35.47 o
   6   7   0       1215.40       1185.81        23.90 o
   7   7   0       2439.00       2360.05        34.82 o
   8   7   0        364.20        357.57        16.56 o
   9   7   0       2067.86       2013.96        33.31 o
  10   7   0          8.47         10.73         8.47 o
  11   7   0        298.23        283.99        12.33 o
   0   8   0        327.84        301.68         9.22 o
   1   8   0       3504.01       3647.21        28.23 o
   2   8   0       3199.27       3195.17        29.73 o
   3   8   0        311.94        287.18        11.10 o
   4   8   0        144.71        135.88         9.60 o
   5   8   0         41.35         38.58         8.66 o
   6   8   0         91.65        116.68        10.92 o
   7   8   0         11.80         12.89         9.50 o
   8   8   0         94.03        104.35        11.95 o
   9   8   0       1262.11       1120.70        25.50 o
  10   8   0        790.67        739.13        19.57 o
  11   8   0         36.45         53.26         7.62 o
   1   9   0         62.04         57.40         7.06 o
   2   9   0        105.14        103.32         7.34 o
   3   9   0       2720.36       2733.81        31.52 o
   4   9   0        544.23        510.85        15.90 o
   5   9   0         67.37         59.66         9.22 o
   6   9   0       2294.29       2229.64        33.78 o
   7   9   0         12.00          7.72         8.66 o
   8   9   0         98.38        114.89        12.42 o
   9   9   0         26.36         22.77         8.85 o
  10   9   0        780.51        768.59        19.01 o
   0  10   0       5364.10       5174.79        40.18 o
   1  10   0         66.37         56.18         7.81 o
   2  10   0        927.75        912.74        19.20 o
   3  10   0         77.87         61.92         8.56 o
   4  10   0       2414.67       2347.73        32.56 o
   5  10   0        299.09        290.95        14.49 o
   6  10   0         11.45         11.20         8.94 o
   7  10   0        687.84        717.96        21.64 o
   8  10   0          9.58         18.91        10.44 o
   9  10   0         26.91         34.53         8.94 o
  10  10   0        125.78        112.63         9.32 o
   1  11   0       7185.14       6861.57        50.91 o
   2  11   0        778.71        821.75        19.67 o
   3  11   0        974.77        925.73        20.89 o
   4  11   0        203.39        206.83        13.46 o
   5  11   0         47.35         58.25        10.16 o
   6  11   0         31.72         33.88         9.97 o
   7  11   0          0.95          0.38         9.13 o
   8  11   0        108.34        106.80        11.20 o
   9  11   0        594.64        593.38        16.94 o
   0  12   0        349.43        369.80        15.15 o
   1  12   0        694.99        686.16        18.91 o
   2  12   0        301.61        296.88        14.11 o
   3  12   0       1081.64       1096.14        24.28 o
   4  12   0        182.20        158.46        12.51 o
   5  12   0       1483.55       1391.79        27.66 o
   6  12   0        133.07        134.28        12.51 o
   7  12   0        485.57        434.26        16.84 o
   8  12   0        636.05        572.86        17.60 o
   9  12   0          8.48          6.68         6.87 o
   1  13   0        898.48        803.50        20.98 o
   2  13   0       1830.54       1892.96        31.05 o
   3  13   0        180.67        200.99        13.27 o
   4  13   0       1241.86       1301.27        27.01 o
   5  13   0       1069.91        997.53        24.18 o
   6  13   0        541.10        470.77        17.13 o
   7  13   0        222.40        226.68        12.70 o
   8  13   0        238.61        246.72        11.95 o
   0  14   0        843.80        732.74        20.80 o
   1  14   0          9.01         13.17         9.69 o
   2  14   0        116.85        144.53        12.14 o
   3  14   0        453.22        441.41        16.75 o
   4  14   0       1858.62       1904.53        31.33 o
   5  14   0        966.15        950.10        22.58 o
   6  14   0         27.97         29.36         8.75 o
   7  14   0         19.71         18.82         7.62 o
   8  14   0        968.90       1041.56        18.54 o
   1  15   0        497.87        526.38        18.63 o
   2  15   0        668.58        669.78        19.85 o
   3  15   0        502.38        508.31        16.94 o
   4  15   0        209.63        257.26        13.27 o
   5  15   0         61.22         83.93         9.69 o
   6  15   0         55.39         62.29         8.75 o
   7  15   0        498.28        484.98        13.64 o
   0  16   0        115.76        138.23        11.29 o
   1  16   0       2594.57       2593.23        35.10 o
   2  16   0        211.42        217.93        12.70 o
   3  16   0          0.78         11.67         8.37 o
   4  16   0          2.17          3.20         7.25 o
   5  16   0        294.88        269.12        11.20 o
   6  16   0         63.56         51.94         7.43 o
   1  17   0         17.62          4.52         7.90 o
   2  17   0       1106.47       1090.96        21.64 o
   3  17   0        820.00        852.62        18.54 o
   4  17   0        592.31        527.13        14.11 o
   0  18   0        176.89        162.41         9.60 o
   1  18   0        203.48        212.47        10.54 o
   2  18   0        163.48        150.37         9.03 o
 -11   0   1       2167.19       2140.90        33.31 o
  -9   0   1      12857.79      12419.24        78.95 o
  -7   0   1        221.93        241.83        11.48 o
  -5   0   1        238.39        325.67        10.16 o
  -3   0   1        118.64        112.73         4.42 o
  -1   0   1      16891.01      15971.04        25.12 o
   1   0   1      57263.54      49083.96        43.94 o
   3   0   1        756.91        644.10         7.72 o
   5   0   1       3202.67       3146.24        27.38 o
   7   0   1       1198.13        954.52        19.57 o
   9   0   1       2065.12       1833.49        33.03 o
  11   0   1        561.20        560.07        18.73 o
 -12   1   1         37.59         42.91         8.56 o
 -11   1   1        155.50        137.01        12.33 o
 -10   1   1        238.38        248.61        14.68 o
  -9   1   1        192.00        211.72        14.40 o
  -8   1   1       2857.52       2647.90        34.53 o
  -7   1   1        462.59        398.97        13.55 o
  -6   1   1       3549.40       2984.20        30.39 o
  -5   1   1       3060.31       2548.81        25.03 o
  -4   1   1       3787.73       3815.27        22.87 o
  -3   1   1       4976.46       4704.02        22.02 o
  -2   1   1       3842.55       3641.38        16.37 o
  -1   1   1       3251.44       3331.99        12.23 o
   0   1   1      38638.66      40647.11        37.73 o
   1   1   1      13863.12      15808.25        18.54 o
   2   1   1        213.45        216.14         5.18 o
   3   1   1       2268.24       2264.83        11.57 o
   4   1   1       2038.04       1710.03        17.78 o
   5   1   1       1102.95       1194.66        17.41 o
   6   1   1       1496.85       1360.08        20.89 o
   7   1   1        615.59        572.02        15.43 o
   8   1   1        987.84       1021.24        22.96 o
   9   1   1        227.03        242.96        15.15 o
  10   1   1          3.57          9.79        10.54 o
  11   1   1        158.05        176.53        12.51 o
  12   1   1         29.74         27.29         8.19 o
 -12   2   1        974.53        986.23        20.14 o
 -11   2   1        802.11        764.73        20.98 o
 -10   2   1        109.16        119.88        12.04 o
  -9   2   1        540.88        527.42        18.91 o
  -8   2   1        940.23        860.43        21.17 o
  -7   2   1        210.98        179.16        10.44 o
  -6   2   1         85.49        121.20         8.00 o
  -5   2   1       5077.10       4647.37        31.62 o
  -4   2   1       1346.73       1256.67        13.36 o
  -3   2   1       9325.12       9700.49        30.96 o
  -2   2   1       5032.57       4765.93        20.23 o
  -1   2   1        772.20       1017.94         8.19 o
   0   2   1       2268.45       2572.62        11.57 o
   1   2   1       8596.95       8970.58        24.84 o
   2   2   1        792.01        718.53         9.03 o
   3   2   1         39.65         32.84         3.86 o
   4   2   1       2426.95       1851.55        18.73 o
   5   2   1       1605.16       1319.15        18.82 o
   6   2   1        268.20        229.88         9.97 o
   7   2   1         39.54         40.56         7.90 o
   8   2   1       1019.32        950.29        22.40 o
   9   2   1          6.42          8.09        10.63 o
  10   2   1         30.54         35.47        10.73 o
  11   2   1       1546.70       1488.81        27.85 o
  12   2   1         70.85         84.88         9.03 o
 -12   3   1         32.25         39.71         8.00 o
 -11   3   1        150.29        162.60        11.95 o
 -10   3   1          9.37         13.08         9.50 o
  -9   3   1       6905.34       7035.47        59.85 o
  -8   3   1        716.24        731.51        20.04 o
  -7   3   1         59.88         42.81         8.56 o
  -6   3   1         68.78         85.16         7.34 o
  -5   3   1         20.17         27.76         5.27 o
  -4   3   1       1281.54       1248.01        16.09 o
  -3   3   1       5786.28       5789.34        29.83 o
  -2   3   1      13529.29      13453.00        39.52 o
  -1   3   1        711.56        652.66         7.72 o
   0   3   1        861.55        933.35         8.66 o
   1   3   1       2227.96       2468.83        15.15 o
   2   3   1       1242.58       1272.01        12.70 o
   3   3   1       2110.29       1660.82        16.37 o
   4   3   1         21.68         16.94         5.36 o
   5   3   1        718.45        510.95        12.70 o
   6   3   1       2042.95       1905.75        25.41 o
   7   3   1        103.02        101.63         9.13 o
   8   3   1       2144.61       2001.26        31.24 o
   9   3   1        269.37        272.60        14.96 o
  10   3   1        480.32        478.39        18.91 o
  11   3   1        462.67        473.40        16.84 o
  12   3   1       1050.29       1062.55        19.76 o
 -12   4   1        382.31        387.68        12.99 o
 -11   4   1        613.26        664.42        19.20 o
 -10   4   1       1490.50       1594.29        29.83 o
  -9   4   1         67.85         65.02        11.10 o
  -8   4   1         27.78         26.25         9.13 o
  -7   4   1        128.57        100.12         9.41 o
  -6   4   1        211.40        229.60        10.73 o
  -5   4   1       1650.75       1671.36        21.64 o
  -4   4   1      13576.08      12140.71        51.75 o
  -3   4   1       1570.74       1565.40        17.03 o
  -2   4   1       2669.38       2350.83        18.07 o
  -1   4   1       1625.29       1829.53        13.46 o
   0   4   1       2221.47       2080.30        13.55 o
   1   4   1       1530.41       1495.77        12.42 o
   2   4   1       1061.03       1270.31        12.33 o
   3   4   1        219.49        250.30         7.72 o
   4   4   1       3290.79       3180.96        26.91 o
   5   4   1       1432.56       1268.43        19.38 o
   6   4   1       2070.78       1897.38        26.06 o
   7   4   1       2067.18       1930.31        28.61 o
   8   4   1          0.46          4.23         8.19 o
   9   4   1       4195.21       4166.91        47.43 o
  10   4   1        144.49        154.70        13.46 o
  11   4   1        243.43        229.50        13.55 o
  12   4   1        780.66        737.53        16.28 o
 -12   5   1         70.21         55.89         7.34 o
 -11   5   1        180.01        163.73        11.48 o
 -10   5   1        451.93        438.78        17.03 o
  -9   5   1        145.63        161.66        12.99 o
  -8   5   1        925.30        919.14        22.96 o
  -7   5   1        475.52        406.22        15.15 o
  -6   5   1        365.16        356.72        12.61 o
  -5   5   1         85.76         97.39         7.81 o
  -4   5   1       2829.97       2596.80        26.06 o
  -3   5   1       2420.97       2244.03        21.64 o
  -2   5   1        581.96        574.28         9.03 o
  -1   5   1        238.56        213.88         6.49 o
   0   5   1         36.64         50.34         3.86 o
   1   5   1        894.12        949.07        11.20 o
   2   5   1          5.26         11.86         3.58 o
   3   5   1        248.08        293.77         9.13 o
   4   5   1        190.28        169.09         8.28 o
   5   5   1        237.15        261.59        10.73 o
   6   5   1          0.42          8.09         7.15 o
   7   5   1        473.90        550.85        17.22 o
   8   5   1        242.56        256.51        14.49 o
   9   5   1        484.53        502.01        18.73 o
  10   5   1          8.47         10.07         8.94 o
  11   5   1         64.65         76.60        10.35 o
 -11   6   1         36.95         39.71         8.28 o
 -10   6   1         16.19         11.39         8.75 o
  -9   6   1       1007.91       1046.46        25.03 o
  -8   6   1       1325.74       1307.76        27.38 o
  -7   6   1        473.16        438.49        16.28 o
  -6   6   1       3382.09       3213.05        35.95 o
  -5   6   1       4549.92       4181.12        37.54 o
  -4   6   1       2902.36       2763.83        28.23 o
  -3   6   1         30.14         53.35         6.02 o
  -2   6   1        210.63        164.67         6.87 o
  -1   6   1      21405.36      21868.02        59.66 o
   0   6   1          3.62          7.53         3.39 o
   1   6   1       6696.94       7274.57        33.12 o
   2   6   1       3297.55       2894.43        24.56 o
   3   6   1         73.95         98.05         7.15 o
   4   6   1       1927.78       1693.28        22.58 o
   5   6   1       2378.77       2087.74        27.10 o
   6   6   1        209.92        172.01        10.63 o
   7   6   1        224.05        215.20        12.99 o
   8   6   1        752.76        715.33        21.17 o
   9   6   1       2666.84       2733.71        38.58 o
  10   6   1        919.01        956.40        23.34 o
  11   6   1         76.32         87.79         9.60 o
 -11   7   1         27.13         21.92         7.72 o
 -10   7   1         59.04         55.42         9.69 o
  -9   7   1        261.02        245.03        14.59 o
  -8   7   1       1241.66       1331.76        27.76 o
  -7   7   1         38.42         47.05        10.07 o
  -6   7   1         50.42         53.07         9.22 o
  -5   7   1       3363.46       3500.04        36.23 o
  -4   7   1        660.25        635.16        15.62 o
  -3   7   1        244.35        202.12         8.66 o
  -2   7   1         37.29         31.90         5.74 o
  -1   7   1       1765.40       1870.65        19.57 o
   0   7   1         10.64          6.78         3.39 o
   1   7   1       4570.82       4484.02        28.14 o
   2   7   1        107.91         78.38         7.43 o
   3   7   1        707.79        687.76        14.77 o
   4   7   1        936.71        837.75        17.22 o
   5   7   1       6179.58       5902.25        46.95 o
   6   7   1         27.59         16.84         8.66 o
   7   7   1       2108.91       1966.54        31.90 o
   8   7   1       3373.15       3157.72        41.59 o
   9   7   1        961.50        941.54        23.81 o
  10   7   1       1446.16       1425.67        26.72 o
  11   7   1        614.36        581.99        15.62 o
 -11   8   1        887.90        868.33        17.60 o
 -10   8   1        723.61        726.24        19.38 o
  -9   8   1          9.67         20.61        10.16 o
  -8   8   1        445.41        467.76        18.16 o
  -7   8   1         19.41         16.75         9.79 o
  -6   8   1         61.24         67.09         9.69 o
  -5   8   1        364.96        364.82        13.74 o
  -4   8   1         10.41         26.82         7.06 o
  -3   8   1        802.05        836.34        16.94 o
  -2   8   1       1079.98       1221.48        18.35 o
  -1   8   1       1842.16       1756.61        20.98 o
   0   8   1         14.60         11.57         4.14 o
   1   8   1        590.03        572.02        12.70 o
   2   8   1       2100.98       2101.10        23.99 o
   3   8   1       2184.77       1913.19        24.28 o
   4   8   1       9982.24       9561.04        58.62 o
   5   8   1        314.46        302.81        13.46 o
   6   8   1       1099.45       1039.49        23.24 o
   7   8   1        298.86        261.03        14.59 o
   8   8   1        752.06        673.92        20.89 o
   9   8   1       1711.49       1500.57        28.32 o
  10   8   1        438.88        457.60        16.09 o
  11   8   1        109.36        103.41         8.94 o
 -10   9   1        960.04        936.17        20.61 o
  -9   9   1        542.67        502.39        17.97 o
  -8   9   1        232.29        243.24        14.87 o
  -7   9   1        162.12        148.30        12.89 o
  -6   9   1        929.77        881.32        22.11 o
  -5   9   1        980.87       1002.98        22.40 o
  -4   9   1        467.27        500.41        15.53 o
  -3   9   1         69.41         59.09         8.09 o
  -2   9   1         72.54         49.78         7.06 o
  -1   9   1        540.10        525.63        13.08 o
   0   9   1       3107.69       3026.45        28.98 o
   1   9   1       1187.93       1214.23        19.01 o
   2   9   1       2285.45       2317.99        26.72 o
   3   9   1         30.11         38.67         7.43 o
   4   9   1       2293.35       2393.83        31.52 o
   5   9   1        361.51        329.25        14.59 o
   6   9   1        975.99        889.50        22.68 o
   7   9   1         88.10         90.71        11.39 o
   8   9   1         18.83         15.71        10.07 o
   9   9   1         99.67        104.45        10.73 o
  10   9   1       1887.62       1817.68        27.19 o
 -10  10   1          3.06          0.75         6.87 o
  -9  10   1        245.64        228.47        12.89 o
  -8  10   1        842.63        770.37        21.92 o
  -7  10   1        737.32        713.26        21.17 o
  -6  10   1       2010.94       1878.28        31.62 o
  -5  10   1       4943.86       4747.49        47.61 o
  -4  10   1        399.87        430.12        15.71 o
  -3  10   1       1629.49       1616.03        25.97 o
  -2  10   1        109.73         88.55         8.56 o
  -1  10   1       1924.16       2088.87        26.82 o
   0  10   1       1168.83       1190.05        20.89 o
   1  10   1       3204.34       3007.73        32.18 o
   2  10   1       4303.88       4286.41        39.90 o
   3  10   1       2148.03       1920.81        28.32 o
   4  10   1          1.19         -2.54         7.53 o
   5  10   1        214.84        209.84        13.55 o
   6  10   1       2346.07       2367.30        35.85 o
   7  10   1        715.25        639.77        20.51 o
   8  10   1       1160.78        998.09        23.99 o
   9  10   1        205.13        180.95        11.57 o
  10  10   1        360.12        357.10        12.70 o
 -10  11   1        177.49        178.60         9.50 o
  -9  11   1         96.69         82.43         9.69 o
  -8  11   1        539.91        481.31        17.41 o
  -7  11   1         31.54         29.26        10.16 o
  -6  11   1         14.80         22.77        10.07 o
  -5  11   1          1.02         -2.45         9.22 o
  -4  11   1         19.52         11.01         8.28 o
  -3  11   1        344.33        321.91        13.74 o
  -2  11   1        112.99        127.97         9.97 o
  -1  11   1        140.79         95.13         9.13 o
   0  11   1       6267.33       6030.41        48.08 o
   1  11   1         36.62         37.64         8.47 o
   2  11   1        954.28        943.98        21.08 o
   3  11   1         23.57         26.63         8.47 o
   4  11   1        916.54        880.09        22.21 o
   5  11   1        156.16        154.51        12.70 o
   6  11   1        225.47        199.39        13.46 o
   7  11   1          3.56          6.78         9.60 o
   8  11   1        555.56        531.56        17.88 o
   9  11   1         34.71         37.73         8.56 o
  -9  12   1         14.89         12.51         6.96 o
  -8  12   1        422.44        433.22        15.62 o
  -7  12   1        400.28        314.57        14.68 o
  -6  12   1       1064.01       1030.37        24.18 o
  -5  12   1        570.70        628.76        20.04 o
  -4  12   1       1864.50       1813.54        30.77 o
  -3  12   1       4464.79       4609.92        46.58 o
  -2  12   1          6.92          2.54         7.62 o
  -1  12   1        340.15        329.81        14.59 o
   0  12   1       3525.60       3453.56        38.86 o
   1  12   1        352.89        352.49        14.77 o
   2  12   1        987.84        996.21        22.58 o
   3  12   1        351.37        334.23        15.71 o
   4  12   1        364.86        367.26        16.37 o
   5  12   1        720.50        709.12        20.89 o
   6  12   1       1169.67       1178.76        25.97 o
   7  12   1        163.69        147.73        12.33 o
   8  12   1        692.23        667.53        18.63 o
   9  12   1        208.47        200.62        10.54 o
  -8  13   1        234.94        246.91        11.67 o
  -7  13   1        142.59        158.27        11.57 o
  -6  13   1        137.64        121.01        10.92 o
  -5  13   1        249.02        249.08        14.30 o
  -4  13   1        207.81        262.91        14.40 o
  -3  13   1          2.00          5.36         9.03 o
  -2  13   1       1920.49       2051.89        32.56 o
  -1  13   1         53.93         36.89         9.97 o
   0  13   1        219.71        221.79        13.17 o
   1  13   1       1399.83       1474.50        27.48 o
   2  13   1        211.07        202.12        13.08 o
   3  13   1        865.13        923.85        23.43 o
   4  13   1       1825.26       1870.56        32.18 o
   5  13   1       1221.29       1235.69        26.16 o
   6  13   1       1179.83       1101.97        24.37 o
   7  13   1        122.66        108.40        10.63 o
   8  13   1        218.53        207.96        11.20 o
  -8  14   1        518.28        566.47        14.30 o
  -7  14   1        414.13        392.01        14.11 o
  -6  14   1          0.76         -3.67         8.00 o
  -5  14   1        384.24        441.50        16.56 o
  -4  14   1       1584.25       1571.14        28.32 o
  -3  14   1        315.03        318.33        15.34 o
  -2  14   1        196.91        206.92        13.64 o
  -1  14   1        183.47        168.25        12.99 o
   0  14   1        355.48        343.27        15.71 o
   1  14   1          0.03          1.22         8.28 o
   2  14   1        507.35        470.20        17.41 o
   3  14   1        743.67        733.02        20.89 o
   4  14   1       1467.67       1535.20        28.61 o
   5  14   1       1169.53       1168.50        24.65 o
   6  14   1        153.08        144.63        11.29 o
   7  14   1         71.91         68.88         8.94 o
   8  14   1         68.73         65.96         7.15 o
  -7  15   1        723.08        782.80        16.47 o
  -6  15   1         87.49         73.96         8.85 o
  -5  15   1        229.96        224.99        12.14 o
  -4  15   1         30.99         33.88         8.66 o
  -3  15   1         99.60        120.82        11.48 o
  -2  15   1        572.94        586.60        19.01 o
  -1  15   1       1617.81       1621.67        29.73 o
   0  15   1        439.30        503.80        18.07 o
   1  15   1        542.01        539.84        18.44 o
   2  15   1        144.65        138.79        12.14 o
   3  15   1        473.19        512.64        16.84 o
   4  15   1        397.69        428.42        16.00 o
   5  15   1         12.12          4.23         8.28 o
   6  15   1        500.89        541.72        15.62 o
   7  15   1        662.20        686.72        15.43 o
  -6  16   1        553.10        530.80        14.02 o
  -5  16   1         13.15         16.28         6.78 o
  -4  16   1        572.16        551.03        16.00 o
  -3  16   1        239.67        279.09        13.36 o
  -2  16   1        900.97        967.41        22.11 o
  -1  16   1        946.71        924.88        22.21 o
   0  16   1         35.97         35.85         9.32 o
   1  16   1         90.48         93.91        11.10 o
   2  16   1       1487.45       1452.58        26.44 o
   3  16   1          8.70         17.41         8.56 o
   4  16   1        489.90        510.76        15.43 o
   5  16   1         37.17         28.14         7.34 o
  -4  17   1        251.07        213.04        10.26 o
  -3  17   1        658.67        618.31        16.47 o
  -2  17   1        198.28        208.71        10.63 o
  -1  17   1        641.52        686.53        17.97 o
   0  17   1        254.09        256.04        12.89 o
   1  17   1        665.16        688.23        18.25 o
   2  17   1         13.62         21.74         7.72 o
   3  17   1        231.72        233.64        11.01 o
   4  17   1        311.21        304.69        10.92 o
  -2  18   1          7.99         -1.51         6.49 o
  -1  18   1         63.22         57.68         7.25 o
   0  18   1        100.32        111.13         8.56 o
   1  18   1         26.19         18.44         6.68 o
   2  18   1        113.41        121.01         8.56 o
 -12   0   2         34.79         38.20         8.94 o
 -10   0   2        107.23        128.91        12.14 o
  -8   0   2       7705.68       7146.59        56.83 o
  -6   0   2       4482.43       3935.24        34.91 o
  -4   0   2       4050.58       3859.21        23.62 o
  -2   0   2       4401.42       4505.00        19.10 o
   0   0   2       9008.86      10584.34        21.83 o
   2   0   2       3001.07       2792.05        14.30 o
   4   0   2      14497.95      12011.61        45.35 o
   6   0   2       5667.26       5663.34        41.21 o
   8   0   2       2186.18       1919.87        31.24 o
  10   0   2          2.39          1.22         9.03 o
  12   0   2         86.69         79.89         8.75 o
 -12   1   2        471.44        478.48        15.24 o
 -11   1   2         60.31         60.50        10.35 o
 -10   1   2       2546.56       2519.74        36.79 o
  -9   1   2        390.96        398.78        16.56 o
  -8   1   2          7.47          6.96         8.37 o
  -7   1   2        279.34        266.86        12.04 o
  -6   1   2        141.12        132.11         8.37 o
  -5   1   2       3847.60       3308.18        26.72 o
  -4   1   2       4469.20       4402.72        26.35 o
  -3   1   2       1324.54       1349.54        12.89 o
  -2   1   2        319.77        316.26         5.93 o
  -1   1   2      11393.50      11736.94        25.50 o
   0   1   2       8256.91       9446.80        22.30 o
   1   1   2        986.62       1075.53         6.96 o
   2   1   2       2767.05       2751.69        14.21 o
   3   1   2         49.09         52.22         4.33 o
   4   1   2       1176.10       1052.48        14.11 o
   5   1   2         77.28         47.52         5.74 o
   6   1   2       1437.92       1387.18        21.08 o
   7   1   2        902.83        816.39        18.54 o
   8   1   2       2990.96       2751.40        36.70 o
   9   1   2        669.38        645.70        20.98 o
  10   1   2        248.07        237.50        15.15 o
  11   1   2        591.37        599.12        19.10 o
  12   1   2       1081.03       1139.52        20.42 o
 -12   2   2        110.78        108.78         9.69 o
 -11   2   2        353.99        337.72        14.87 o
 -10   2   2        407.56        419.11        17.22 o
  -9   2   2        348.41        327.08        15.53 o
  -8   2   2       1386.50       1295.81        25.22 o
  -7   2   2       1017.34       1067.44        21.08 o
  -6   2   2          7.85          9.13         5.93 o
  -5   2   2        234.73        238.25         8.85 o
  -4   2   2       3269.30       3447.16        23.43 o
  -3   2   2       6333.79       6512.76        27.29 o
  -2   2   2      13555.05      14114.03        36.51 o
  -1   2   2       4949.78       5082.95        19.29 o
   0   2   2        110.94        131.08         3.86 o
   1   2   2       9187.58       9683.65        25.12 o
   2   2   2       6767.66       6122.35        24.47 o
   3   2   2         17.45         12.04         3.67 o
   4   2   2       6768.14       5881.74        32.46 o
   5   2   2          8.01         30.02         5.55 o
   6   2   2        151.32         90.62         7.62 o
   7   2   2       1462.86       1326.96        23.43 o
   8   2   2        847.33        804.53        21.17 o
   9   2   2       1166.63       1100.84        25.97 o
  10   2   2        233.01        220.56        14.40 o
  11   2   2         16.93         22.40         9.32 o
  12   2   2       1218.70       1321.41        21.74 o
 -12   3   2         68.70         88.17         8.66 o
 -11   3   2        187.23        215.29        13.08 o
 -10   3   2       1083.55       1122.77        25.50 o
  -9   3   2         73.19         71.04        11.01 o
  -8   3   2        977.88        897.22        21.83 o
  -7   3   2        761.00        677.69        17.88 o
  -6   3   2       2553.15       2333.90        28.04 o
  -5   3   2        972.01        995.46        16.37 o
  -4   3   2       2758.89       2463.84        20.61 o
  -3   3   2       1038.40       1236.06        13.17 o
  -2   3   2       6877.07       6630.09        27.29 o
  -1   3   2      29841.65      29669.35        49.50 o
   0   3   2      18430.32      19287.40        41.59 o
   1   3   2       5515.65       5333.90        23.05 o
   2   3   2       2203.49       2423.85        14.21 o
   3   3   2       6625.44       5681.69        28.61 o
   4   3   2       8223.55       7375.53        36.89 o
   5   3   2       1549.36       1350.48        18.91 o
   6   3   2       1616.56       1686.13        23.99 o
   7   3   2         85.18         89.20         9.22 o
   8   3   2       4243.31       4130.21        44.88 o
   9   3   2        479.57        419.86        18.07 o
  10   3   2        191.33        189.14        14.02 o
  11   3   2        263.12        266.77        14.30 o
  12   3   2       1218.50       1190.05        20.33 o
 -12   4   2        908.05        870.31        17.69 o
 -11   4   2        195.33        229.50        13.08 o
 -10   4   2        101.16        113.20        12.04 o
  -9   4   2       2406.45       2428.65        36.23 o
  -8   4   2         49.03         32.93         9.03 o
  -7   4   2        231.83        264.98        12.99 o
  -6   4   2       1408.07       1389.53        22.02 o
  -5   4   2         89.08         88.92         7.06 o
  -4   4   2       1518.25       1459.54        18.44 o
  -3   4   2       4615.40       4761.60        29.17 o
  -2   4   2       1646.72       1774.11        15.81 o
  -1   4   2      11902.69      12411.81        36.13 o
   0   4   2      21196.44      20677.60        42.53 o
   1   4   2      12461.93      11627.23        37.26 o
   2   4   2       1457.45       1606.90        15.81 o
   3   4   2        537.94        506.15        10.54 o
   4   4   2        388.11        351.83        10.26 o
   5   4   2       2444.28       2341.99        25.97 o
   6   4   2        705.09        679.01        16.56 o
   7   4   2       1708.97       1616.50        26.63 o
   8   4   2       3673.85       3644.39        42.44 o
   9   4   2        473.24        484.70        18.35 o
  10   4   2       1197.93       1315.20        28.04 o
  11   4   2        127.49        135.50        11.95 o
 -12   5   2         61.64         62.67         7.34 o
 -11   5   2        236.41        261.59        12.99 o
 -10   5   2        714.44        727.94        20.80 o
  -9   5   2         24.81         25.22         9.41 o
  -8   5   2       1231.71       1203.41        25.97 o
  -7   5   2         71.46         74.53         9.60 o
  -6   5   2       2469.91       2265.58        28.89 o
  -5   5   2          0.45          1.32         5.83 o
  -4   5   2      11220.58      10396.53        50.44 o
  -3   5   2       1273.96       1181.96        16.09 o
  -2   5   2         22.32          9.88         3.20 o
  -1   5   2        197.89        208.99         6.30 o
   0   5   2      10714.19      10575.50        32.93 o
   1   5   2         50.23         26.06         3.39 o
   2   5   2       4079.05       3557.16        25.22 o
   3   5   2       1181.39       1069.23        15.62 o
   4   5   2        801.07        652.00        13.74 o
   5   5   2          3.60          6.40         6.12 o
   6   5   2       2052.97       1939.16        27.19 o
   7   5   2        258.51        224.61        12.33 o
   8   5   2       1690.42       1445.05        27.95 o
   9   5   2        121.75        129.01        12.42 o
  10   5   2       1568.53       1596.17        29.45 o
  11   5   2        119.58        125.71        11.20 o
 -11   6   2         50.03         50.15         9.03 o
 -10   6   2        168.93        152.81        12.42 o
  -9   6   2         95.17         94.66        11.86 o
  -8   6   2          4.12          5.18         9.03 o
  -7   6   2       5026.76       5031.01        48.84 o
  -6   6   2          0.99          1.69         7.72 o
  -5   6   2        560.92        570.61        14.40 o
  -4   6   2       1420.26       1394.90        20.42 o
  -3   6   2       9084.47       9433.35        47.52 o
  -2   6   2       3609.42       3336.88        23.81 o
  -1   6   2        180.03        170.13         6.78 o
   0   6   2         31.28         27.85         3.76 o
   1   6   2       7709.82       7749.57        36.51 o
   2   6   2        173.87        171.82         7.34 o
   3   6   2        216.31        181.23         8.37 o
   4   6   2        485.13        431.06        12.42 o
   5   6   2       1519.24       1359.71        22.40 o
   6   6   2        254.55        251.33        12.14 o
   7   6   2         17.97         24.75         8.94 o
   8   6   2        567.00        525.35        18.73 o
   9   6   2       2997.76       2944.30        39.24 o
  10   6   2         68.90         56.08         9.50 o
  11   6   2         14.74          7.72         7.15 o
 -11   7   2        234.09        221.98        11.39 o
 -10   7   2        308.84        314.38        14.40 o
  -9   7   2        103.78        104.07        11.95 o
  -8   7   2       1392.12       1396.22        28.14 o
  -7   7   2        199.55        184.24        12.61 o
  -6   7   2         73.34         98.80         9.60 o
  -5   7   2        573.28        618.60        16.18 o
  -4   7   2       1660.81       1588.93        22.30 o
  -3   7   2        463.77        420.52        12.14 o
  -2   7   2       5405.23       5622.78        35.47 o
  -1   7   2        106.95         46.39         5.18 o
   0   7   2        908.51        889.22        13.27 o
   1   7   2        429.77        524.12        10.73 o
   2   7   2        314.97        342.51         9.88 o
   3   7   2       5259.36       4660.17        36.23 o
   4   7   2       4464.48       3963.85        36.04 o
   5   7   2        174.64        160.25        10.54 o
   6   7   2          1.51         -4.33         6.59 o
   7   7   2         71.50         70.10        10.63 o
   8   7   2        890.28        872.28        23.34 o
   9   7   2       1606.46       1602.29        29.64 o
  10   7   2       1658.79       1670.04        28.14 o
  11   7   2        117.06        121.48         9.60 o
 -11   8   2        143.96        137.66         9.22 o
 -10   8   2        757.23        707.05        19.29 o
  -9   8   2       1751.24       1630.14        30.21 o
  -8   8   2         30.65         31.71        10.26 o
  -7   8   2       1480.42       1367.89        27.38 o
  -6   8   2         61.83         57.02         9.13 o
  -5   8   2        268.45        297.25        13.27 o
  -4   8   2        123.68        120.92         9.41 o
  -3   8   2        413.66        504.36        13.27 o
  -2   8   2        364.67        465.69        12.42 o
  -1   8   2       1100.11       1026.41        16.28 o
   0   8   2       4739.54       4986.03        33.03 o
   1   8   2       1292.55       1209.90        17.60 o
   2   8   2       2085.03       2115.31        24.94 o
   3   8   2       5641.67       5552.02        42.16 o
   4   8   2        101.89        113.10         9.32 o
   5   8   2       4797.73       4529.84        43.76 o
   6   8   2       2796.54       2619.76        35.66 o
   7   8   2        550.05        454.30        17.97 o
   8   8   2          1.74          4.14         9.13 o
   9   8   2          0.96          1.32         8.85 o
  10   8   2         20.17         24.84         9.22 o
  11   8   2        243.84        234.87        10.44 o
 -10   9   2         19.46         15.71         8.28 o
  -9   9   2        588.38        556.21        18.25 o
  -8   9   2        367.13        367.36        16.37 o
  -7   9   2          4.79          8.94         9.69 o
  -6   9   2          4.06          3.48         8.75 o
  -5   9   2       5259.81       5660.71        50.06 o
  -4   9   2        575.54        574.56        16.09 o
  -3   9   2        290.27        259.33        11.57 o
  -2   9   2        230.36        221.79         9.69 o
  -1   9   2         99.77         84.03         7.25 o
   0   9   2        618.68        519.23        12.99 o
   1   9   2       2572.55       2550.60        27.29 o
   2   9   2       7531.53       7550.93        48.84 o
   3   9   2       2042.23       2070.89        27.85 o
   4   9   2        731.07        649.46        17.69 o
   5   9   2         34.86         29.55         8.85 o
   6   9   2        151.45        157.90        12.89 o
   7   9   2        870.51        800.30        22.30 o
   8   9   2        400.46        362.75        16.37 o
   9   9   2         20.70         21.55         9.03 o
  10   9   2        223.99        232.04        11.76 o
 -10  10   2         41.85         35.00         7.62 o
  -9  10   2        288.38        287.18        13.93 o
  -8  10   2       2665.29       2579.02        37.36 o
  -7  10   2        766.20        706.76        20.98 o
  -6  10   2       3297.20       3138.99        39.90 o
  -5  10   2       1501.39       1480.71        27.57 o
  -4  10   2        991.55       1059.72        22.30 o
  -3  10   2       1297.84       1290.73        22.96 o
  -2  10   2        134.42        113.29         8.94 o
  -1  10   2        124.09         97.77         8.56 o
   0  10   2       4048.69       3699.34        35.00 o
   1  10   2       1419.52       1400.07        23.05 o
   2  10   2         59.65         53.82         8.19 o
   3  10   2       1080.20        998.00        21.45 o
   4  10   2       2500.77       2295.60        32.65 o
   5  10   2         32.41         38.39        10.44 o
   6  10   2        240.66        240.42        14.59 o
   7  10   2        690.50        581.24        19.67 o
   8  10   2        968.27        848.95        22.02 o
   9  10   2         21.64         25.50         8.94 o
  10  10   2         81.75         70.95         8.28 o
 -10  11   2        598.68        614.64        14.68 o
  -9  11   2        878.21        844.71        19.67 o
  -8  11   2        112.78        113.95        11.29 o
  -7  11   2         16.63         10.54         9.41 o
  -6  11   2        776.57        727.47        20.98 o
  -5  11   2       7142.62       7292.54        60.22 o
  -4  11   2        276.34        308.07        14.40 o
  -3  11   2        927.52        790.51        20.14 o
  -2  11   2        389.87        400.48        14.49 o
  -1  11   2        190.42        200.90        11.29 o
   0  11   2        597.78        537.48        15.81 o
   1  11   2       1312.09       1201.15        23.05 o
   2  11   2        281.67        303.56        13.55 o
   3  11   2         10.81         10.92         8.09 o
   4  11   2          9.12         14.30         9.41 o
   5  11   2        597.05        620.10        20.14 o
   6  11   2        283.62        303.37        16.00 o
   7  11   2        183.04        166.55        12.89 o
   8  11   2          0.16          5.18         8.56 o
   9  11   2        633.56        618.50        16.84 o
  -9  12   2        233.15        258.11        11.39 o
  -8  12   2        298.66        330.75        14.21 o
  -7  12   2         87.28         70.29        10.26 o
  -6  12   2         83.44         83.93        11.29 o
  -5  12   2       1946.68       1929.37        32.09 o
  -4  12   2         52.44         58.25        10.44 o
  -3  12   2       2083.39       2173.18        32.65 o
  -2  12   2       2375.35       2451.23        34.16 o
  -1  12   2       1415.93       1419.74        26.82 o
   0  12   2        383.03        326.14        14.49 o
   1  12   2       6620.12       6614.76        54.67 o
   2  12   2         23.48         27.38         9.22 o
   3  12   2          0.68          2.07         9.13 o
   4  12   2         17.07         27.95         9.79 o
   5  12   2       1635.08       1575.28        29.92 o
   6  12   2        197.73        208.24        14.02 o
   7  12   2        334.41        322.94        14.87 o
   8  12   2        198.32        190.74        11.95 o
   9  12   2         15.25         12.04         6.96 o
  -8  13   2        182.73        206.17        11.10 o
  -7  13   2        299.35        321.34        14.11 o
  -6  13   2        490.63        486.95        16.84 o
  -5  13   2        123.15        162.04        12.33 o
  -4  13   2        641.23        677.50        19.95 o
  -3  13   2       1068.22       1078.92        24.75 o
  -2  13   2        320.02        327.08        15.43 o
  -1  13   2        394.12        332.07        15.24 o
   0  13   2        651.06        654.26        19.57 o
   1  13   2          8.32          6.30         8.56 o
   2  13   2        238.85        265.07        14.59 o
   3  13   2        887.62       1005.15        24.37 o
   4  13   2       1232.50       1229.95        26.72 o
   5  13   2       1375.86       1452.39        28.79 o
   6  13   2        806.67        748.92        20.89 o
   7  13   2         21.13         19.57         8.75 o
   8  13   2          2.50          1.98         6.96 o
  -8  14   2         19.99         23.99         6.68 o
  -7  14   2         10.72         15.24         7.53 o
  -6  14   2         94.39         95.98        10.16 o
  -5  14   2        304.35        313.06        14.21 o
  -4  14   2        288.40        279.00        14.49 o
  -3  14   2        274.80        262.53        14.11 o
  -2  14   2        526.04        505.96        18.63 o
  -1  14   2       1370.27       1535.39        29.36 o
   0  14   2         57.15         63.70        10.82 o
   1  14   2        115.84        138.51        12.04 o
   2  14   2       2311.63       2467.42        35.38 o
   3  14   2        418.61        409.70        16.84 o
   4  14   2          1.40          2.63         9.50 o
   5  14   2       1097.20       1175.56        24.75 o
   6  14   2       1610.76       1620.92        27.10 o
   7  14   2         22.80         17.41         7.53 o
  -7  15   2          9.27          8.47         6.40 o
  -6  15   2        471.81        552.92        15.24 o
  -5  15   2        166.21        159.78        11.01 o
  -4  15   2        559.38        541.06        17.13 o
  -2  15   2        177.65        175.59        13.17 o
  -1  15   2       1593.79       1628.54        29.55 o
   0  15   2       1290.01       1289.98        26.16 o
   1  15   2         54.02         56.08        10.54 o
   2  15   2          8.70         13.17         9.32 o
   3  15   2        641.81        591.03        17.97 o
   4  15   2          7.30         12.04         8.47 o
   5  15   2         66.77         67.94         9.69 o
   6  15   2         82.17         77.16         8.94 o
  -6  16   2         33.71         33.50         6.87 o
  -5  16   2         30.97         35.66         7.34 o
  -4  16   2         57.76         63.33         8.66 o
  -3  16   2       1665.14       1658.46        27.85 o
  -2  16   2         13.49         15.81         8.47 o
  -1  16   2       2377.28       2459.51        34.44 o
   0  16   2          1.69          4.14         8.66 o
   1  16   2        299.32        296.50        13.74 o
   2  16   2          5.80         15.06         8.47 o
   3  16   2       1223.85       1247.45        23.34 o
   4  16   2         42.52         35.10         8.09 o
   5  16   2        478.92        536.54        14.59 o
  -4  17   2        897.61        899.10        17.78 o
  -3  17   2         51.75         65.30         8.37 o
  -2  17   2         18.33         16.66         7.53 o
  -1  17   2         88.00        104.26         9.88 o
   0  17   2        155.45        186.22        11.48 o
   1  17   2         21.81         33.69         8.66 o
   2  17   2        532.28        550.28        15.81 o
   3  17   2          4.63         -1.51         6.21 o
   4  17   2         78.51         67.37         7.25 o
  -2  18   2        151.15        146.70         8.56 o
  -1  18   2        521.80        467.19        13.08 o
   0  18   2        173.65        175.21         9.79 o
   1  18   2         91.40         86.85         8.09 o
 -11   0   3        184.94        192.33        12.33 o
  -9   0   3       4276.78       4035.55        44.88 o
  -7   0   3        445.01        426.26        14.49 o
  -5   0   3      14652.10      14698.75        53.35 o
  -3   0   3        615.35        559.69         8.85 o
  -1   0   3       1989.91       2153.23        11.86 o
   1   0   3        854.38        801.90         7.06 o
   3   0   3       1572.17       1511.11        13.08 o
   5   0   3       1098.97        879.25        14.87 o
   7   0   3       2226.45       2222.48        29.73 o
   9   0   3       4250.15       4010.43        47.05 o
  11   0   3       2793.34       2905.91        37.07 o
 -12   1   3        187.77        174.83        10.82 o
 -11   1   3        363.19        350.98        15.06 o
 -10   1   3       3858.70       3904.66        45.07 o
  -9   1   3        140.98        124.30        11.86 o
  -8   1   3       4116.23       3830.42        42.25 o
  -7   1   3        186.02        186.03        10.35 o
  -6   1   3        285.95        261.21        10.63 o
  -5   1   3        563.88        555.83        11.29 o
  -4   1   3      11231.04       9987.58        41.78 o
  -3   1   3       1989.37       2025.91        16.47 o
  -2   1   3        277.48        289.82         6.12 o
  -1   1   3        378.36        374.70         5.27 o
   0   1   3        556.21        602.50         7.25 o
   1   1   3       9202.51       9793.36        25.03 o
   2   1   3       2997.08       2666.53        16.00 o
   3   1   3       1425.02       1198.71        11.86 o
   4   1   3      12342.55      10928.18        43.00 o
   5   1   3       2406.04       2124.62        22.58 o
   6   1   3         29.75         33.50         6.40 o
   7   1   3         11.40         17.97         7.34 o
   8   1   3       2409.22       2370.40        34.91 o
   9   1   3        263.14        278.81        15.53 o
  10   1   3        130.36        122.04        13.27 o
  11   1   3          3.14         25.69         9.41 o
  12   1   3        610.68        649.08        15.90 o
 -12   2   3         80.79         99.27         9.03 o
 -11   2   3        546.60        571.08        17.97 o
 -10   2   3        387.46        381.28        16.56 o
  -9   2   3        766.92        763.03        21.17 o
  -8   2   3         11.16          4.70         7.43 o
  -7   2   3         16.25         16.75         6.96 o
  -6   2   3       1387.82       1222.23        20.23 o
  -5   2   3        174.40        168.72         8.09 o
  -4   2   3        277.00        234.96         7.53 o
  -3   2   3         86.27         75.28         4.61 o
  -2   2   3      12622.93      12731.83        35.76 o
  -1   2   3       7564.77       8007.40        27.85 o
   0   2   3      15608.15      17085.34        38.49 o
   1   2   3       4666.96       5385.19        21.45 o
   2   2   3       5990.14       6036.44        20.42 o
   3   2   3       5525.41       5303.42        27.48 o
   4   2   3       1953.71       1886.84        19.10 o
   5   2   3        145.51         61.16         5.93 o
   6   2   3       1307.28       1161.16        19.95 o
   7   2   3        133.65        142.37        10.73 o
   8   2   3       1761.58       1728.10        30.30 o
   9   2   3         33.58         39.05        10.73 o
  10   2   3        264.65        333.01        16.84 o
  11   2   3        578.75        591.12        18.25 o
  12   2   3         97.51         85.16         8.75 o
 -12   3   3        586.99        576.63        14.96 o
 -11   3   3        189.70        218.87        12.89 o
 -10   3   3        495.96        464.37        17.78 o
  -9   3   3       1020.36       1015.22        24.28 o
  -8   3   3         29.82         27.85         8.37 o
  -7   3   3         17.25         15.06         7.81 o
  -6   3   3          2.51         14.87         6.02 o
  -5   3   3       1604.14       1582.15        20.42 o
  -4   3   3       2176.11       2452.46        22.58 o
  -3   3   3       1370.07       1475.92        14.49 o
  -2   3   3       3365.14       3622.75        20.89 o
  -1   3   3      32447.45      35622.32        59.94 o
   0   3   3      21805.11      23692.57        48.65 o
   1   3   3          6.24          7.43         2.92 o
   2   3   3       5555.62       5597.10        22.40 o
   3   3   3      13813.39      12590.88        44.32 o
   4   3   3       3634.49       3037.37        24.84 o
   5   3   3      11190.58       9614.30        49.50 o
   6   3   3        776.27        734.90        16.56 o
   7   3   3       4316.23       3976.74        41.31 o
   8   3   3        792.89        760.78        21.55 o
   9   3   3       2568.04       2461.21        37.45 o
  10   3   3         50.69         79.42        10.63 o
  11   3   3       1821.42       2028.55        30.68 o
 -12   4   3          9.29          1.13         6.59 o
 -11   4   3        605.71        601.66        17.97 o
 -10   4   3       1085.32       1076.66        24.75 o
  -9   4   3        777.72        719.28        21.27 o
  -8   4   3       1801.52       1729.79        29.83 o
  -7   4   3        807.25        747.04        19.29 o
  -6   4   3         12.45         12.80         6.12 o
  -5   4   3        849.16        851.86        16.18 o
  -4   4   3      10099.93      10251.33        47.99 o
  -3   4   3        975.87        993.29        14.21 o
  -2   4   3       3906.15       3863.82        23.81 o
  -1   4   3      28052.46      29567.06        58.06 o
   0   4   3       2778.37       2863.76        18.44 o
   1   4   3       1593.15       1583.09        13.83 o
   2   4   3        208.68        368.96         6.87 o
   3   4   3       4802.81       4069.52        27.38 o
   4   4   3       8291.08       8185.62        42.72 o
   5   4   3        550.54        417.79        12.14 o
   6   4   3       2899.65       2749.90        31.33 o
   7   4   3        316.42        294.24        13.55 o
   8   4   3       1164.98       1142.81        25.88 o
   9   4   3        262.06        250.02        15.15 o
  10   4   3         94.61        103.32        12.23 o
  11   4   3         26.75         25.78         8.75 o
 -12   5   3        204.84        196.10         9.79 o
 -11   5   3          4.40          2.73         8.28 o
 -10   5   3          8.80          6.30         9.69 o
  -9   5   3        301.26        269.31        15.06 o
  -8   5   3        152.21        123.27        11.76 o
  -7   5   3       2869.21       2844.94        36.32 o
  -6   5   3       3629.08       3451.58        35.76 o
  -5   5   3       1951.85       1917.70        24.56 o
  -4   5   3        932.88        823.35        14.96 o
  -3   5   3       5257.32       4972.48        32.09 o
  -2   5   3        208.57        250.20         6.96 o
  -1   5   3       1087.84       1261.28        13.55 o
   0   5   3       2474.32       2349.42        16.37 o
   1   5   3        467.85        516.12         8.85 o
   2   5   3          2.09          3.29         2.92 o
   3   5   3        805.99        669.03        12.70 o
   4   5   3         66.18         70.86         6.68 o
   5   5   3        124.41        120.63         8.47 o
   6   5   3         97.74        112.63         9.13 o
   7   5   3       2473.72       2249.40        32.75 o
   8   5   3          1.49          7.15         9.50 o
   9   5   3       3543.76       3659.91        44.88 o
  10   5   3        387.60        416.85        17.03 o
  11   5   3        939.63        932.13        19.95 o
 -11   6   3         29.18         31.80         8.47 o
 -10   6   3        325.51        308.17        14.49 o
  -9   6   3          6.14          1.98         9.03 o
  -8   6   3       1275.50       1240.77        26.54 o
  -7   6   3        915.85       1018.98        23.34 o
  -6   6   3       5369.38       5278.01        45.92 o
  -5   6   3       5411.66       5257.69        41.78 o
  -4   6   3       1521.60       1588.83        21.83 o
  -3   6   3         94.13        110.75         7.43 o
  -2   6   3       5326.68       5946.76        32.46 o
  -1   6   3       2859.02       3347.79        23.52 o
   0   6   3        256.53        233.27         6.30 o
   1   6   3        303.17        331.79         8.56 o
   2   6   3       2485.44       2564.62        23.52 o
   3   6   3       1485.19       1169.82        17.69 o
   4   6   3         18.17         11.29         6.02 o
   5   6   3       1111.85        954.05        19.20 o
   6   6   3       1909.23       1806.57        27.57 o
   7   6   3         94.16        101.15        11.20 o
   8   6   3        160.99        175.68        13.74 o
   9   6   3         21.93         25.31        10.16 o
  10   6   3       2297.80       2260.41        32.93 o
  11   6   3         59.19         57.59         8.37 o
 -11   7   3         16.37         11.76         7.34 o
 -10   7   3         91.57         98.33        10.73 o
  -9   7   3       3508.11       3322.10        41.78 o
  -8   7   3        839.23        823.82        22.40 o
  -7   7   3         35.99         26.91         9.32 o
  -6   7   3       2324.06       2128.39        30.68 o
  -5   7   3       1298.63       1291.01        22.77 o
  -4   7   3        669.57        693.12        15.34 o
  -3   7   3         34.84         52.51         5.65 o
  -2   7   3       1977.77       2141.28        21.92 o
  -1   7   3        827.29        806.23        12.80 o
   0   7   3       1746.35       1634.28        18.25 o
   1   7   3       4437.08       4483.74        30.30 o
   2   7   3         18.65         16.00         5.93 o
   3   7   3       1787.80       1780.32        23.43 o
   4   7   3       4778.30       4072.62        36.98 o
   5   7   3        148.99        168.34        10.54 o
   6   7   3        562.19        527.42        17.03 o
   7   7   3       1759.70       1586.01        29.17 o
   8   7   3        203.69        161.28        13.17 o
   9   7   3         50.90         62.39        11.01 o
  10   7   3          0.52          9.50         8.75 o
  11   7   3         62.29         63.70         7.90 o
 -11   8   3          9.07         10.63         6.78 o
 -10   8   3         97.73        112.63        10.54 o
  -9   8   3         54.08         52.51        10.92 o
  -8   8   3       2377.76       2313.95        35.66 o
  -7   8   3       1750.83       1735.34        30.21 o
  -6   8   3        174.48        154.23        11.20 o
  -5   8   3         59.52         98.99         9.88 o
  -4   8   3       3279.89       3667.54        35.19 o
  -3   8   3       2216.52       2167.72        25.50 o
  -2   8   3       1867.50       2033.35        23.71 o
  -1   8   3         82.03         75.47         6.12 o
   0   8   3       7005.80       6636.68        40.09 o
   1   8   3       6325.21       6748.75        42.34 o
   2   8   3       1662.96       1682.93        22.49 o
   3   8   3        343.83        316.45        11.95 o
   4   8   3       2688.33       2441.26        30.77 o
   5   8   3        130.80        129.01         9.97 o
   6   8   3       1147.43       1165.68        24.75 o
   7   8   3       1250.37       1088.71        25.41 o
   8   8   3       1211.36       1071.86        25.41 o
   9   8   3         42.66         23.34        10.07 o
  10   8   3        201.14        181.61        11.48 o
 -10   9   3          6.93          7.53         7.90 o
  -9   9   3         22.32         20.51         9.22 o
  -8   9   3       4376.72       4053.81        46.11 o
  -7   9   3          8.77         15.71         9.69 o
  -6   9   3         14.84         22.21         9.13 o
  -5   9   3        393.84        477.83        16.09 o
  -4   9   3        265.23        255.38        12.14 o
  -3   9   3        223.05        240.42        10.54 o
  -2   9   3        562.07        636.94        14.68 o
  -1   9   3        540.53        610.50        14.30 o
   0   9   3       4558.13       4285.10        34.82 o
   1   9   3       1727.12       1849.11        24.09 o
   2   9   3          6.37         25.22         6.59 o
   3   9   3       1517.75       1403.18        23.99 o
   4   9   3         53.36         63.70         8.85 o
   5   9   3       1718.21       1780.04        29.45 o
   6   9   3       2171.83       2121.42        33.50 o
   7   9   3        795.22        754.00        21.83 o
   8   9   3        226.89        215.01        14.30 o
   9   9   3        126.57        121.48        11.20 o
  10   9   3         40.21         42.34         8.56 o
 -10  10   3        158.08        174.17        10.16 o
  -9  10   3        135.42        125.15        11.10 o
  -8  10   3        111.43        122.99        12.33 o
  -7  10   3         85.43        103.51        11.86 o
  -6  10   3         51.83         44.04        10.44 o
  -5  10   3       3126.55       3149.91        38.67 o
  -4  10   3        800.40        845.93        20.33 o
  -3  10   3         45.45         36.60         8.00 o
  -2  10   3         48.18         73.96         8.19 o
  -1  10   3       2382.22       2572.71        30.39 o
   0  10   3         90.28         87.79         8.19 o
   1  10   3       2334.96       2469.11        30.58 o
   2  10   3       4689.05       4564.00        42.16 o
   3  10   3        433.90        381.47        14.49 o
   4  10   3        124.76        127.97        11.10 o
   5  10   3        196.44        181.70        13.17 o
   6  10   3         28.40         24.47         9.69 o
   7  10   3       1289.43       1203.13        26.54 o
   8  10   3          8.08          5.93         9.13 o
   9  10   3       2851.18       2851.05        34.53 o
  10  10   3          1.12         -1.04         7.06 o
 -10  11   3         98.64         92.22         7.81 o
  -9  11   3         12.87          7.43         7.53 o
  -8  11   3        708.17        704.60        19.76 o
  -7  11   3          0.01          2.82         9.13 o
  -6  11   3         30.34         27.19         9.88 o
  -5  11   3          0.00         -2.82         8.94 o
  -4  11   3       2311.49       2414.82        34.16 o
  -3  11   3         29.69         25.78         8.75 o
  -2  11   3         14.05         15.24         7.53 o
  -1  11   3        201.51        152.72         9.97 o
   0  11   3        429.80        422.68        15.06 o
   1  11   3       3360.40       3161.67        36.51 o
   2  11   3       1643.35       1577.64        27.01 o
   3  11   3        977.05        983.03        22.96 o
   4  11   3         24.09         30.49         9.22 o
   5  11   3         81.53        104.07        12.23 o
   6  11   3        123.69        122.42        12.80 o
   7  11   3        292.85        237.31        14.21 o
   8  11   3       1366.86       1260.90        25.12 o
   9  11   3          3.47          9.22         7.43 o
  -9  12   3        442.62        457.03        13.93 o
  -8  12   3        426.89        418.07        15.24 o
  -7  12   3        199.31        225.17        13.55 o
  -6  12   3         39.42         42.81        10.07 o
  -5  12   3        927.03        943.23        23.15 o
  -4  12   3        152.96        182.93        12.61 o
  -3  12   3        143.13        159.87        11.95 o
  -2  12   3        353.18        322.66        15.15 o
  -1  12   3        218.12        182.36        12.33 o
   0  12   3       2809.39       2769.09        36.23 o
   1  12   3        261.62        263.19        13.55 o
   2  12   3       2324.43       2366.45        34.53 o
   3  12   3        419.72        396.43        16.84 o
   4  12   3         47.21         56.27        11.10 o
   5  12   3       1672.62       1764.79        31.71 o
   6  12   3        374.60        408.85        17.41 o
   7  12   3        207.90        189.89        12.61 o
   8  12   3          0.57          0.09         7.62 o
   9  12   3        155.95        103.98         8.75 o
  -8  13   3        284.99        309.77        12.42 o
  -7  13   3         84.54         81.02         9.88 o
  -6  13   3        409.63        416.19        16.09 o
  -5  13   3         59.90         66.43        10.35 o
  -4  13   3        267.90        269.59        14.49 o
  -3  13   3         28.70         30.58         9.69 o
  -2  13   3        889.92        918.01        23.52 o
  -1  13   3         87.67         89.39        10.82 o
   0  13   3       1670.22       1577.16        28.98 o
   1  13   3        974.83        986.89        23.52 o
   2  13   3          1.61          5.74         9.69 o
   3  13   3        511.66        512.74        18.63 o
   4  13   3        153.36        162.51        13.46 o
   5  13   3       2131.24       2128.86        34.06 o
   6  13   3        241.86        251.52        13.83 o
   7  13   3          2.63          0.19         8.28 o
   8  13   3        205.99        199.49        10.54 o
  -8  14   3        114.28        103.79         8.19 o
  -7  14   3          1.56          2.16         6.96 o
  -6  14   3        467.69        435.86        15.43 o
  -5  14   3        242.15        238.44        12.89 o
  -4  14   3       1369.15       1416.35        27.57 o
  -3  14   3        213.83        241.36        14.30 o
  -2  14   3        366.43        364.25        16.56 o
  -1  14   3        656.52        645.70        20.04 o
   0  14   3       2746.76       2725.53        37.36 o
   1  14   3         58.83         51.66        10.44 o
   2  14   3        495.17        521.39        18.54 o
   3  14   3       2074.90       2188.23        33.97 o
   4  14   3       1391.31       1532.75        29.26 o
   5  14   3        152.08        163.73        12.23 o
   6  14   3        103.46        117.81        10.73 o
   7  14   3        333.35        314.10        12.42 o
  -7  15   3        253.16        222.16        10.07 o
  -6  15   3        493.02        532.21        14.96 o
  -5  15   3          1.03         -7.34         7.34 o
  -4  15   3          2.52         10.82         9.32 o
  -3  15   3       1697.38       1896.34        30.49 o
  -2  15   3        202.97        193.65        13.55 o
  -1  15   3        228.22        213.41        13.83 o
   0  15   3        422.12        450.82        16.94 o
   1  15   3         92.33         98.43        11.86 o
   2  15   3        265.84        256.60        12.99 o
   3  15   3        743.20        710.15        19.76 o
   4  15   3       1059.25       1028.86        22.68 o
   5  15   3        222.81        242.87        12.51 o
   6  15   3         17.97         16.37         7.34 o
  -6  16   3       1753.43       1519.29        21.64 o
  -5  16   3          0.61         -3.76         6.78 o
  -4  16   3        237.03        205.88        10.54 o
  -3  16   3         10.70          9.03         8.19 o
  -2  16   3        237.27        264.41        13.64 o
  -1  16   3          6.78         22.68         8.66 o
   0  16   3          4.68          4.14         8.56 o
   1  16   3          2.16          4.80         7.90 o
   2  16   3        106.49        118.47        10.63 o
   3  16   3        233.23        209.18        11.67 o
   4  16   3        147.24        160.34        10.44 o
   5  16   3          3.13          5.36         6.68 o
  -4  17   3         33.84         27.76         7.25 o
  -3  17   3        813.17        805.85        18.07 o
  -2  17   3         31.20         35.85         7.90 o
  -1  17   3        815.14        843.30        19.48 o
   0  17   3         58.72         59.28         8.66 o
   1  17   3          3.83          2.35         7.53 o
   2  17   3          1.22          9.79         6.96 o
   3  17   3         12.45         20.04         6.96 o
   4  17   3        461.35        377.89        11.95 o
  -2  18   3        513.39        501.91        12.99 o
  -1  18   3         12.48          7.81         6.30 o
   0  18   3        233.41        238.16        10.26 o
   1  18   3        388.83        386.55        12.04 o
 -12   0   4        321.04        311.74        12.42 o
 -10   0   4       3177.41       3306.96        41.59 o
  -8   0   4       2789.91       2374.17        33.88 o
  -6   0   4         44.14         43.66         6.12 o
  -4   0   4      37684.00      38266.54        80.92 o
  -2   0   4       6240.94       5786.04        24.09 o
   0   0   4       3477.80       3854.88        19.57 o
   2   0   4      29785.24      27288.03        50.34 o
   4   0   4         10.69         33.03         4.80 o
   6   0   4        324.14        308.73        11.76 o
   8   0   4        442.68        398.41        16.56 o
  10   0   4          5.96         19.38        10.63 o
 -12   1   4         16.65         14.68         7.62 o
 -11   1   4       1865.08       1938.31        30.21 o
 -10   1   4        651.59        645.70        19.95 o
  -9   1   4       1547.64       1468.58        28.14 o
  -8   1   4          2.24          8.56         8.09 o
  -7   1   4        235.11        227.06        11.76 o
  -6   1   4         16.06         17.78         6.30 o
  -5   1   4       8908.25       8761.87        43.38 o
  -4   1   4        148.30        287.37         8.28 o
  -3   1   4         42.26         59.28         4.52 o
  -2   1   4        539.28        528.45         8.09 o
  -1   1   4          0.14          3.20         2.54 o
   0   1   4       9305.61       8878.83        17.78 o
   1   1   4        826.47        956.78         9.50 o
   2   1   4       2540.46       2491.23        15.34 o
   3   1   4       4135.80       3676.29        21.83 o
   4   1   4       3391.25       3303.38        24.56 o
   5   1   4         11.02         28.79         5.36 o
   6   1   4         74.63         72.64         7.53 o
   7   1   4        207.16        245.59        12.33 o
   8   1   4       2012.07       1863.97        31.80 o
   9   1   4        770.88        743.27        21.74 o
  10   1   4        822.68       1016.72        25.69 o
  11   1   4        778.71        884.42        21.08 o
 -12   2   4        382.52        410.08        12.99 o
 -11   2   4        224.69        219.15        12.99 o
 -10   2   4        911.82        950.66        23.52 o
  -9   2   4          8.58         12.89         9.13 o
  -8   2   4       3043.19       2851.81        36.89 o
  -7   2   4         35.36         25.22         8.00 o
  -6   2   4         69.67         89.39         7.43 o
  -5   2   4       1826.49       1950.92        21.27 o
  -4   2   4        868.63        903.52        13.74 o
  -3   2   4         18.48          7.90         3.58 o
  -2   2   4       6055.72       6408.40        26.35 o
  -1   2   4        879.43       1001.76        10.54 o
   0   2   4        243.09        250.68         6.02 o
   1   2   4      92572.64      94097.20        98.61 o
   2   2   4      10841.94      11349.36        31.90 o
   3   2   4         15.68         23.05         3.58 o
   4   2   4       1915.98       1777.12        18.44 o
   5   2   4       2685.57       2527.08        26.25 o
   6   2   4       2427.38       2168.28        27.38 o
   7   2   4        214.17        231.76        13.17 o
   8   2   4        121.17         91.74        11.86 o
   9   2   4          3.17         -4.33         9.60 o
  10   2   4          3.46          5.65         9.69 o
  11   2   4        154.45        190.08        12.33 o
 -12   3   4         16.08         17.13         7.25 o
 -11   3   4        330.08        333.76        14.49 o
 -10   3   4        338.85        343.83        15.71 o
  -9   3   4       2585.64       2352.06        35.47 o
  -8   3   4         14.04         14.59         8.19 o
  -7   3   4        149.27        152.25        10.92 o
  -6   3   4        961.20        984.26        18.35 o
  -5   3   4         15.59         11.76         5.65 o
  -4   3   4       3341.63       3733.78        26.63 o
  -3   3   4       7687.37       7868.70        34.63 o
  -2   3   4      28517.81      29182.39        58.53 o
  -1   3   4        113.54        131.36         4.89 o
   0   3   4       6821.60       7657.07        30.68 o
   1   3   4        900.69       1022.37        11.48 o
   2   3   4        462.34        429.84         7.62 o
   3   3   4          7.42         10.07         4.05 o
   4   3   4       5510.24       5048.88        32.09 o
   5   3   4       2283.52       2219.85        24.94 o
   6   3   4        247.89        248.89        11.39 o
   7   3   4        761.73        719.94        19.38 o
   8   3   4       1594.39       1598.05        29.36 o
   9   3   4         97.16         80.08        11.76 o
  10   3   4         17.67         22.77        10.44 o
  11   3   4        223.69        265.82        12.99 o
 -12   4   4        292.56        307.42        11.57 o
 -11   4   4         22.45         20.23         8.56 o
 -10   4   4         80.01         76.03        10.92 o
  -9   4   4       1547.75       1609.35        29.83 o
  -8   4   4       1389.08       1417.95        27.38 o
  -7   4   4       1537.06       1567.00        26.91 o
  -6   4   4       5558.68       5354.42        43.38 o
  -5   4   4         43.15         41.31         6.49 o
  -4   4   4         10.12         16.84         5.08 o
  -3   4   4          8.35         13.64         4.80 o
  -2   4   4        167.02        199.02         6.02 o
  -1   4   4       1531.66       1771.57        14.87 o
   0   4   4       5162.04       5062.06        26.35 o
   1   4   4       1649.90       1798.48        16.18 o
   2   4   4       1104.98        999.03        13.17 o
   3   4   4       4343.75       3988.69        27.29 o
   4   4   4       5092.05       3842.75        30.39 o
   5   4   4       6124.10       5805.99        41.12 o
   6   4   4        893.08        786.75        18.07 o
   7   4   4       3992.44       3509.55        40.27 o
   8   4   4        681.86        610.03        20.14 o
   9   4   4        401.20        435.95        18.07 o
  10   4   4         59.65         64.83        11.01 o
  11   4   4         12.67         15.81         8.56 o
 -11   5   4        328.55        355.31        14.21 o
 -10   5   4        202.30        242.87        13.93 o
  -9   5   4          0.19          3.29         8.94 o
  -8   5   4        557.03        582.18        19.29 o
  -7   5   4        966.63        969.95        22.40 o
  -6   5   4       1809.49       1840.07        27.01 o
  -5   5   4        203.32        212.38         9.41 o
  -4   5   4       4301.14       3886.78        31.71 o
  -3   5   4       1439.54       1797.54        20.04 o
  -2   5   4        124.86        198.55         7.25 o
  -1   5   4       2843.46       2874.11        20.33 o
   0   5   4        401.01        383.54         8.66 o
   1   5   4         79.51         52.69         4.42 o
   2   5   4       2422.38       2026.67        20.61 o
   3   5   4       1852.32       1840.73        20.61 o
   4   5   4         19.81         18.82         5.55 o
   5   5   4         52.10         75.18         8.09 o
   6   5   4        203.20        191.68        11.10 o
   7   5   4        661.94        642.87        19.01 o
   8   5   4        867.57        821.56        22.87 o
   9   5   4        285.52        298.48        15.81 o
  10   5   4       2393.14       2471.47        34.82 o
  11   5   4        139.23        141.99        10.35 o
 -11   6   4        309.12        348.35        13.74 o
 -10   6   4         81.60        103.04        10.92 o
  -9   6   4        668.78        712.13        21.17 o
  -8   6   4       1505.18       1514.68        29.26 o
  -7   6   4       1775.38       1870.09        30.68 o
  -6   6   4       5455.45       5549.10        46.95 o
  -5   6   4        540.21        538.42        14.77 o
  -4   6   4        432.77        535.60        13.27 o
  -3   6   4        204.90        169.66         8.19 o
  -2   6   4       1656.22       1843.74        19.57 o
  -1   6   4       1735.25       2066.19        19.76 o
   0   6   4        299.37        295.65         7.72 o
   1   6   4       3283.23       3351.18        25.12 o
   2   6   4         44.88         76.41         6.49 o
   3   6   4        283.25        321.44        10.35 o
   4   6   4       1266.96       1041.85        18.35 o
   5   6   4         13.62         27.19         7.15 o
   6   6   4        295.69        270.62        13.17 o
   7   6   4       3732.27       3419.31        40.65 o
   8   6   4         57.64         50.91        10.54 o
   9   6   4        157.97        193.37        13.36 o
  10   6   4        186.77        192.05        12.42 o
  11   6   4        470.74        430.40        14.49 o
 -11   7   4         61.60         67.84         8.56 o
 -10   7   4        478.74        498.81        16.84 o
  -9   7   4        125.31        119.79        12.04 o
  -8   7   4        612.20        657.65        20.33 o
  -7   7   4       2398.96       2523.12        35.85 o
  -6   7   4       3445.98       3698.02        39.71 o
  -5   7   4       4915.09       5179.68        43.94 o
  -4   7   4       1002.06       1176.59        19.85 o
  -3   7   4       1696.27       2055.46        24.18 o
  -2   7   4         14.14         21.27         5.36 o
  -1   7   4       5343.93       6539.95        36.89 o
   0   7   4       9939.01       9555.86        46.67 o
   1   7   4        212.39        229.03         8.28 o
   2   7   4       1650.88       1584.03        21.08 o
   3   7   4        555.90        497.30        13.17 o
   4   7   4        927.50        832.10        17.78 o
   5   7   4       3501.73       3301.40        36.51 o
   6   7   4        727.12        665.27        18.82 o
   7   7   4         39.54         38.39        10.07 o
   8   7   4        725.61        668.66        20.51 o
   9   7   4        316.90        323.41        14.87 o
  10   7   4          8.73         13.46         8.56 o
 -11   8   4        274.89        312.59        11.67 o
 -10   8   4         19.22         18.44         8.56 o
  -9   8   4       1068.79       1104.70        25.41 o
  -8   8   4        877.23        914.72        23.71 o
  -7   8   4        165.09        164.48        13.08 o
  -6   8   4         12.80         17.60         8.75 o
  -5   8   4        122.83        113.48         9.97 o
  -4   8   4        565.10        599.21        15.71 o
  -3   8   4         67.40         78.48         7.43 o
  -2   8   4       2063.90       2366.08        26.54 o
  -1   8   4       4294.21       4332.15        33.88 o
   0   8   4         12.15         29.55         5.55 o
   1   8   4         14.50         15.24         5.93 o
   2   8   4        147.52        156.20         8.75 o
   3   8   4       1073.52       1046.55        20.14 o
   4   8   4         56.56         54.20         7.90 o
   5   8   4       2150.67       2012.36        30.21 o
   6   8   4        153.63        132.21        11.86 o
   7   8   4         11.35          7.53         9.69 o
   8   8   4        205.16        169.28        13.27 o
   9   8   4        731.35        694.72        19.38 o
  10   8   4        154.71        146.51        10.44 o
 -10   9   4        144.42        147.83        10.73 o
  -9   9   4         10.20          8.00         8.75 o
  -8   9   4         89.30        109.34        11.76 o
  -7   9   4       3704.98       3914.54        45.54 o
  -6   9   4         38.21         38.58         9.13 o
  -5   9   4         75.12         73.68         9.41 o
  -4   9   4       3764.54       4224.50        40.37 o
  -3   9   4        980.23       1178.57        21.08 o
  -2   9   4        320.03        341.20        12.33 o
  -1   9   4         82.61         71.51         7.72 o
   0   9   4         64.35         91.27         7.81 o
   1   9   4       5379.59       5643.58        43.47 o
   2   9   4       1964.13       2034.29        27.76 o
   3   9   4          9.01         16.66         7.43 o
   4   9   4        642.06        603.92        17.69 o
   5   9   4        810.56        814.88        21.17 o
   6   9   4       3620.81       3393.05        41.78 o
   7   9   4        507.11        444.80        17.78 o
   8   9   4         49.59         32.65         9.79 o
   9   9   4        663.05        644.10        18.44 o
  10   9   4          3.01         12.04         7.15 o
 -10  10   4        173.62        187.82        10.35 o
  -9  10   4        237.71        231.10        12.42 o
  -8  10   4        656.38        656.23        20.42 o
  -7  10   4        387.32        412.71        16.84 o
  -6  10   4         41.98         42.72        10.44 o
  -5  10   4        182.07        196.76        12.61 o
  -4  10   4       4232.37       4300.81        43.76 o
  -3  10   4        731.89        781.38        18.44 o
  -2  10   4        996.72       1057.18        21.17 o
  -1  10   4        286.32        320.31        12.51 o
   0  10   4       3687.42       3746.95        37.26 o
   1  10   4         16.03         11.67         7.34 o
   2  10   4       4898.40       4743.92        43.76 o
   3  10   4       1109.25       1076.38        22.87 o
   4  10   4        514.11        481.87        17.03 o
   5  10   4         80.95         76.69        11.10 o
   6  10   4        422.59        460.32        18.16 o
   7  10   4        103.08         97.30        11.76 o
   8  10   4       1286.95       1149.59        24.65 o
   9  10   4        844.73        829.47        19.29 o
  -9  11   4        157.13        159.02        10.63 o
  -8  11   4        201.35        191.49        12.42 o
  -7  11   4        121.56        130.14        12.04 o
  -6  11   4         61.32         41.40        10.35 o
  -5  11   4        653.09        681.17        19.95 o
  -4  11   4        256.09        240.42        13.27 o
  -3  11   4         30.87         31.80         8.37 o
  -2  11   4         64.06         63.80         9.03 o
  -1  11   4        425.33        439.90        14.68 o
   0  11   4        158.36        161.38        10.73 o
   1  11   4        370.95        339.31        14.30 o
   2  11   4       2176.30       2156.43        32.28 o
   3  11   4       2598.03       2644.23        36.42 o
   4  11   4        568.82        549.43        18.82 o
   5  11   4        283.43        318.33        16.18 o
   6  11   4         32.77         39.90        11.01 o
   7  11   4        737.74        652.19        19.95 o
   8  11   4          0.22         -0.28         8.47 o
   9  11   4       2149.45       2281.39        27.85 o
  -9  12   4         76.48         79.70         8.19 o
  -8  12   4        755.50        784.77        19.38 o
  -7  12   4        575.22        554.33        17.88 o
  -6  12   4        270.21        269.49        14.40 o
  -5  12   4        351.05        326.33        14.96 o
  -4  12   4         51.25         52.51         9.69 o
  -3  12   4         31.37         31.80         9.50 o
  -2  12   4         14.42         13.36         9.41 o
  -1  12   4          2.56          5.55         8.19 o
   0  12   4         21.85         33.59         9.03 o
   1  12   4        470.21        481.50        17.31 o
   2  12   4         34.22         33.50         9.50 o
   3  12   4       1984.41       2122.55        33.88 o
   4  12   4        314.32        349.76        16.56 o
   5  12   4        224.86        234.68        14.87 o
   6  12   4       2739.01       2651.94        37.83 o
   7  12   4          1.84          0.09         8.75 o
   8  12   4        405.84        392.10        14.40 o
  -8  13   4         42.34         61.54         8.28 o
  -7  13   4          9.30         13.17         8.19 o
  -6  13   4        136.41        132.11        10.82 o
  -5  13   4        739.18        796.91        21.17 o
  -4  13   4       1121.66       1104.33        24.56 o
  -3  13   4       1315.49       1350.20        27.01 o
  -2  13   4       2855.42       2731.93        37.83 o
  -1  13   4        713.36        721.26        20.89 o
   0  13   4        283.03        295.75        15.34 o
   1  13   4       3521.68       3429.38        41.97 o
   2  13   4        676.18        697.64        21.17 o
   3  13   4         33.94         27.95        10.07 o
   4  13   4        214.55        185.37        13.27 o
   5  13   4         73.48         86.29        11.10 o
   6  13   4         17.45         21.55         8.66 o
   7  13   4        141.22        166.74        11.20 o
   8  13   4          1.19         -0.47         6.40 o
  -7  14   4          2.76          0.38         6.68 o
  -6  14   4        797.14        849.60        19.76 o
  -5  14   4        157.86        138.42        11.48 o
  -4  14   4        130.45        130.23        11.29 o
  -3  14   4        943.51       1032.91        24.37 o
  -2  14   4       2493.97       2702.19        37.83 o
  -1  14   4       2294.52       2349.99        35.10 o
   0  14   4       2099.06       2105.52        33.50 o
   1  14   4        730.65        805.28        21.92 o
   2  14   4          0.04         -1.69         9.41 o
   3  14   4          4.65         12.70         9.69 o
   4  14   4          5.20          8.56         9.32 o
   5  14   4        815.17        815.45        20.80 o
   6  14   4         90.75         98.05         9.88 o
   7  14   4         13.47         17.69         6.96 o
  -6  15   4        186.10        190.17        10.26 o
  -5  15   4       1111.06        998.75        21.64 o
  -4  15   4        503.18        514.90        17.41 o
  -3  15   4          1.93         -3.86         8.37 o
  -2  15   4        414.77        470.02        17.88 o
  -1  15   4         19.93          7.15         8.85 o
   0  15   4        669.65        658.21        19.95 o
   1  15   4         90.24         84.41        10.63 o
   2  15   4        145.32        140.39        11.01 o
   3  15   4       1966.76       2015.00        31.05 o
   4  15   4       1593.20       1608.40        27.10 o
   5  15   4        558.12        564.49        16.37 o
   6  15   4          4.40          0.75         6.40 o
  -5  16   4         61.69         58.25         7.72 o
  -4  16   4         21.97         26.44         8.19 o
  -3  16   4        662.02        628.48        17.41 o
  -2  16   4         70.28         75.37        10.16 o
  -1  16   4        186.56        171.26        11.67 o
   0  16   4        139.48        120.16        10.92 o
   1  16   4        677.93        663.10        18.63 o
   2  16   4          7.41         12.23         8.28 o
   3  16   4         22.41         27.38         8.19 o
   4  16   4        157.58        157.33        10.35 o
   5  16   4        359.45        369.24        12.23 o
  -4  17   4        135.51        129.29         8.47 o
  -3  17   4         23.39         26.35         6.78 o
  -2  17   4          2.93         13.27         6.30 o
  -1  17   4         11.61          8.37         7.53 o
   0  17   4         45.25         43.57         8.28 o
   1  17   4        201.46        211.15        11.48 o
   2  17   4        286.00        295.75        11.57 o
   3  17   4        113.26        132.96         8.85 o
   0  18   4        297.28        312.87        11.10 o
 -11   0   5       2053.47       2103.54        30.96 o
  -9   0   5       2988.00       2990.32        39.14 o
  -7   0   5        349.17        334.61        13.55 o
  -5   0   5        783.93        795.50        14.30 o
  -3   0   5       1038.17       1334.30        14.30 o
  -1   0   5         44.01         31.90         2.73 o
   1   0   5       1263.80       1316.99         8.47 o
   3   0   5      37783.35      30723.71        67.75 o
   5   0   5        516.64        528.36        12.99 o
   7   0   5       1113.27       1031.12        23.15 o
   9   0   5        289.59        286.81        15.62 o
  11   0   5       1381.07       1483.44        25.31 o
 -12   1   5        333.20        330.38        12.14 o
 -11   1   5         70.99         69.35        10.16 o
 -10   1   5        705.58        731.32        20.89 o
  -9   1   5       2255.71       2072.49        33.12 o
  -8   1   5        356.17        297.35        14.02 o
  -7   1   5       1704.33       1542.35        25.78 o
  -6   1   5        195.95        164.76         8.75 o
  -5   1   5       2131.09       2200.47        22.96 o
  -4   1   5       6161.64       6157.44        34.53 o
  -3   1   5       2606.93       2461.21        19.85 o
  -2   1   5        484.78        687.00         9.22 o
  -1   1   5      24926.97      26036.15        47.24 o
   0   1   5        572.36        724.93        10.35 o
   1   1   5       1303.51       1421.34        12.14 o
   2   1   5       5670.70       5893.88        24.75 o
   3   1   5         62.81         70.10         4.52 o
   4   1   5       3945.87       3310.72        25.12 o
   5   1   5       1071.13       1007.41        16.94 o
   6   1   5       3676.31       2993.80        33.31 o
   7   1   5        376.57        404.81        15.34 o
   8   1   5        650.71        674.21        20.70 o
   9   1   5       1729.85       1841.11        32.56 o
  10   1   5        111.57        121.76        12.14 o
  11   1   5        168.86        169.19        11.76 o
 -12   2   5        318.68        349.57        12.14 o
 -11   2   5         13.61         20.98         8.66 o
 -10   2   5          2.62          7.06         9.79 o
  -9   2   5        308.72        287.84        14.68 o
  -8   2   5        958.30        891.01        21.92 o
  -7   2   5       1820.06       1727.34        27.48 o
  -6   2   5       2131.56       2004.46        25.50 o
  -5   2   5         33.31         27.19         5.36 o
  -4   2   5       1529.86       1620.73        18.35 o
  -3   2   5      16218.68      18332.22        54.95 o
  -2   2   5       1481.04       1568.23        14.21 o
  -1   2   5        111.93        147.07         4.61 o
   0   2   5        400.28        441.03         8.47 o
   1   2   5       1952.87       2054.90        15.71 o
   2   2   5       4320.65       4175.00        22.58 o
   3   2   5        205.70        187.35         6.96 o
   4   2   5       2495.08       2070.05        20.98 o
   5   2   5         38.98         23.99         6.02 o
   6   2   5        347.36        370.46        13.74 o
   7   2   5        217.26        224.23        12.70 o
   8   2   5         67.38         74.62        11.10 o
   9   2   5        351.51        378.37        17.13 o
  10   2   5        922.89        982.85        23.81 o
  11   2   5        104.35        140.49        10.92 o
 -12   3   5          0.88         -2.45         6.30 o
 -11   3   5        305.54        320.50        13.93 o
 -10   3   5        886.36        886.30        22.77 o
  -9   3   5         34.25         46.77        10.26 o
  -8   3   5       1228.39       1205.01        25.31 o
  -7   3   5       3508.58       3539.85        39.24 o
  -6   3   5          8.92         10.63         6.30 o
  -5   3   5        384.40        377.80        10.73 o
  -4   3   5       1714.99       1858.42        19.85 o
  -3   3   5        962.09        998.84        13.55 o
  -2   3   5      11995.38      12804.57        41.69 o
  -1   3   5        418.98        483.66         8.37 o
   0   3   5         33.48         23.90         4.14 o
   1   3   5       3844.48       4261.76        25.59 o
   2   3   5      11369.24      10679.48        41.31 o
   3   3   5         39.16         40.93         5.18 o
   4   3   5         49.78         60.03         5.93 o
   5   3   5         61.35         42.34         6.30 o
   6   3   5        317.89        268.55        12.51 o
   7   3   5       2893.36       2682.15        36.23 o
   8   3   5        180.33        150.74        12.89 o
   9   3   5         15.75         20.89         9.97 o
  10   3   5        172.14        180.57        13.08 o
  11   3   5          1.52         -2.45         7.81 o
 -12   4   5        219.56        240.23        10.44 o
 -11   4   5         75.16         80.26         9.60 o
 -10   4   5        243.57        265.35        14.49 o
  -9   4   5        101.27        106.52        11.67 o
  -8   4   5        650.78        651.15        19.85 o
  -7   4   5       2400.11       2583.06        34.44 o
  -6   4   5        124.23        128.25         9.32 o
  -5   4   5       8638.83       9043.78        51.38 o
  -4   4   5       1206.50       1379.09        18.35 o
  -3   4   5         59.96         52.69         5.55 o
  -2   4   5       3322.90       4101.23        25.22 o
  -1   4   5        808.51       1034.13        13.08 o
   0   4   5        588.72        702.91        11.39 o
   1   4   5        654.45        661.41        11.20 o
   2   4   5       1743.13       1645.48        17.69 o
   3   4   5       1980.47       1898.41        20.04 o
   4   4   5        466.66        464.18        12.23 o
   5   4   5         57.86         52.79         6.87 o
   6   4   5        256.05        259.61        11.86 o
   7   4   5       3215.18       2898.76        37.45 o
   8   4   5        481.16        467.76        18.16 o
   9   4   5          6.48         14.21        10.26 o
  10   4   5        439.59        485.82        17.41 o
  11   4   5       1362.13       1446.56        24.37 o
 -11   5   5        919.62        969.11        20.80 o
 -10   5   5          7.72          9.32         8.75 o
  -9   5   5        125.89        133.99        12.51 o
  -8   5   5        750.64        799.26        22.02 o
  -7   5   5        202.74        184.15        11.48 o
  -6   5   5         53.57         65.30         8.37 o
  -5   5   5          5.32          4.89         5.65 o
  -4   5   5         12.42         11.10         5.46 o
  -3   5   5        838.33        838.97        14.30 o
  -2   5   5       3224.94       3800.02        26.54 o
  -1   5   5      19785.94      24291.78        64.36 o
   0   5   5       1228.02       1432.73        16.47 o
   1   5   5       5782.34       5772.77        33.31 o
   2   5   5       2194.04       2471.94        23.71 o
   3   5   5        151.82        148.30         8.19 o
   4   5   5       2105.63       1915.91        24.28 o
   5   5   5       1667.63       1520.80        23.52 o
   6   5   5       1014.77        856.19        19.57 o
   7   5   5        803.55        801.05        21.27 o
   8   5   5        769.50        709.21        21.27 o
   9   5   5          1.36         15.62         9.97 o
  10   5   5         17.31         12.23         9.32 o
  11   5   5       2159.83       2107.31        27.76 o
 -11   6   5          5.58          8.56         7.53 o
 -10   6   5         27.66         15.81         8.85 o
  -9   6   5         14.24          5.93         9.69 o
  -8   6   5        864.38        922.91        23.52 o
  -7   6   5       1149.01       1272.67        25.69 o
  -6   6   5         94.55        108.49        10.16 o
  -5   6   5       1097.44       1108.09        20.42 o
  -4   6   5        138.66         94.85         7.43 o
  -3   6   5       1230.84       1172.83        17.22 o
  -2   6   5       7381.55       9251.55        45.35 o
  -1   6   5       2100.74       2653.36        24.75 o
   0   6   5       3039.13       3440.95        24.84 o
   1   6   5         46.92         38.96         5.46 o
   2   6   5       5239.63       5390.36        37.45 o
   3   6   5          1.18          3.76         5.55 o
   4   6   5        586.82        508.13        14.30 o
   5   6   5       2848.42       2480.50        30.77 o
   6   6   5         37.79         42.06         8.75 o
   7   6   5       2170.97       1999.00        31.99 o
   8   6   5       3379.22       3271.95        41.69 o
   9   6   5       1203.32       1297.70        26.25 o
  10   6   5        675.54        682.86        18.54 o
 -11   7   5        112.66        111.88         9.03 o
 -10   7   5         79.89         70.20         9.69 o
  -9   7   5       3069.84       3134.19        40.65 o
  -8   7   5        294.48        277.68        15.15 o
  -7   7   5       2131.14       2062.52        32.75 o
  -6   7   5       2094.29       2289.67        32.28 o
  -5   7   5        157.12        172.86        10.26 o
  -4   7   5       1420.52       1591.84        23.34 o
  -3   7   5       2854.99       3357.30        31.33 o
  -2   7   5       5516.78       6134.86        40.18 o
  -1   7   5       3256.78       3601.48        30.30 o
   0   7   5        486.99        573.43        12.99 o
   1   7   5        741.70        798.89        14.87 o
   2   7   5        166.77        171.26         8.37 o
   3   7   5         21.54         12.61         6.12 o
   4   7   5       1062.70       1056.34        20.61 o
   5   7   5       1335.60       1187.04        23.05 o
   6   7   5       1974.91       1993.55        30.86 o
   7   7   5       5737.24       5137.62        50.34 o
   8   7   5         79.42         73.11        11.01 o
   9   7   5        173.36        166.65        12.33 o
  10   7   5        981.43        974.10        20.98 o
 -11   8   5        166.66        186.97         9.60 o
 -10   8   5       1038.01        937.49        20.98 o
  -9   8   5         32.23         26.35         9.88 o
  -8   8   5        523.73        528.36        18.73 o
  -7   8   5       2951.22       2934.14        39.14 o
  -6   8   5       1969.76       2083.69        31.99 o
  -5   8   5       1007.66       1226.84        23.15 o
  -4   8   5        154.16        143.50         9.69 o
  -3   8   5        279.17        282.48        11.29 o
  -2   8   5         78.14         84.22         7.15 o
  -1   8   5       2197.20       2307.92        26.16 o
   0   8   5      16709.64      17395.11        70.10 o
   1   8   5       2714.79       2681.21        29.45 o
   2   8   5         17.16         44.70         7.62 o
   3   8   5       2249.18       2103.73        28.42 o
   4   8   5        331.91        278.62        12.70 o
   5   8   5         19.85         15.81         8.66 o
   6   8   5          5.30          9.41         9.41 o
   7   8   5        129.90        136.06        12.70 o
   8   8   5         31.07         45.73        11.29 o
   9   8   5         10.27         17.03         8.37 o
  10   8   5         13.55         20.80         8.00 o
 -10   9   5          6.75          6.59         7.15 o
  -9   9   5         10.84         14.02         8.47 o
  -8   9   5       1732.62       1828.69        31.52 o
  -7   9   5        558.31        594.41        19.57 o
  -6   9   5        407.80        452.04        17.03 o
  -5   9   5        177.45        174.27        11.67 o
  -4   9   5         38.64         38.30         8.00 o
  -3   9   5       6109.36       7190.44        51.38 o
  -2   9   5         39.21         43.85         7.43 o
  -1   9   5        239.53        225.36        10.63 o
   0   9   5        438.27        449.31        13.64 o
   1   9   5         81.66         97.58         8.75 o
   2   9   5        219.23        235.24        11.57 o
   3   9   5        165.58        135.03        10.35 o
   4   9   5        149.11        159.31        11.67 o
   5   9   5        208.81        189.51        12.99 o
   6   9   5       2050.74       2115.21        33.97 o
   7   9   5         57.61         52.51        10.82 o
   8   9   5       1010.61        818.27        21.55 o
   9   9   5        172.08        173.33        11.20 o
  10   9   5        267.71        244.94        11.01 o
 -10  10   5          8.30          4.80         6.68 o
  -9  10   5       1044.44       1027.82        22.02 o
  -8  10   5         29.13         38.39         9.69 o
  -7  10   5          7.21         11.76         9.60 o
  -6  10   5        344.94        356.25        15.90 o
  -5  10   5         56.85         94.66        10.35 o
  -4  10   5        436.53        510.10        16.56 o
  -3  10   5        578.93        647.39        17.97 o
  -2  10   5        554.25        587.83        16.94 o
  -1  10   5       1303.88       1300.52        23.15 o
   0  10   5        450.96        530.71        15.90 o
   1  10   5         87.31         94.47         9.22 o
   2  10   5          1.89          6.59         6.96 o
   3  10   5       7517.76       7413.74        58.62 o
   4  10   5       1097.59       1052.85        24.18 o
   5  10   5        148.47        149.33        12.89 o
   6  10   5         10.05          7.72         9.41 o
   7  10   5         74.60         45.35        11.10 o
   8  10   5        637.75        600.81        18.44 o
   9  10   5       1735.24       1802.43        25.78 o
  -9  11   5          8.20         10.16         7.62 o
  -8  11   5         19.46         28.51         9.03 o
  -7  11   5        434.76        481.59        17.69 o
  -6  11   5        311.24        304.78        15.15 o
  -5  11   5        242.12        196.19        13.36 o
  -4  11   5       2339.68       2416.14        34.35 o
  -3  11   5        233.02        250.58        13.17 o
  -2  11   5        100.57        108.49        10.07 o
  -1  11   5        134.26        163.92        11.57 o
   0  11   5         22.66         16.75         8.47 o
   1  11   5          4.43         11.10         8.56 o
   2  11   5       6131.54       6076.24        53.64 o
   3  11   5         21.61         24.28         9.60 o
   4  11   5       4009.05       4000.26        45.73 o
   5  11   5        720.12        688.32        21.17 o
   6  11   5       2980.16       2823.77        38.96 o
   7  11   5         17.42         23.43         9.03 o
   8  11   5        117.94        118.28        10.54 o
   9  11   5        151.06        122.42         9.50 o
  -9  12   5        108.03        107.74         8.19 o
  -8  12   5         17.49          8.09         7.90 o
  -7  12   5        201.39        242.58        12.99 o
  -6  12   5         65.84         64.08        10.54 o
  -5  12   5       1128.00       1149.49        24.84 o
  -4  12   5       1884.14       1898.13        31.43 o
  -3  12   5       1121.48       1007.12        23.81 o
  -2  12   5         11.02         21.64         9.69 o
  -1  12   5          5.23         12.04         8.47 o
   0  12   5       1116.26       1115.52        24.47 o
   1  12   5        504.03        511.98        18.16 o
   2  12   5          4.67          4.23         8.66 o
   3  12   5       1121.82       1134.15        25.78 o
   4  12   5         32.56         42.72        10.73 o
   5  12   5         15.45         21.45        10.26 o
   6  12   5         65.09         72.08        10.82 o
   7  12   5         22.23         14.21         8.75 o
   8  12   5        281.76        296.03        12.23 o
  -8  13   5        677.51        713.26        16.18 o
  -7  13   5        451.28        494.95        15.71 o
  -6  13   5         72.14         87.42        10.54 o
  -5  13   5        161.45        164.01        12.70 o
  -4  13   5         14.02         32.56         9.03 o
  -3  13   5       2397.47       2472.22        36.23 o
  -2  13   5       1448.19       1430.37        28.23 o
  -1  13   5       2091.89       2003.43        33.03 o
   0  13   5       4664.39       4595.43        48.46 o
   1  13   5        707.60        693.69        20.98 o
   2  13   5        830.93        858.17        22.77 o
   3  13   5         18.91         17.03        10.26 o
   4  13   5          0.84          2.73         9.79 o
   5  13   5         18.95         19.01         8.56 o
   6  13   5        178.37        158.65        11.67 o
   7  13   5         23.17         33.31         8.00 o
  -7  14   5         14.27         16.56         6.96 o
  -6  14   5         51.49         48.46         8.56 o
  -5  14   5       1705.37       1762.25        28.61 o
  -4  14   5        183.19        233.46        14.40 o
  -3  14   5        268.28        269.49        14.87 o
  -2  14   5       1715.64       1703.26        30.02 o
  -1  14   5       1022.44        961.77        23.81 o
   0  14   5       1790.41       1839.04        31.24 o
   1  14   5        807.42        891.10        22.87 o
   2  14   5        201.39        198.55        13.55 o
   3  14   5         19.34         23.81         9.97 o
   4  14   5          5.99         15.71         8.66 o
   5  14   5          0.98          3.76         7.90 o
   6  14   5         14.95         11.10         7.72 o
   7  14   5         22.99         33.69         6.87 o
  -6  15   5       1894.23       1721.70        24.65 o
  -5  15   5         45.43         31.24         8.37 o
  -4  15   5         54.45         64.74         9.69 o
  -3  15   5        369.33        359.55        14.96 o
  -2  15   5       1184.48       1310.59        25.78 o
  -1  15   5         51.36         76.60        10.35 o
   0  15   5        636.10        664.70        19.20 o
   1  15   5          7.19          9.69         8.37 o
   2  15   5          0.98          0.38         8.56 o
   3  15   5         24.84         25.22         8.75 o
   4  15   5        546.76        600.43        17.41 o
   5  15   5        406.38        391.73        13.83 o
   6  15   5        281.86        279.00        10.73 o
  -5  16   5        124.23         92.22         8.19 o
  -4  16   5        203.40        202.31        10.82 o
  -3  16   5          0.16          6.12         7.90 o
  -2  16   5        120.26        130.98        10.73 o
  -1  16   5          0.64          1.88         7.25 o
   0  16   5        318.50        324.54        13.74 o
   1  16   5        311.48        310.80        13.46 o
   2  16   5       1476.72       1474.88        24.75 o
   3  16   5        478.15        518.66        15.43 o
   4  16   5       1007.54        973.15        18.73 o
  -4  17   5        171.12        141.99         8.19 o
  -3  17   5         16.21         13.64         6.40 o
  -2  17   5        177.55        195.35        10.54 o
  -1  17   5         69.78         84.12         8.75 o
   0  17   5        158.63        157.71         9.88 o
   1  17   5        433.36        417.89        12.99 o
   2  17   5          7.16         10.63         7.06 o
   3  17   5          4.25          3.86         7.06 o
 -12   0   6       1109.92       1070.92        19.01 o
 -10   0   6        447.79        500.41        18.07 o
  -8   0   6        413.24        405.47        15.81 o
  -6   0   6       3511.19       3153.76        31.90 o
  -4   0   6        685.24        858.73        13.93 o
  -2   0   6       3694.45       3810.38        22.49 o
   0   0   6      14261.21      18818.14        56.08 o
   2   0   6      15411.31      15617.51        51.57 o
   4   0   6       6947.65       4928.16        36.42 o
   6   0   6        131.53        125.43        10.16 o
   8   0   6        216.56        233.64        14.11 o
  10   0   6         24.78         18.44        10.07 o
 -12   1   6        452.08        442.16        13.08 o
 -11   1   6         64.85         76.97         9.50 o
 -10   1   6        102.29         99.37        11.10 o
  -9   1   6        666.09        687.00        20.14 o
  -8   1   6       2015.37       1822.10        30.11 o
  -7   1   6         37.64         25.88         7.81 o
  -6   1   6        247.10        263.28        10.82 o
  -5   1   6         96.07         96.54         6.96 o
  -4   1   6       5492.24       5915.90        35.19 o
  -3   1   6       1019.54        984.82        13.93 o
  -2   1   6      11551.30      12485.20        39.99 o
  -1   1   6        714.96        827.96        12.42 o
   0   1   6       3316.00       4258.65        27.10 o
   1   1   6       5208.78       5050.67        28.04 o
   2   1   6         19.98         43.94         4.33 o
   3   1   6       9670.08       8251.01        39.61 o
   4   1   6        317.15        298.19         9.97 o
   5   1   6          7.41         16.56         6.40 o
   6   1   6         99.80         95.60         9.41 o
   7   1   6       1341.29       1279.53        25.31 o
   8   1   6        115.34        112.92        11.76 o
   9   1   6        634.20        680.23        21.36 o
  10   1   6       1465.62       1629.86        29.08 o
  11   1   6        631.18        705.54        17.88 o
 -12   2   6        229.13        240.04        10.35 o
 -11   2   6         83.90        100.31        10.44 o
 -10   2   6         97.11         88.08        10.92 o
  -9   2   6        116.45        115.27        11.67 o
  -8   2   6        395.29        373.47        15.71 o
  -7   2   6       5170.43       5302.48        47.52 o
  -6   2   6       1642.38       1713.61        24.56 o
  -5   2   6       4394.17       4554.21        34.25 o
  -4   2   6       2826.22       2903.37        25.03 o
  -3   2   6       1078.20       1102.07        14.96 o
  -2   2   6       1921.28       2031.75        17.41 o
  -1   2   6       4438.50       4411.47        22.68 o
   0   2   6        180.76        170.97         6.87 o
   1   2   6          2.08         13.83         3.39 o
   2   2   6       2791.54       2294.66        19.20 o
   3   2   6        642.63        427.01         9.97 o
   4   2   6         65.90         80.74         6.78 o
   5   2   6          7.40          5.08         6.02 o
   6   2   6       2823.24       2568.76        32.65 o
   7   2   6       4348.35       4133.13        44.13 o
   8   2   6         63.69         46.39        11.10 o
   9   2   6         44.19         30.49        10.82 o
  10   2   6        119.80        132.11        11.67 o
  11   2   6        856.32        941.26        19.57 o
 -12   3   6        216.50        258.96        10.54 o
 -11   3   6        140.88        143.97        11.01 o
 -10   3   6         70.98         87.32        10.73 o
  -9   3   6        605.36        599.96        19.29 o
  -8   3   6        214.89        223.86        13.17 o
  -7   3   6        397.41        426.64        15.71 o
  -6   3   6       7085.00       6959.06        49.40 o
  -5   3   6       1531.25       1517.88        20.89 o
  -4   3   6       1355.60       1523.34        18.73 o
  -3   3   6       3075.70       3765.68        26.35 o
  -2   3   6        279.67        327.74         8.00 o
  -1   3   6       1822.54       1965.88        17.13 o
   0   3   6        286.52        390.88         9.50 o
   1   3   6        284.87        350.51         8.94 o
   2   3   6       6879.75       6566.49        33.97 o
   3   3   6          4.39          6.78         4.33 o
   4   3   6       2970.27       2575.35        26.72 o
   5   3   6         14.34          0.56         6.49 o
   6   3   6       1977.16       1882.51        28.51 o
   7   3   6        661.10        642.21        19.29 o
   8   3   6       1344.65       1217.24        26.54 o
   9   3   6        176.68        214.35        14.77 o
  10   3   6        708.47        726.24        20.42 o
  11   3   6        932.06        979.27        19.57 o
 -11   4   6        203.04        188.29        11.39 o
 -10   4   6       1277.40       1231.55        26.06 o
  -9   4   6        793.11        794.56        21.92 o
  -8   4   6        117.04        123.27        11.57 o
  -7   4   6       1719.04       1944.43        30.49 o
  -6   4   6       1479.63       1670.89        26.06 o
  -5   4   6        743.73        733.39        15.71 o
  -4   4   6       3673.84       3718.91        30.68 o
  -3   4   6       4152.04       4569.93        30.68 o
  -2   4   6         37.00         74.90         5.46 o
  -1   4   6       8108.11      10066.43        44.88 o
   0   4   6        982.44       1048.06        14.87 o
   1   4   6       1181.91       1122.30        15.71 o
   2   4   6          4.68          3.11         4.33 o
   3   4   6       5468.70       4933.43        33.69 o
   4   4   6        437.58        344.58        11.29 o
   5   4   6        707.67        529.20        15.15 o
   6   4   6        514.32        496.36        16.09 o
   7   4   6        471.03        456.47        17.41 o
   8   4   6        645.22        516.41        18.73 o
   9   4   6        125.29        133.71        12.42 o
  10   4   6       1534.84       1577.45        27.85 o
  11   4   6         62.96         59.66         8.56 o
 -11   5   6        622.20        660.47        17.13 o
 -10   5   6         36.53         26.82         9.22 o
  -9   5   6        233.34        216.61        14.02 o
  -8   5   6       1200.59       1165.40        25.69 o
  -7   5   6        254.19        240.89        13.27 o
  -6   5   6        247.59        279.37        12.89 o
  -5   5   6       5923.86       5582.04        43.00 o
  -4   5   6       1201.94       1204.73        18.73 o
  -3   5   6        642.86        610.69        12.51 o
  -2   5   6        488.92        484.13        11.57 o
  -1   5   6          8.81         33.31         5.08 o
   0   5   6       5755.86       6573.83        35.85 o
   1   5   6       1145.79       1154.01        15.71 o
   2   5   6       5887.54       5450.12        35.76 o
   3   5   6       2474.56       2327.31        26.35 o
   4   5   6       3001.42       2937.91        31.15 o
   5   5   6        154.56        104.45         9.69 o
   6   5   6       4006.72       3773.96        40.74 o
   7   5   6          0.30          8.66         9.03 o
   8   5   6         51.33         67.47        11.48 o
   9   5   6         72.08         79.89        11.10 o
  10   5   6         22.58         23.62         9.79 o
 -11   6   6        285.37        316.83        12.23 o
 -10   6   6        150.37        142.46        11.48 o
  -9   6   6        449.69        481.78        17.88 o
  -8   6   6        149.91        177.84        12.99 o
  -7   6   6        569.60        652.85        19.20 o
  -6   6   6        741.87        779.60        19.57 o
  -5   6   6       1551.95       1656.68        24.75 o
  -4   6   6          7.16         10.73         5.55 o
  -3   6   6         45.48         28.51         5.18 o
  -2   6   6        370.46        453.45        11.67 o
  -1   6   6      10894.66      14011.93        60.41 o
   0   6   6        327.03        347.88         9.97 o
   1   6   6       1360.31       1261.66        18.73 o
   2   6   6         58.69         61.45         6.68 o
   3   6   6        327.90        287.75        10.82 o
   4   6   6       1494.16       1340.89        22.30 o
   5   6   6       5136.97       4163.05        40.93 o
   6   6   6        454.73        461.45        16.56 o
   7   6   6       1093.15        865.22        23.15 o
   8   6   6        721.11        589.80        19.76 o
   9   6   6        163.82        159.02        13.08 o
  10   6   6        597.98        650.97        18.16 o
 -11   7   6        217.57        212.57        10.26 o
 -10   7   6        195.88        169.75        11.48 o
  -9   7   6        422.55        453.45        17.31 o
  -8   7   6       1099.24       1113.27        25.50 o
  -7   7   6          2.24          1.88         8.37 o
  -6   7   6       1802.60       2023.66        30.96 o
  -5   7   6        865.19        897.59        19.76 o
  -4   7   6        331.07        312.31        11.67 o
  -3   7   6        111.78        104.45         7.81 o
  -2   7   6       5152.98       5607.26        39.80 o
  -1   7   6        456.10        402.45        11.76 o
   0   7   6       5306.87       5562.56        39.33 o
   1   7   6        269.49        289.54        11.29 o
   2   7   6        322.22        258.67        10.63 o
   3   7   6          5.57         12.80         6.49 o
   4   7   6         14.34         16.84         7.34 o
   5   7   6        265.75        240.14        12.61 o
   6   7   6        151.44        152.34        12.14 o
   7   7   6        325.78        288.78        14.96 o
   8   7   6       2291.71       1927.21        32.75 o
   9   7   6         17.28         25.50         9.32 o
  10   7   6          5.77          5.65         8.19 o
 -11   8   6        283.82        298.48        10.82 o
 -10   8   6         10.69          8.47         7.72 o
  -9   8   6       2134.34       2083.13        32.09 o
  -8   8   6       1979.03       2146.45        33.88 o
  -7   8   6       1444.33       1394.80        27.57 o
  -6   8   6        308.10        377.05        15.62 o
  -5   8   6        367.54        378.27        14.49 o
  -4   8   6        358.99        401.14        13.55 o
  -3   8   6         58.46         83.46         8.47 o
  -2   8   6       4120.57       4355.58        37.92 o
  -1   8   6       1543.97       1663.64        23.34 o
   0   8   6         15.04         10.16         5.36 o
   1   8   6        750.38        786.09        17.50 o
   2   8   6          1.91          6.96         6.96 o
   3   8   6       2406.48       2301.53        31.15 o
   4   8   6       1573.27       1422.75        25.59 o
   5   8   6        184.78        205.60        12.80 o
   6   8   6         35.54         38.67        10.07 o
   7   8   6       2606.87       2361.28        35.47 o
   8   8   6         49.17         39.43         9.60 o
   9   8   6         20.75         22.58         8.94 o
  10   8   6          5.95         10.35         7.43 o
 -10   9   6        194.95        207.11        10.54 o
  -9   9   6        303.76        314.85        14.11 o
  -8   9   6        473.01        522.99        18.35 o
  -7   9   6       1122.28       1231.07        26.35 o
  -6   9   6        264.66        265.54        14.11 o
  -5   9   6        107.69        114.42        11.01 o
  -4   9   6         70.27         93.34         9.97 o
  -3   9   6        120.13        127.50         9.41 o
  -2   9   6        333.92        338.09        13.08 o
  -1   9   6         23.69         16.28         6.68 o
   0   9   6        225.03        209.74        11.10 o
   1   9   6       2913.77       3048.00        34.91 o
   2   9   6        366.42        406.88        15.24 o
   3   9   6        248.45        220.38        12.61 o
   4   9   6         28.94         21.27         8.85 o
   5   9   6       1808.07       1859.64        31.33 o
   6   9   6        668.72        645.41        20.61 o
   7   9   6         21.53         17.97        10.16 o
   8   9   6         88.63         80.36        10.54 o
   9   9   6        877.80        831.44        19.57 o
 -10  10   6        932.01       1007.78        18.16 o
  -9  10   6        146.23        157.52        11.20 o
  -8  10   6        140.84        139.08        11.67 o
  -7  10   6          1.60          1.22         9.13 o
  -6  10   6       1476.61       1566.63        28.89 o
  -5  10   6          9.75         10.44         8.75 o
  -4  10   6        759.04        696.32        19.48 o
  -3  10   6       1098.01       1092.94        23.24 o
  -2  10   6         15.82         15.15         8.00 o
  -1  10   6         79.71         75.75         9.22 o
   0  10   6        344.71        319.37        13.46 o
   1  10   6          2.78          6.21         8.09 o
   2  10   6        742.47        737.44        19.85 o
   3  10   6         21.54         12.99         8.94 o
   4  10   6       1083.09       1049.66        24.47 o
   5  10   6         85.43         80.55        11.29 o
   6  10   6       2704.05       2665.96        37.73 o
   7  10   6         74.17         58.43         9.88 o
   8  10   6        183.29        178.03        11.95 o
   9  10   6        403.94        429.18        13.93 o
  -9  11   6       1171.38       1193.81        20.98 o
  -8  11   6         43.31         35.76         8.94 o
  -7  11   6         24.69         28.89         9.13 o
  -6  11   6         47.04         50.34        10.26 o
  -5  11   6        810.87        758.05        20.98 o
  -4  11   6        898.38       1016.72        23.43 o
  -3  11   6       1549.84       1510.64        27.85 o
  -2  11   6         44.29         42.72         9.13 o
  -1  11   6        560.39        570.04        17.88 o
   0  11   6        100.12         93.25        10.44 o
   1  11   6        311.30        275.42        14.02 o
   2  11   6         30.80         33.50         9.60 o
   3  11   6       7252.54       7207.10        60.41 o
   4  11   6        286.64        267.52        14.96 o
   5  11   6       2624.82       2777.38        38.86 o
   6  11   6        532.18        433.88        17.78 o
   7  11   6        105.41         81.21        10.16 o
   8  11   6         30.35         29.36         7.90 o
  -9  12   6        565.94        665.55        14.96 o
  -8  12   6        181.59        198.55        10.82 o
  -7  12   6        131.27        117.72        10.63 o
  -6  12   6        391.59        354.28        15.06 o
  -5  12   6         22.85         24.84         9.41 o
  -4  12   6       1461.94       1421.90        27.48 o
  -3  12   6       4945.73       4841.02        49.50 o
  -2  12   6        957.35        917.07        22.96 o
  -1  12   6        139.84        146.51        12.14 o
   0  12   6       1582.46       1613.58        29.36 o
   1  12   6        606.38        614.93        19.67 o
   2  12   6         54.98         46.58         9.79 o
   3  12   6       1935.98       1969.93        33.12 o
   4  12   6       2454.74       2536.86        37.26 o
   5  12   6        223.22        237.88        14.30 o
   6  12   6        358.69        370.18        15.81 o
   7  12   6          0.80          3.01         8.19 o
   8  12   6         16.52         15.81         6.96 o
  -8  13   6         26.86         29.83         6.68 o
  -7  13   6        329.52        313.63        12.80 o
  -6  13   6        188.10        185.09        11.67 o
  -5  13   6        909.83       1048.43        23.52 o
  -4  13   6          2.28         13.83         8.47 o
  -3  13   6         19.21         27.38         9.60 o
  -2  13   6        140.38        142.93        11.95 o
  -1  13   6        464.20        441.41        17.13 o
   0  13   6        801.41        792.96        21.92 o
   1  13   6       3185.14       3243.63        41.31 o
   2  13   6         12.20          7.62         9.41 o
   3  13   6        397.23        403.40        17.13 o
   4  13   6        265.34        283.14        14.87 o
   5  13   6         70.46         82.15        10.35 o
   6  13   6        785.24        752.59        19.29 o
   7  13   6         82.94         75.94         8.56 o
  -7  14   6        300.12        321.34        11.86 o
  -6  14   6        118.53        120.82        10.26 o
  -5  14   6       1138.35       1125.50        23.05 o
  -4  14   6          4.94          4.89         8.85 o
  -3  14   6          4.58         -6.87         9.03 o
  -2  14   6       1320.76       1238.41        26.16 o
  -1  14   6        692.72        674.40        20.42 o
   0  14   6          9.60         -0.56         9.22 o
   1  14   6         18.91         20.33         9.69 o
   2  14   6         11.22         12.42         9.41 o
   3  14   6        352.98        342.33        15.62 o
   4  14   6        320.52        332.92        14.77 o
   5  14   6        104.02         98.99        10.16 o
   6  14   6         21.15         29.36         7.81 o
  -6  15   6        514.07        464.09        13.27 o
  -5  15   6       1535.80       1486.55        24.94 o
  -4  15   6        119.55        126.65        10.73 o
  -3  15   6        137.14        143.97        11.48 o
  -2  15   6        311.03        289.54        14.21 o
  -1  15   6       2025.21       1976.70        31.15 o
   0  15   6        365.24        380.53        15.53 o
   1  15   6        629.96        601.28        18.25 o
   2  15   6       1773.05       1912.53        30.02 o
   3  15   6        738.22        780.07        19.76 o
   4  15   6         25.51         25.59         8.28 o
   5  15   6          0.19          2.73         6.87 o
  -5  16   6         24.70         26.91         6.21 o
  -4  16   6        181.10        172.29         9.41 o
  -3  16   6         44.72         60.50         8.75 o
  -2  16   6         26.09         19.01         8.09 o
  -1  16   6         79.33         82.71         9.79 o
   0  16   6          3.66          4.14         7.62 o
   1  16   6        535.79        546.33        16.00 o
   2  16   6         91.25         89.02         9.60 o
   3  16   6        124.21        121.76         9.32 o
   4  16   6        161.62        165.71         9.60 o
  -3  17   6         51.37         48.74         7.15 o
  -2  17   6        250.61        265.35        11.29 o
  -1  17   6        808.22        846.31        17.41 o
   0  17   6         65.49         66.71         7.90 o
   1  17   6         80.51         90.33         8.09 o
   2  17   6        226.79        230.73        10.35 o
 -11   0   7        363.06        399.82        14.87 o
  -9   0   7        473.57        528.73        18.44 o
  -7   0   7         11.96         13.08         7.81 o
  -5   0   7       3545.26       3743.66        32.28 o
  -3   0   7       3017.08       3639.02        29.55 o
  -1   0   7        257.46        315.13         8.94 o
   1   0   7       9936.19      10333.11        40.18 o
   3   0   7      10867.75      12321.29        48.46 o
   5   0   7        714.21        629.98        16.18 o
   7   0   7         15.50         24.28         9.22 o
   9   0   7        584.21        676.09        21.17 o
  11   0   7       2458.04       2789.89        32.65 o
 -12   1   7        740.96        733.39        15.90 o
 -11   1   7         40.55         39.52         8.75 o
 -10   1   7         14.16         16.37         8.75 o
  -9   1   7       2313.34       2302.18        34.63 o
  -8   1   7         29.13         30.39         9.88 o
  -7   1   7        128.60        129.01        10.35 o
  -6   1   7        325.12        295.84        11.57 o
  -5   1   7         98.91         86.29         6.87 o
  -4   1   7        502.10        563.17        11.67 o
  -3   1   7       8751.94      10308.92        46.95 o
  -2   1   7         26.11         56.55         6.40 o
  -1   1   7          0.75          5.36         5.08 o
   0   1   7        304.20        290.67         8.66 o
   1   1   7       9425.66      10970.71        44.51 o
   2   1   7        315.69        430.87        10.07 o
   3   1   7       8752.47       8602.37        45.45 o
   4   1   7        722.96        689.07        14.87 o
   5   1   7       1121.03        864.47        18.63 o
   6   1   7        656.50        579.17        17.22 o
   7   1   7        140.90        147.17        12.33 o
   8   1   7        641.79        600.62        20.42 o
   9   1   7        241.93        279.94        15.62 o
  10   1   7         69.93         73.58        10.63 o
  11   1   7        601.60        688.98        17.31 o
 -12   2   7       1223.59       1210.66        19.57 o
 -11   2   7          2.58          8.19         8.00 o
 -10   2   7         59.07         77.54        10.63 o
  -9   2   7         16.55         22.96         8.94 o
  -8   2   7       5792.75       5558.23        52.98 o
  -7   2   7       1985.87       1824.08        28.61 o
  -6   2   7       6438.05       6375.09        47.71 o
  -5   2   7         24.59         39.14         6.02 o
  -4   2   7        468.88        587.17        12.89 o
  -3   2   7        649.14        926.76        14.49 o
  -2   2   7         18.94          6.30         5.36 o
  -1   2   7        157.90        120.16         7.15 o
   0   2   7         73.08         74.53         6.21 o
   1   2   7       2669.78       2450.01        22.58 o
   2   2   7       1471.26       1248.11        16.75 o
   3   2   7       2362.86       2002.86        21.92 o
   4   2   7        200.04        184.15         8.94 o
   5   2   7        874.01        715.42        17.22 o
   6   2   7        242.41        230.73        12.80 o
   7   2   7        375.36        377.89        16.37 o
   8   2   7       1037.85       1070.36        25.78 o
   9   2   7       1360.76       1541.31        29.83 o
  10   2   7        821.62        880.37        21.64 o
  11   2   7          1.46         -5.27         6.59 o
 -12   3   7          2.20          1.22         6.40 o
 -11   3   7        324.62        332.07        13.55 o
 -10   3   7       1078.63       1115.62        24.37 o
  -9   3   7        240.76        247.29        14.02 o
  -8   3   7         97.87         98.43        11.10 o
  -7   3   7       4214.67       4364.14        44.51 o
  -6   3   7        600.79        598.46        15.81 o
  -5   3   7       8568.58       9802.77        53.64 o
  -4   3   7       6610.31       7406.49        42.72 o
  -3   3   7        190.92        175.49         8.09 o
  -2   3   7       1008.18       1402.99        18.54 o
  -1   3   7       3818.67       5022.35        33.31 o
   0   3   7        129.95        128.54         7.15 o
   1   3   7        120.74        105.39         6.59 o
   2   3   7          0.01          2.07         4.70 o
   3   3   7       3610.63       3515.38        31.33 o
   4   3   7        389.91        368.86        11.67 o
   5   3   7        213.54        214.07        10.73 o
   6   3   7        649.40        550.38        17.31 o
   7   3   7       5511.10       5159.54        50.34 o
   8   3   7         48.38         45.45        10.92 o
   9   3   7         58.95         75.84        11.39 o
  10   3   7          5.03          5.55         8.94 o
 -11   4   7        830.14        884.51        19.38 o
 -10   4   7        193.48        181.89        12.42 o
  -9   4   7        158.16        164.11        12.51 o
  -8   4   7        419.94        359.26        16.00 o
  -7   4   7         25.91         24.09         8.47 o
  -6   4   7       2004.62       2175.62        29.83 o
  -5   4   7       2181.13       2310.65        27.48 o
  -4   4   7         10.40         11.86         5.46 o
  -3   4   7        215.02        252.27         9.88 o
  -2   4   7        159.41        138.70         7.43 o
  -1   4   7        374.67        281.35         9.60 o
   0   4   7      11407.64      13271.76        53.45 o
   1   4   7       3411.08       3341.77        27.19 o
   2   4   7       6014.46       6176.36        40.09 o
   3   4   7       1470.80       1240.77        19.76 o
   4   4   7        139.30        134.75         9.13 o
   5   4   7         31.25         43.19         8.66 o
   6   4   7        759.00        708.93        19.38 o
   7   4   7        538.42        472.93        17.78 o
   8   4   7          9.97         15.15        10.54 o
   9   4   7         65.33         73.58        10.63 o
  10   4   7         10.26         10.92         8.94 o
 -11   5   7        471.79        471.99        14.68 o
 -10   5   7        652.89        666.21        19.01 o
  -9   5   7        540.92        542.28        18.54 o
  -8   5   7          9.33          8.19         9.32 o
  -7   5   7        125.72        138.51        11.29 o
  -6   5   7        178.32        228.00        12.23 o
  -5   5   7       5894.13       5550.14        43.66 o
  -4   5   7        697.31        711.47        16.18 o
  -3   5   7      10498.41      12691.37        62.01 o
  -2   5   7         58.11         88.45         7.43 o
  -1   5   7       8799.68       9430.99        47.05 o
   0   5   7       3681.15       3986.24        31.15 o
   1   5   7         14.22          4.33         5.27 o
   2   5   7        126.74        135.88         7.62 o
   3   5   7       4806.58       4352.94        37.54 o
   4   5   7        402.83        363.40        12.89 o
   5   5   7       9537.71       8404.02        59.38 o
   6   5   7         62.65         66.53         9.97 o
   7   5   7        435.06        333.48        16.09 o
   8   5   7        195.53        172.76        13.36 o
   9   5   7        120.85        145.47        12.04 o
  10   5   7        205.41        225.93        12.61 o
 -11   6   7         32.80         28.89         7.06 o
 -10   6   7        289.05        286.43        13.55 o
  -9   6   7        816.60        859.96        22.30 o
  -8   6   7        460.98        418.73        16.75 o
  -7   6   7          0.43          5.83         8.37 o
  -6   6   7        249.84        230.91        12.61 o
  -5   6   7       1012.61       1057.09        20.98 o
  -4   6   7       5239.81       5335.50        41.12 o
  -3   6   7         35.83         25.59         6.49 o
  -2   6   7        810.87       1036.29        18.44 o
  -1   6   7        732.82        943.80        16.75 o
   0   6   7       2262.02       2088.40        23.43 o
   1   6   7       5557.36       6119.62        43.28 o
   2   6   7       1948.54       1792.65        24.37 o
   3   6   7        179.55        162.13         9.32 o
   4   6   7        386.64        336.02        13.36 o
   5   6   7         13.38         19.29         8.47 o
   6   6   7       1169.52       1154.10        25.41 o
   7   6   7         44.60         41.59         9.97 o
   8   6   7        438.26        414.12        17.60 o
   9   6   7        103.96        107.46        11.67 o
  10   6   7          9.96         14.02         8.19 o
 -11   7   7         20.59         18.35         6.40 o
 -10   7   7        641.46        628.76        17.60 o
  -9   7   7         32.84         36.60         9.41 o
  -8   7   7        101.44         84.03        10.82 o
  -7   7   7       1559.23       1508.10        28.32 o
  -6   7   7        660.82        709.40        19.48 o
  -5   7   7        316.83        341.10        13.83 o
  -4   7   7        252.50        265.82        11.95 o
  -3   7   7         62.46         76.97         8.00 o
  -2   7   7         60.63         73.58         7.90 o
  -1   7   7       2168.97       2617.69        29.08 o
   0   7   7        682.95        685.78        15.34 o
   1   7   7        396.35        352.30        11.76 o
   2   7   7       1711.98       1710.59        25.31 o
   3   7   7         14.03         14.21         7.72 o
   4   7   7          6.17          7.25         8.00 o
   5   7   7         40.04         40.84         9.32 o
   6   7   7       1673.94       1556.18        28.89 o
   7   7   7       1191.38       1006.75        25.03 o
   8   7   7        422.43        371.12        16.75 o
   9   7   7         55.60         55.61        10.16 o
  10   7   7         73.56         77.82         8.66 o
 -10   8   7        142.27        143.40        10.16 o
  -9   8   7          0.25          2.82         8.19 o
  -8   8   7       1977.68       2013.21        32.46 o
  -7   8   7       1120.78       1188.92        25.50 o
  -6   8   7       1186.06       1309.46        25.88 o
  -5   8   7        215.54        201.37        12.23 o
  -4   8   7        569.24        710.06        18.73 o
  -3   8   7       1638.07       1761.41        26.82 o
  -2   8   7          4.54          2.35         6.59 o
  -1   8   7       1677.13       1825.39        25.69 o
   0   8   7        137.86        188.29        10.07 o
   1   8   7        324.48        356.16        13.64 o
   2   8   7        122.14        154.88        11.10 o
   3   8   7         89.19         71.42         9.50 o
   4   8   7         42.75         39.52         9.41 o
   5   8   7       1111.91       1107.05        24.75 o
   6   8   7        704.50        711.00        20.80 o
   7   8   7         22.95         27.48        10.26 o
   8   8   7       1196.09       1071.58        24.37 o
   9   8   7        234.78        242.77        12.51 o
 -10   9   7        111.90        131.08         9.13 o
  -9   9   7       1297.57       1362.06        24.84 o
  -8   9   7        561.99        620.48        19.48 o
  -7   9   7         16.78         17.88         8.47 o
  -6   9   7        205.86        204.66        13.08 o
  -5   9   7       1175.42       1053.04        23.52 o
  -4   9   7         10.84         14.30         8.09 o
  -3   9   7          5.98          9.32         7.53 o
  -2   9   7        515.75        533.16        16.37 o
  -1   9   7        418.27        395.30        14.11 o
   0   9   7         19.58         28.79         7.34 o
   1   9   7          0.38          2.92         8.09 o
   2   9   7        133.03        139.08        11.39 o
   3   9   7       1320.55       1283.68        25.69 o
   4   9   7         33.10         31.71         9.88 o
   5   9   7        400.41        391.92        16.84 o
   6   9   7        786.36        769.06        21.74 o
   7   9   7       3107.90       3071.90        39.33 o
   8   9   7         68.26         57.68        10.16 o
   9   9   7         15.44         25.12         8.28 o
 -10  10   7         41.18         47.71         7.06 o
  -9  10   7        345.62        373.19        13.64 o
  -8  10   7          9.26         26.06         8.56 o
  -7  10   7        169.87        159.87        12.14 o
  -6  10   7        202.11        195.91        12.89 o
  -5  10   7       1041.52       1093.98        24.75 o
  -4  10   7        150.82        163.45        12.14 o
  -3  10   7       1254.35       1233.99        25.12 o
  -2  10   7        936.72        903.15        21.55 o
  -1  10   7         17.30         28.61         8.19 o
   0  10   7          2.86          5.36         8.19 o
   1  10   7        324.76        361.33        14.96 o
   2  10   7       1394.53       1396.78        26.91 o
   3  10   7        563.68        520.83        18.35 o
   4  10   7       1300.27       1285.46        27.10 o
   5  10   7        355.52        381.09        17.03 o
   6  10   7        225.38        213.69        14.11 o
   7  10   7        540.82        519.51        17.41 o
   8  10   7         69.37         75.28         9.69 o
   9  10   7         59.70         75.18         7.72 o
  -9  11   7         30.11         37.92         7.34 o
  -8  11   7         39.05         41.87         8.47 o
  -7  11   7          4.66          3.01         8.28 o
  -6  11   7       2069.79       2067.88        32.09 o
  -5  11   7         74.38         57.21        10.35 o
  -4  11   7       1238.48       1094.82        24.56 o
  -3  11   7        374.08        333.86        14.96 o
  -2  11   7      10808.25      10145.76        69.16 o
  -1  11   7       1443.89       1413.53        27.01 o
   0  11   7         52.03         61.16         9.69 o
   1  11   7        106.91        109.34        11.29 o
   2  11   7        220.66        224.99        13.83 o
   3  11   7        193.01        217.55        13.93 o
   4  11   7       4006.81       4065.94        46.58 o
   5  11   7         27.29         28.70        10.35 o
   6  11   7         46.03         50.44         9.79 o
   7  11   7          8.93         10.82         8.47 o
   8  11   7        304.10        305.44        12.04 o
  -8  12   7       1247.97       1211.41        20.98 o
  -7  12   7         15.95         17.13         8.19 o
  -6  12   7        536.12        583.78        17.69 o
  -5  12   7        305.96        326.52        15.24 o
  -4  12   7        110.69         79.98        11.29 o
  -3  12   7         47.24         57.49        10.35 o
  -2  12   7        759.84        703.85        20.33 o
  -1  12   7         94.80        109.72        11.67 o
   0  12   7          0.64         -1.04         9.32 o
   1  12   7       2836.23       2779.26        38.49 o
   2  12   7         72.99         70.38        10.73 o
   3  12   7       1156.21       1187.70        26.25 o
   4  12   7       1123.56       1176.31        26.25 o
   5  12   7       1172.03       1091.81        24.28 o
   6  12   7         12.78         17.69         8.94 o
   7  12   7         75.74         79.70         9.22 o
  -8  13   7        638.54        552.16        14.11 o
  -7  13   7          2.98         -3.86         6.68 o
  -6  13   7          0.28          1.60         7.90 o
  -5  13   7        604.78        680.61        18.91 o
  -4  13   7        830.46        796.72        21.55 o
  -3  13   7         22.85         11.48         9.22 o
  -2  13   7        242.13        245.50        14.02 o
  -1  13   7         25.23         15.71         9.41 o
   0  13   7        948.08        932.32        23.52 o
   1  13   7         14.43         18.35         9.97 o
   2  13   7        202.68        192.71        13.74 o
   3  13   7        304.31        359.36        16.66 o
   4  13   7        354.99        332.07        15.06 o
   5  13   7          5.29          8.37         8.66 o
   6  13   7        535.03        525.16        16.09 o
   7  13   7       1038.01        966.47        18.16 o
  -7  14   7        534.48        483.75        13.55 o
  -6  14   7       1413.57       1222.98        21.74 o
  -5  14   7        640.01        646.35        17.69 o
  -4  14   7        488.54        499.75        16.56 o
  -3  14   7          1.73         10.16         8.94 o
  -2  14   7        834.02        955.09        23.71 o
  -1  14   7        372.29        367.07        16.94 o
   0  14   7         67.22         66.43        10.92 o
   1  14   7         50.25         46.95         9.88 o
   2  14   7        906.53        937.21        22.87 o
   3  14   7        389.55        421.74        16.09 o
   4  14   7         54.26         69.54        10.26 o
   5  14   7        348.93        351.27        13.83 o
   6  14   7        286.89        285.59        11.48 o
  -6  15   7        173.81        168.72         9.32 o
  -5  15   7        180.04        178.41        10.16 o
  -4  15   7          8.87          7.53         8.00 o
  -3  15   7         29.69         27.85         8.75 o
  -2  15   7        168.96        201.37        12.04 o
  -1  15   7       1842.29       1820.69        28.98 o
   0  15   7         38.13         29.64         9.13 o
   1  15   7          4.34         11.48         8.56 o
   2  15   7        563.86        563.36        17.31 o
   3  15   7       1332.61       1470.46        25.41 o
   4  15   7        261.94        265.35        12.14 o
   5  15   7         12.07          6.12         6.49 o
  -4  16   7       1206.59       1201.06        19.76 o
  -3  16   7         10.74         -0.66         7.06 o
  -2  16   7        123.98        116.87         9.60 o
  -1  16   7          0.02          3.58         7.25 o
   0  16   7        935.90        956.50        19.57 o
   1  16   7          1.42         -0.85         7.25 o
   2  16   7        929.13        940.41        19.10 o
   3  16   7         10.71         13.27         6.87 o
  -2  17   7         86.55        102.75         8.19 o
  -1  17   7        590.30        630.55        15.06 o
   0  17   7       1270.14       1311.34        20.98 o
   1  17   7          5.29         -3.11         6.68 o
 -10   0   8         10.40         15.53         9.32 o
  -8   0   8          7.26         -4.99         9.13 o
  -6   0   8         78.88        101.25         9.13 o
  -4   0   8         22.64         27.19         5.27 o
  -2   0   8       4624.19       5412.48        37.17 o
   0   0   8         90.82        169.09         7.43 o
   2   0   8         82.34         55.80         5.93 o
   4   0   8       1828.56       1272.38        21.74 o
   6   0   8        108.64         86.38        10.16 o
   8   0   8       1015.54       1011.92        24.56 o
  10   0   8        308.33        319.46        14.68 o
 -11   1   8        261.58        280.22        13.08 o
 -10   1   8       1629.70       1657.52        29.45 o
  -9   1   8          6.72          6.96         9.03 o
  -8   1   8       5177.99       4994.68        50.44 o
  -7   1   8       2674.52       2529.71        33.97 o
  -6   1   8       1636.50       1730.83        25.69 o
  -5   1   8       1990.26       2175.25        26.91 o
  -4   1   8       2634.67       3487.06        32.46 o
  -3   1   8         20.00         13.46         5.36 o
  -2   1   8        859.72       1207.55        18.16 o
  -1   1   8        164.13        218.68         9.13 o
   0   1   8        854.53       1125.03        16.37 o
   1   1   8       5499.25       6133.17        34.06 o
   2   1   8        603.28        561.29        12.61 o
   3   1   8       1053.61        823.07        16.37 o
   4   1   8       4801.23       4246.99        38.39 o
   5   1   8        661.99        544.07        16.28 o
   6   1   8       5236.10       4525.42        45.54 o
   7   1   8         10.03          6.30         9.50 o
   8   1   8         15.68         20.51        10.07 o
   9   1   8        256.50        303.46        15.34 o
  10   1   8          4.90          8.94         8.37 o
 -11   2   8         88.25         94.85         9.32 o
 -10   2   8        726.76        720.79        20.61 o
  -9   2   8         26.57         37.17        10.16 o
  -8   2   8        110.18        140.68        11.95 o
  -7   2   8        182.91        183.30        11.67 o
  -6   2   8         25.04         18.07         7.62 o
  -5   2   8       2050.76       2419.24        28.89 o
  -4   2   8         61.38         79.70         7.72 o
  -3   2   8       1897.22       2259.84        25.97 o
  -2   2   8         89.60        134.65         7.90 o
  -1   2   8       1229.67       1529.74        19.57 o
   0   2   8         82.39         95.70         6.59 o
   1   2   8        886.45        967.04        14.30 o
   2   2   8        472.29        334.05        10.16 o
   3   2   8       2368.58       2200.18        25.78 o
   4   2   8         81.75         94.38         7.81 o
   5   2   8       1292.97       1057.65        21.27 o
   6   2   8       1318.40       1361.31        26.44 o
   7   2   8        305.40        371.21        16.75 o
   8   2   8        788.53        848.85        23.05 o
   9   2   8        962.29       1045.70        24.37 o
  10   2   8        452.17        467.38        16.00 o
 -11   3   8        200.83        224.05        11.76 o
 -10   3   8         47.75         48.46         9.79 o
  -9   3   8        495.02        481.97        17.69 o
  -8   3   8        309.01        308.55        15.15 o
  -7   3   8        111.58        106.52        10.26 o
  -6   3   8       5346.71       5427.06        47.43 o
  -5   3   8        197.16        225.46        11.10 o
  -4   3   8       1650.27       2329.00        28.14 o
  -3   3   8       2234.26       2896.03        28.89 o
  -2   3   8       1601.09       2026.95        23.15 o
  -1   3   8          0.08          0.09         4.61 o
   0   3   8        616.73        692.93        13.83 o
   1   3   8        142.70        166.55         7.25 o
   2   3   8       6894.28       6322.68        42.06 o
   3   3   8       3547.22       3090.34        30.68 o
   4   3   8        588.31        532.21        15.06 o
   5   3   8        628.94        552.07        17.41 o
   6   3   8        261.51        237.31        13.74 o
   7   3   8       3714.26       3858.18        45.17 o
   8   3   8        484.84        491.94        18.25 o
   9   3   8       1171.73       1243.03        25.59 o
  10   3   8         80.15         85.06         9.88 o
 -11   4   8        412.23        440.75        14.49 o
 -10   4   8       1017.97       1108.00        23.81 o
  -9   4   8       1331.08       1321.13        27.48 o
  -8   4   8        888.28        934.76        23.62 o
  -7   4   8       1936.76       1810.24        29.92 o
  -6   4   8        390.94        377.05        14.21 o
  -5   4   8          4.81          5.18         7.25 o
  -4   4   8        221.61        253.69        11.10 o
  -3   4   8       5272.06       6412.92        45.35 o
  -2   4   8       1301.87       1644.54        21.74 o
  -1   4   8       3217.22       3689.65        31.15 o
   0   4   8          6.00         20.70         5.83 o
   1   4   8          9.28         17.31         4.99 o
   2   4   8       2117.62       1962.12        23.99 o
   3   4   8       7126.28       6632.45        46.11 o
   4   4   8        818.58        721.91        18.07 o
   5   4   8       1076.24        895.05        20.98 o
   6   4   8       1140.84       1068.47        24.37 o
   7   4   8        397.30        394.74        16.56 o
   8   4   8       1160.76       1203.13        26.63 o
   9   4   8         24.37         24.65         9.69 o
  10   4   8         13.90          9.41         8.09 o
 -11   5   8        444.49        412.43        13.55 o
 -10   5   8         39.14         41.59         8.28 o
  -9   5   8        524.35        530.33        18.63 o
  -8   5   8        207.15        238.72        13.74 o
  -7   5   8        522.63        523.28        17.78 o
  -6   5   8        450.70        447.24        15.81 o
  -5   5   8        130.33        136.35         9.69 o
  -4   5   8       5242.50       5372.96        44.23 o
  -3   5   8       2068.22       2363.44        28.79 o
  -2   5   8       1017.71       1278.41        20.89 o
  -1   5   8       6063.34       6793.07        43.94 o
   0   5   8       4939.31       5987.98        41.40 o
   1   5   8        210.00        229.69         9.32 o
   2   5   8        589.67        522.05        13.64 o
   3   5   8       1766.43       1625.91        24.75 o
   4   5   8         22.55         26.91         7.81 o
   5   5   8          1.15          4.33         7.62 o
   6   5   8       1858.56       1823.89        31.43 o
   7   5   8        333.17        352.68        16.56 o
   8   5   8          3.17         -7.06        10.07 o
   9   5   8          5.46          6.40         8.85 o
  10   5   8        284.43        302.43        12.61 o
 -11   6   8        336.66        322.19        11.67 o
 -10   6   8        596.25        595.45        17.50 o
  -9   6   8        120.32        135.88        11.76 o
  -8   6   8        232.20        238.91        14.40 o
  -7   6   8        359.29        373.19        16.09 o
  -6   6   8        100.53         97.86        10.07 o
  -5   6   8         45.99         47.90         8.19 o
  -4   6   8        546.22        553.39        15.90 o
  -3   6   8       3961.45       4468.40        40.09 o
  -2   6   8          8.71         15.06         6.59 o
  -1   6   8        453.88        575.31        15.06 o
   0   6   8       2522.30       2890.20        29.36 o
   1   6   8        379.10        397.56        12.89 o
   2   6   8        645.98        613.42        16.18 o
   3   6   8        918.65        836.43        18.91 o
   4   6   8        382.33        354.46        13.93 o
   5   6   8        529.54        514.81        17.50 o
   6   6   8        250.88        272.69        14.87 o
   7   6   8         24.12         20.04        10.16 o
   8   6   8        170.92        151.40        12.89 o
   9   6   8        293.11        263.19        13.93 o
  10   6   8         97.10        134.09         9.88 o
 -10   7   8        118.17        132.49         9.97 o
  -9   7   8       1129.30       1216.68        25.12 o
  -8   7   8        302.93        311.56        15.06 o
  -7   7   8        472.28        492.88        17.78 o
  -6   7   8       3065.88       2793.94        36.32 o
  -5   7   8       2431.02       2290.80        32.75 o
  -4   7   8        418.16        462.11        15.53 o
  -3   7   8        246.85        246.06        11.86 o
  -2   7   8       1071.49       1225.15        22.02 o
  -1   7   8        725.63        753.25        17.41 o
   0   7   8         65.32         70.76         8.19 o
   1   7   8        279.95        291.14        12.33 o
   2   7   8       6824.06       6797.12        51.47 o
   3   7   8       1979.85       1846.85        28.42 o
   4   7   8        207.11        181.70        11.86 o
   5   7   8        526.66        556.59        18.44 o
   6   7   8        716.22        672.98        20.51 o
   7   7   8        599.63        564.40        19.67 o
   8   7   8        732.77        626.97        19.57 o
   9   7   8         68.74         76.60         9.88 o
 -10   8   8        197.72        226.40        11.10 o
  -9   8   8         14.70         21.27         8.66 o
  -8   8   8          6.21          9.60         8.19 o
  -7   8   8        237.87        238.44        13.83 o
  -6   8   8          2.99          0.56         8.56 o
  -5   8   8       3956.01       3416.58        40.27 o
  -4   8   8          6.46          1.22         7.34 o
  -3   8   8         70.00         68.03         9.41 o
  -2   8   8        142.30        174.93        10.82 o
  -1   8   8        207.83        216.52        11.29 o
   0   8   8        300.41        297.25        12.89 o
   1   8   8       2223.08       2287.03        31.24 o
   2   8   8         34.29         36.13         8.56 o
   3   8   8        732.70        730.57        19.76 o
   4   8   8       2434.81       2424.70        34.53 o
   5   8   8         99.86        115.83        11.76 o
   6   8   8       1571.41       1569.54        29.36 o
   7   8   8       1556.34       1567.19        29.83 o
   8   8   8          1.52          4.89         9.03 o
   9   8   8         14.13         16.66         8.28 o
 -10   9   8         10.69         14.96         6.68 o
  -9   9   8        101.76        107.93         9.97 o
  -8   9   8       1026.54       1261.19        24.75 o
  -7   9   8        379.91        426.17        16.66 o
  -6   9   8        247.56        266.39        13.83 o
  -5   9   8        939.81        992.63        23.15 o
  -4   9   8       2321.78       2003.43        31.62 o
  -3   9   8        199.90        173.89        11.67 o
  -2   9   8        232.56        271.28        13.55 o
  -1   9   8        181.95        205.70        11.76 o
   0   9   8        480.74        609.28        17.88 o
   1   9   8        805.73        810.93        20.70 o
   2   9   8          3.39          7.25         8.28 o
   3   9   8       1508.43       1543.10        28.51 o
   4   9   8       1769.11       1731.48        30.49 o
   5   9   8        105.44        112.82        12.33 o
   6   9   8         66.57         60.13        10.92 o
   7   9   8         13.99         19.57         9.50 o
   8   9   8        347.37        334.33        14.49 o
   9   9   8        369.92        406.50        13.17 o
  -9  10   8        629.69        685.69        16.47 o
  -8  10   8        126.19        143.97        11.01 o
  -7  10   8         88.83        103.32        10.82 o
  -6  10   8        224.44        218.12        13.27 o
  -5  10   8       1137.06       1054.08        23.90 o
  -4  10   8       1552.94       1436.58        27.66 o
  -3  10   8         42.27         49.97         9.88 o
  -2  10   8       5146.38       4760.48        47.61 o
  -1  10   8          1.37          1.98         8.28 o
   0  10   8       1121.65       1163.42        24.75 o
   1  10   8        137.21        140.02        11.67 o
   2  10   8          2.90          2.07         8.94 o
   3  10   8         14.28         20.89         9.50 o
   4  10   8        152.77        163.45        12.99 o
   5  10   8       2570.72       2562.83        37.07 o
   6  10   8        673.97        692.18        19.67 o
   7  10   8        359.87        357.38        15.06 o
   8  10   8         78.23         67.56         9.03 o
  -9  11   8         53.62         50.15         7.06 o
  -8  11   8        210.53        222.35        11.57 o
  -7  11   8        172.93        171.82        12.23 o
  -6  11   8        253.54        216.52        13.17 o
  -5  11   8        109.52        138.98        11.95 o
  -4  11   8         63.81         40.27         9.13 o
  -3  11   8       1467.72       1320.94        26.63 o
  -2  11   8        555.94        513.30        17.97 o
  -1  11   8       4833.63       4763.77        48.65 o
   0  11   8         13.67         14.68         9.60 o
   1  11   8        233.23        241.64        14.30 o
   2  11   8         72.67         77.91        11.01 o
   3  11   8        326.38        320.50        16.09 o
   4  11   8        528.03        503.14        18.54 o
   5  11   8        802.56        808.01        22.21 o
   6  11   8         19.46         31.99         9.50 o
   7  11   8        701.17        706.20        17.88 o
   8  11   8         85.03         83.65         8.00 o
  -8  12   8        575.70        606.08        15.24 o
  -7  12   8        573.96        608.90        17.03 o
  -6  12   8        148.35        147.64        11.48 o
  -5  12   8        494.67        500.79        17.69 o
  -4  12   8        634.18        623.49        19.29 o
  -3  12   8        683.98        678.54        20.04 o
  -2  12   8       2832.78       2729.95        37.54 o
  -1  12   8        861.63        848.95        22.30 o
   0  12   8        194.44        195.72        13.74 o
   1  12   8          5.39          4.42         9.13 o
   2  12   8       1138.52       1100.94        25.69 o
   3  12   8        151.00        153.85        12.99 o
   4  12   8        756.73        762.00        21.45 o
   5  12   8        829.57        827.12        21.17 o
   6  12   8        110.62        105.48        10.35 o
   7  12   8        190.36        198.92        10.54 o
  -7  13   8        227.13        219.34        11.10 o
  -6  13   8        194.63        174.08        11.39 o
  -5  13   8        730.64        741.11        19.38 o
  -4  13   8        416.97        489.87        17.50 o
  -3  13   8        113.98         96.54        11.48 o
  -2  13   8         72.34         71.04        10.44 o
  -1  13   8        320.81        291.80        14.96 o
   0  13   8        159.76        146.70        12.70 o
   1  13   8        992.38       1073.18        24.94 o
   2  13   8        118.66        134.28        12.33 o
   3  13   8          5.72          6.02         8.37 o
   4  13   8        157.58        153.85        12.04 o
   5  13   8        307.23        311.37        14.02 o
   6  13   8        210.91        200.71        11.01 o
  -6  14   8        290.81        284.74        12.04 o
  -5  14   8        907.83        897.12        19.67 o
  -4  14   8         51.02         54.67         9.22 o
  -3  14   8        213.74        185.84        12.04 o
  -2  14   8          1.63          3.01         8.28 o
  -1  14   8        220.48        238.91        12.89 o
   0  14   8        241.78        277.59        14.30 o
   1  14   8          1.50          2.82         9.13 o
   2  14   8         90.21         96.07        10.92 o
   3  14   8        638.59        628.01        18.54 o
   4  14   8        359.36        343.08        14.21 o
   5  14   8         71.31         68.79         8.47 o
  -5  15   8          6.56         14.96         6.68 o
  -4  15   8        169.76        176.53        10.73 o
  -3  15   8        318.31        370.08        14.21 o
  -2  15   8        168.39        152.81        11.29 o
  -1  15   8       1176.97       1182.99        23.24 o
   0  15   8       1205.14       1208.49        23.52 o
   1  15   8        144.92        135.97        11.10 o
   2  15   8       1528.13       1559.00        25.97 o
   3  15   8        404.84        432.66        14.59 o
   4  15   8        265.66        266.20        11.48 o
  -3  16   8       1149.57       1157.68        19.85 o
  -2  16   8         39.31         31.15         7.25 o
  -1  16   8        973.69        940.03        18.73 o
   0  16   8         14.19          5.93         6.68 o
   1  16   8        274.57        275.23        11.48 o
   2  16   8          4.63          9.22         6.68 o
   3  16   8         19.67         21.92         6.96 o
 -11   0   9       2283.00       2358.64        30.39 o
  -9   0   9        245.25        227.15        14.11 o
  -7   0   9       3089.17       3182.09        38.30 o
  -5   0   9       2835.53       3063.34        34.25 o
  -3   0   9        842.25       1167.84        19.76 o
  -1   0   9       4272.40       5011.72        37.64 o
   1   0   9        417.01        486.29        12.42 o
   3   0   9        200.33        213.13        10.82 o
   5   0   9         21.45         23.81         8.19 o
   7   0   9        836.43        817.05        22.58 o
   9   0   9        394.62        392.57        15.90 o
 -11   1   9         12.58         15.62         7.43 o
 -10   1   9         80.44         83.09        10.44 o
  -9   1   9          1.48          9.79         9.22 o
  -8   1   9        575.79        568.35        18.91 o
  -7   1   9       1315.42       1292.71        25.50 o
  -6   1   9        119.42        121.01         9.79 o
  -5   1   9       3095.22       3426.46        36.04 o
  -4   1   9        450.11        558.28        14.87 o
  -3   1   9        462.32        730.76        16.09 o
  -2   1   9       5371.53       6864.59        45.07 o
  -1   1   9        349.44        347.97        11.39 o
   0   1   9       7108.49       8781.82        47.61 o
   1   1   9       1099.19       1180.17        18.44 o
   2   1   9       1425.48       1320.66        20.61 o
   3   1   9         95.43         85.63         7.72 o
   4   1   9       2274.36       2047.46        28.32 o
   5   1   9       4914.74       4128.33        42.25 o
   6   1   9       2474.28       2664.27        36.42 o
   7   1   9        444.84        441.03        17.50 o
   8   1   9        236.31        232.70        14.49 o
   9   1   9        332.90        334.05        15.15 o
  10   1   9          4.38         -3.95         7.62 o
 -11   2   9         13.62         10.26         7.25 o
 -10   2   9         84.47         76.31        10.16 o
  -9   2   9        314.91        287.75        15.06 o
  -8   2   9        908.47        900.61        23.24 o
  -7   2   9        555.49        533.06        17.22 o
  -6   2   9         80.23         94.10         9.60 o
  -5   2   9       1955.86       2104.96        28.23 o
  -4   2   9        277.08        366.98        12.51 o
  -3   2   9        504.72        542.94        14.21 o
  -2   2   9         14.03         23.43         5.93 o
  -1   2   9        562.68        777.81        15.62 o
   0   2   9        164.59        213.98         9.50 o
   1   2   9       2679.90       2817.74        28.23 o
   2   2   9        489.12        504.93        13.64 o
   3   2   9       2619.53       2336.44        28.61 o
   4   2   9       2996.55       2686.20        32.46 o
   5   2   9        313.28        233.83        12.42 o
   6   2   9       1051.59       1137.82        24.75 o
   7   2   9        602.11        658.49        19.95 o
   8   2   9       1153.19       1190.80        26.44 o
   9   2   9        577.14        604.39        18.63 o
  10   2   9        258.85        259.52        12.23 o
 -11   3   9        478.38        521.02        15.15 o
 -10   3   9        318.74        350.61        14.59 o
  -9   3   9         27.71         19.85         9.03 o
  -8   3   9       2423.71       2342.46        35.76 o
  -7   3   9        111.21         98.90        10.63 o
  -6   3   9         71.14         76.22         9.41 o
  -5   3   9        484.25        497.96        15.24 o
  -4   3   9          4.72          5.65         6.59 o
  -3   3   9         56.36         83.65         7.62 o
  -2   3   9       1190.44       1582.34        22.68 o
  -1   3   9        245.91        323.04        11.29 o
   0   3   9       7572.39       9420.08        52.04 o
   1   3   9        909.27        996.96        17.88 o
   2   3   9       3046.47       3095.80        31.05 o
   3   3   9       6939.59       6266.13        47.71 o
   4   3   9       5724.56       5098.76        45.26 o
   5   3   9        324.17        298.95        14.02 o
   6   3   9         36.65         36.60         9.79 o
   7   3   9       1062.99       1108.37        25.59 o
   8   3   9         55.49         41.21        10.92 o
   9   3   9        236.15        233.64        13.64 o
  10   3   9        176.64        194.40        11.39 o
 -11   4   9         40.55         31.80         6.96 o
 -10   4   9         13.65         17.31         8.00 o
  -9   4   9       1292.74       1304.56        26.72 o
  -8   4   9        397.69        410.08        16.66 o
  -7   4   9        296.45        283.33        13.93 o
  -6   4   9       1844.39       1627.32        27.57 o
  -5   4   9       1412.48       1441.01        24.94 o
  -4   4   9          7.29         15.34         7.34 o
  -3   4   9       3483.90       3686.26        36.51 o
  -2   4   9        543.85        695.19        15.90 o
  -1   4   9       1105.27       1479.30        22.11 o
   0   4   9       1183.76       1315.48        20.51 o
   1   4   9        745.59        851.67        17.31 o
   2   4   9        521.80        558.47        15.06 o
   3   4   9       2996.70       2740.40        32.18 o
   4   4   9        863.63        857.04        20.61 o
   5   4   9        194.58        209.65        12.99 o
   6   4   9        676.47        755.04        21.74 o
   7   4   9       2388.61       2592.57        38.11 o
   8   4   9        265.05        274.01        15.62 o
   9   4   9         77.04         53.35        10.07 o
  10   4   9        223.26        239.67        11.67 o
 -11   5   9         16.51         17.13         6.49 o
 -10   5   9        354.73        351.17        14.11 o
  -9   5   9       4103.90       4022.47        44.51 o
  -8   5   9          2.90          2.16         9.32 o
  -7   5   9         51.18         47.33         9.60 o
  -6   5   9        408.19        409.98        15.34 o
  -5   5   9       2437.19       2332.48        31.80 o
  -4   5   9        653.12        667.24        17.60 o
  -3   5   9       5860.08       5909.03        47.61 o
  -2   5   9        423.39        516.88        14.87 o
  -1   5   9       3710.96       4697.24        39.24 o
   0   5   9        245.16        357.10        11.86 o
   1   5   9        700.08        805.66        17.69 o
   2   5   9         63.30         32.28         7.25 o
   3   5   9        148.03        121.67        10.07 o
   4   5   9        413.41        362.09        14.87 o
   5   5   9        937.59        912.09        22.77 o
   6   5   9        242.72        266.86        14.59 o
   7   5   9         11.15         10.07        10.26 o
   8   5   9        101.76        116.21        12.14 o
   9   5   9         14.11          8.47         9.03 o
 -11   6   9         40.76         54.76         7.15 o
 -10   6   9        260.55        247.29        12.42 o
  -9   6   9        121.53        129.10        11.39 o
  -8   6   9        786.25        827.77        21.64 o
  -7   6   9        154.60        126.94        11.48 o
  -6   6   9       4299.46       3916.61        42.72 o
  -5   6   9       5090.75       4282.65        44.04 o
  -4   6   9        183.94        179.63        11.10 o
  -3   6   9        132.20        162.32        10.35 o
  -2   6   9       2868.18       3250.21        35.57 o
  -1   6   9       1171.04       1307.39        22.58 o
   0   6   9        395.78        424.19        14.11 o
   1   6   9        359.64        419.20        14.11 o
   2   6   9       1296.04       1269.09        23.24 o
   3   6   9         42.23         46.67         8.37 o
   4   6   9         68.50         61.63         9.69 o
   5   6   9        921.21        985.57        23.62 o
   6   6   9        293.26        285.87        15.71 o
   7   6   9          7.73          5.18         9.79 o
   8   6   9          8.80         10.26         9.41 o
   9   6   9        264.07        302.52        13.46 o
 -10   7   9        457.37        497.12        14.87 o
  -9   7   9        284.57        284.64        13.74 o
  -8   7   9        187.50        225.93        13.55 o
  -7   7   9       2618.69       3060.42        39.05 o
  -6   7   9        552.26        474.34        16.84 o
  -5   7   9       2559.87       2137.80        31.99 o
  -4   7   9       2487.65       2731.17        35.57 o
  -3   7   9         80.78        104.54        10.07 o
  -2   7   9        942.17       1019.64        21.45 o
  -1   7   9        109.42        128.82         9.69 o
   0   7   9       1735.86       1833.77        28.04 o
   1   7   9         36.27         45.54         8.09 o
   2   7   9         10.40          8.94         8.28 o
   3   7   9       3315.74       3141.91        38.11 o
   4   7   9       1081.97       1115.05        24.28 o
   5   7   9          7.78          3.11         9.50 o
   6   7   9        801.44        916.04        23.71 o
   7   7   9        775.60        740.08        21.64 o
   8   7   9        761.63        756.92        20.70 o
   9   7   9        105.84         96.17         9.50 o
 -10   8   9         36.19         48.08         7.43 o
  -9   8   9        723.04        752.59        18.91 o
  -8   8   9          1.55          5.08         8.47 o
  -7   8   9        125.14        124.21        11.29 o
  -6   8   9       1735.19       1504.62        27.95 o
  -5   8   9        712.84        594.32        18.63 o
  -4   8   9       1016.76        837.18        21.27 o
  -3   8   9       1821.46       1873.38        30.02 o
  -2   8   9         14.47         19.38         7.62 o
  -1   8   9        505.21        498.25        16.18 o
   0   8   9        287.58        306.19        13.83 o
   1   8   9        276.31        259.90        13.17 o
   2   8   9       5115.50       5203.30        49.50 o
   3   8   9       2707.47       2797.04        37.26 o
   4   8   9        102.76         93.91        11.10 o
   5   8   9       1353.27       1338.25        27.38 o
   6   8   9         85.14         81.77        11.29 o
   7   8   9        791.29        768.87        21.55 o
   8   8   9        507.07        479.90        16.56 o
   9   8   9       1062.89       1221.85        21.08 o
  -9   9   9        255.25        289.73        12.23 o
  -8   9   9         28.47         30.11         8.85 o
  -7   9   9         14.94         23.81         9.41 o
  -6   9   9       1875.03       1784.46        30.30 o
  -5   9   9          5.19         12.14         8.56 o
  -4   9   9       4200.25       3593.29        42.25 o
  -3   9   9        145.78        143.31        11.57 o
  -2   9   9         27.30         27.19         8.66 o
  -1   9   9        945.26        918.30        22.21 o
   0   9   9         18.73         21.92         8.85 o
   1   9   9        104.01        108.21        11.10 o
   2   9   9         12.47         20.61         9.41 o
   3   9   9        110.37        119.22        11.86 o
   4   9   9       2409.69       2385.46        35.66 o
   5   9   9       1061.48       1039.68        24.65 o
   6   9   9         87.47         89.86        11.95 o
   7   9   9        505.87        529.11        18.07 o
   8   9   9        893.09        860.90        19.20 o
  -9  10   9         16.17         12.61         6.30 o
  -8  10   9         34.85         47.33         8.75 o
  -7  10   9        460.36        487.80        16.94 o
  -6  10   9        825.01        819.78        21.08 o
  -5  10   9        935.77        773.95        21.08 o
  -4  10   9        308.04        283.23        14.40 o
  -3  10   9         11.30         18.54         9.03 o
  -2  10   9       1666.79       1602.67        29.26 o
  -1  10   9       5831.08       5632.29        52.51 o
   0  10   9          7.66         12.89         8.85 o
   1  10   9         15.85         17.78         9.13 o
   2  10   9          0.73          2.45         9.03 o
   3  10   9        299.40        313.25        15.62 o
   4  10   9        250.28        259.24        14.77 o
   5  10   9       1095.75       1047.96        24.56 o
   6  10   9        542.15        561.10        18.25 o
   7  10   9        229.74        213.22        11.95 o
   8  10   9         13.90          6.12         6.96 o
  -8  11   9        660.52        677.31        16.28 o
  -7  11   9          1.12          0.94         7.90 o
  -6  11   9         47.84         45.07         8.85 o
  -5  11   9          8.46          5.46         8.94 o
  -4  11   9        169.25        167.21        12.42 o
  -3  11   9          0.04         -0.85         8.85 o
  -2  11   9      11608.57      11167.18        74.71 o
  -1  11   9         78.77         84.59        11.29 o
   0  11   9       1056.07       1052.01        24.47 o
   1  11   9       2171.45       2034.01        33.40 o
   2  11   9        182.71        166.27        13.08 o
   3  11   9        423.49        397.37        17.31 o
   4  11   9          5.68          9.13         9.50 o
   5  11   9          0.26         -3.39         8.94 o
   6  11   9        944.15        903.05        20.80 o
   7  11   9         14.67         12.51         7.53 o
  -8  12   9        240.18        239.48        10.16 o
  -7  12   9        964.81        952.55        20.51 o
  -6  12   9         48.64         53.73         8.85 o
  -5  12   9        336.31        354.56        15.34 o
  -4  12   9         20.91          9.97         8.94 o
  -3  12   9         15.28         21.27         9.60 o
  -2  12   9         54.49         46.77        10.35 o
  -1  12   9        388.96        391.92        16.84 o
   0  12   9        166.03        156.67        12.80 o
   1  12   9        332.78        339.97        16.00 o
   2  12   9        183.26        187.91        13.55 o
   3  12   9         37.90         42.06         9.50 o
   4  12   9        220.72        225.93        13.55 o
   5  12   9          3.38          7.81         8.37 o
   6  12   9       1733.25       1701.37        25.59 o
  -7  13   9        120.02        128.54         8.94 o
  -6  13   9         90.45         86.38         9.22 o
  -5  13   9         55.63         56.18         9.13 o
  -4  13   9        335.01        318.43        13.93 o
  -3  13   9        193.69        208.24        12.70 o
  -2  13   9          3.65          8.47         8.75 o
  -1  13   9         71.25         59.09        10.16 o
   0  13   9        552.71        554.80        18.54 o
   1  13   9        531.94        565.05        18.54 o
   2  13   9        309.30        317.67        14.87 o
   3  13   9         39.55         36.51         9.69 o
   4  13   9        129.26        141.24        11.39 o
   5  13   9        156.98        151.50        10.63 o
   6  13   9        133.77        118.00         8.75 o
  -6  14   9        809.42        723.80        16.28 o
  -5  14   9         43.61         43.28         7.90 o
  -4  14   9        241.79        246.25        12.61 o
  -3  14   9        308.84        322.28        13.93 o
  -2  14   9         15.02         11.39         8.28 o
  -1  14   9          3.21          9.97         8.66 o
   0  14   9        177.54        179.26        12.51 o
   1  14   9        255.96        269.40        13.93 o
   2  14   9       2921.13       3021.28        36.98 o
   3  14   9        513.75        504.55        16.37 o
   4  14   9        275.24        301.39        12.80 o
   5  14   9         58.43         57.59         7.62 o
  -5  15   9        340.38        341.20        11.29 o
  -4  15   9        385.12        404.90        13.08 o
  -3  15   9         50.05         57.12         8.19 o
  -2  15   9        354.17        330.38        13.17 o
  -1  15   9        423.85        456.47        15.15 o
   0  15   9        257.51        270.91        12.89 o
   1  15   9         22.87         19.48         8.37 o
   2  15   9         26.38         18.73         7.90 o
   3  15   9        842.38        848.95        17.97 o
  -3  16   9         21.89         36.42         6.87 o
  -2  16   9        225.89        242.30        10.82 o
  -1  16   9         91.74         94.00         8.19 o
   0  16   9        829.83        787.88        16.84 o
   1  16   9          7.63          9.13         6.49 o
 -10   0  10        644.65        680.04        19.10 o
  -8   0  10         37.46         26.35         8.47 o
  -6   0  10        553.51        580.96        17.69 o
  -4   0  10       1116.97       1157.30        21.55 o
  -2   0  10       2263.93       2994.83        32.09 o
   0   0  10       1137.53       1355.57        21.27 o
   2   0  10         20.58         24.65         6.49 o
   4   0  10       1270.48       1162.67        23.05 o
   6   0  10       5360.23       5305.30        52.22 o
   8   0  10         68.93         78.48        11.01 o
 -11   1  10        603.25        642.87        16.28 o
 -10   1  10        136.29        152.44        11.10 o
  -9   1  10         86.91         80.08        10.44 o
  -8   1  10        152.32        209.84        13.55 o
  -7   1  10       4342.88       4050.89        43.76 o
  -6   1  10          5.01         10.26         7.81 o
  -5   1  10        662.33        738.66        18.73 o
  -4   1  10       1589.03       1812.78        26.91 o
  -3   1  10        123.25        150.84         9.32 o
  -2   1  10         11.82         33.78         6.78 o
  -1   1  10       8457.20      11152.31        59.09 o
   0   1  10       1094.00       1402.61        21.74 o
   1   1  10         53.38         53.16         7.34 o
   2   1  10        199.76        212.00        10.54 o
   3   1  10        941.19        821.09        19.10 o
   4   1  10        648.05        535.41        16.37 o
   5   1  10         25.59         34.63         8.94 o
   6   1  10        780.28        788.16        21.64 o
   7   1  10       1985.52       2072.49        33.78 o
   8   1  10         76.52         87.51        11.01 o
   9   1  10        692.98        736.03        19.57 o
 -11   2  10        320.70        338.37        12.42 o
 -10   2  10         66.09         63.61         9.41 o
  -9   2  10        228.35        219.53        13.64 o
  -8   2  10        183.34        171.92        12.80 o
  -7   2  10        290.76        265.54        13.74 o
  -6   2  10        449.31        408.85        15.24 o
  -5   2  10       1822.13       2102.42        29.73 o
  -4   2  10       1979.53       2166.59        29.17 o
  -3   2  10        686.43        771.50        17.69 o
  -2   2  10        647.53        803.03        17.50 o
  -1   2  10       5983.09       7193.83        48.27 o
   0   2  10        511.05        608.72        14.96 o
   1   2  10       7738.66       8392.73        54.01 o
   2   2  10        132.00        140.39         9.69 o
   3   2  10       1281.46       1172.17        22.77 o
   4   2  10       5024.80       4517.61        44.23 o
   5   2  10        191.67        163.35        12.04 o
   6   2  10         76.56         78.29        10.54 o
   7   2  10          0.05         -2.54         9.41 o
   8   2  10         47.58         55.24        10.16 o
   9   2  10        197.48        210.12        12.99 o
 -11   3  10        201.00        216.89        10.44 o
 -10   3  10        963.78       1011.17        21.92 o
  -9   3  10        117.13        120.35        11.10 o
  -8   3  10         71.66         79.51        10.63 o
  -7   3  10        266.92        252.56        13.64 o
  -6   3  10        777.39        737.25        19.67 o
  -5   3  10       1853.43       1956.85        29.73 o
  -4   3  10        272.56        348.07        13.46 o
  -3   3  10       1456.27       1551.01        24.47 o
  -2   3  10        467.74        509.54        14.59 o
  -1   3  10        579.54        728.78        16.66 o
   0   3  10          8.63          4.61         6.02 o
   1   3  10       4324.03       4538.22        40.09 o
   2   3  10       2552.73       2473.63        31.24 o
   3   3  10       1849.90       1599.56        26.35 o
   4   3  10        955.29        787.88        20.04 o
   5   3  10       1994.71       2086.80        33.12 o
   6   3  10          4.30          4.23         9.50 o
   7   3  10        658.50        767.08        22.30 o
   8   3  10        403.28        394.08        16.56 o
   9   3  10         12.28          8.56         9.03 o
 -11   4  10        798.29        870.78        17.22 o
 -10   4  10         16.74         21.08         7.62 o
  -9   4  10        496.67        467.10        16.94 o
  -8   4  10         15.15         13.08         8.75 o
  -7   4  10       1047.10        975.04        22.77 o
  -6   4  10         64.39         74.24        10.07 o
  -5   4  10        756.88        730.67        19.20 o
  -4   4  10       3484.38       3683.91        39.90 o
  -3   4  10       1180.09       1398.19        24.65 o
  -2   4  10        236.61        206.45        10.54 o
  -1   4  10        666.76        712.32        16.84 o
   0   4  10       1027.93       1201.81        21.92 o
   1   4  10          3.46          7.90         7.15 o
   2   4  10        372.30        380.81        13.93 o
   3   4  10        774.95        617.28        17.69 o
   4   4  10        356.22        330.56        14.87 o
   5   4  10        595.51        529.11        18.35 o
   6   4  10        652.01        693.12        20.89 o
   7   4  10       1457.80       1618.19        30.11 o
   8   4  10        235.69        254.91        14.59 o
   9   4  10         21.44         37.17         8.85 o
 -11   5  10          2.24         -0.94         5.55 o
 -10   5  10        146.42        161.94        10.73 o
  -9   5  10         28.09         26.16         8.56 o
  -8   5  10       3971.70       4353.60        46.01 o
  -7   5  10        605.69        498.62        17.50 o
  -6   5  10        404.48        348.16        15.06 o
  -5   5  10         15.29         16.09         8.00 o
  -4   5  10       1288.05       1392.36        25.69 o
  -3   5  10        764.71        953.30        21.08 o
  -2   5  10        236.24        224.61        11.76 o
  -1   5  10         98.46        105.95         8.94 o
   0   5  10        947.92        975.41        20.33 o
   1   5  10        573.35        525.53        15.71 o
   2   5  10         33.02         33.40         8.00 o
   3   5  10        306.82        286.53        13.55 o
   4   5  10        902.49        926.11        22.87 o
   5   5  10         14.12         31.15        10.44 o
   6   5  10        186.72        183.11        14.21 o
   7   5  10        150.63        141.80        13.36 o
   8   5  10        827.35        858.92        21.74 o
   9   5  10         90.23        113.95        10.26 o
 -10   6  10         80.32         83.37         8.85 o
  -9   6  10       1304.69       1434.61        25.88 o
  -8   6  10        558.72        581.62        18.73 o
  -7   6  10        219.03        226.96        13.27 o
  -6   6  10          5.21          6.87         8.56 o
  -5   6  10       5106.81       4223.75        44.88 o
  -4   6  10       1133.09       1123.33        23.71 o
  -3   6  10        165.99        174.36        11.10 o
  -2   6  10        529.05        582.09        17.22 o
  -1   6  10          4.64          9.32         7.15 o
   0   6  10          1.54          2.82         7.43 o
   1   6  10        133.16        123.27        10.26 o
   2   6  10        608.84        613.70        18.44 o
   3   6  10        195.52        175.68        12.51 o
   4   6  10       2251.53       2328.25        34.44 o
   5   6  10        267.15        272.98        15.06 o
   6   6  10        296.98        296.59        16.09 o
   7   6  10         84.82         99.93        12.89 o
   8   6  10        552.88        607.96        18.54 o
   9   6  10         32.92         46.20         8.47 o
 -10   7  10        117.72        135.69         9.13 o
  -9   7  10         73.74         71.61         9.32 o
  -8   7  10         67.42         89.77         9.88 o
  -7   7  10          5.99          6.12         8.75 o
  -6   7  10       1195.37       1042.03        23.81 o
  -5   7  10        174.95        149.43        11.86 o
  -4   7  10        727.03        589.99        18.35 o
  -3   7  10       2287.91       2253.91        32.93 o
  -2   7  10        158.38        179.07        11.67 o
  -1   7  10        653.98        756.35        19.67 o
   0   7  10         14.44         25.78         8.19 o
   1   7  10       1511.77       1556.84        27.57 o
   2   7  10       1415.07       1489.84        27.48 o
   3   7  10        233.52        221.03        13.46 o
   4   7  10        155.56        147.45        12.80 o
   5   7  10          3.65          3.76         8.85 o
   6   7  10        278.17        263.19        15.15 o
   7   7  10       1675.10       1691.78        29.36 o
   8   7  10         90.96         98.52        10.54 o
 -10   8  10         21.16         15.71         5.83 o
  -9   8  10        102.72        118.00         9.41 o
  -8   8  10        514.47        524.12        16.84 o
  -7   8  10        678.75        760.96        20.42 o
  -6   8  10        255.23        233.27        13.27 o
  -5   8  10         84.31         68.31        10.16 o
  -4   8  10       1850.00       1580.55        28.98 o
  -3   8  10       2105.16       2047.27        32.18 o
  -2   8  10        786.01        727.37        20.14 o
  -1   8  10        903.62        904.27        22.21 o
   0   8  10       2568.84       2515.22        35.00 o
   1   8  10          1.50          2.16         8.75 o
   2   8  10         93.39         97.30        11.57 o
   3   8  10       4650.09       4852.88        49.31 o
   4   8  10       2804.59       2699.37        37.54 o
   5   8  10         24.95         19.20        10.16 o
   6   8  10         60.46         47.33        11.39 o
   7   8  10         63.57         63.05        10.73 o
   8   8  10         46.05         46.77         9.41 o
  -9   9  10          6.42          8.19         6.40 o
  -8   9  10        105.40        119.79        10.16 o
  -7   9  10         49.04         45.17         8.66 o
  -6   9  10         38.08         28.23         9.22 o
  -5   9  10       4354.86       3839.83        44.13 o
  -4   9  10        805.75        732.27        21.08 o
  -3   9  10       1593.96       1498.22        28.32 o
  -2   9  10        376.20        327.18        15.15 o
  -1   9  10       1183.27       1149.68        25.12 o
   0   9  10       4211.98       4278.32        46.48 o
   1   9  10        253.72        202.59        13.36 o
   2   9  10         76.65         84.03        11.76 o
   3   9  10       1553.25       1633.25        30.39 o
   4   9  10          0.05          1.88         9.13 o
   5   9  10        651.72        631.11        20.23 o
   6   9  10        489.01        541.34        18.07 o
   7   9  10         48.35         65.02        10.16 o
   8   9  10         43.97         44.32         8.37 o
  -9  10  10         22.04         22.68         6.12 o
  -8  10  10        625.24        675.81        16.84 o
  -7  10  10          5.12          0.19         8.19 o
  -6  10  10        211.43        284.64        14.40 o
  -5  10  10        203.56        207.96        13.08 o
  -4  10  10         87.08         68.13        10.73 o
  -3  10  10        521.65        503.61        17.88 o
  -2  10  10       1303.59       1274.17        27.01 o
  -1  10  10       1217.17       1160.22        25.41 o
   0  10  10        627.58        632.33        20.23 o
   1  10  10        222.08        179.63        13.55 o
   2  10  10        355.73        349.95        16.84 o
   3  10  10        147.15        150.18        13.17 o
   4  10  10        847.43        872.75        22.77 o
   5  10  10        356.00        356.63        16.00 o
   6  10  10       1084.42       1089.08        22.96 o
   7  10  10          2.16          1.98         7.43 o
  -8  11  10        230.85        221.88        10.54 o
  -7  11  10       2571.95       2543.26        32.75 o
  -6  11  10         56.35         62.29         9.13 o
  -5  11  10        280.87        287.37        14.49 o
  -4  11  10         20.69         20.42         8.66 o
  -3  11  10         30.35         28.70         9.41 o
  -2  11  10          0.24          0.94         9.13 o
  -1  11  10       1014.81        980.31        24.09 o
   0  11  10       1985.15       2037.86        33.50 o
   1  11  10        124.29        129.20        12.42 o
   2  11  10        638.71        596.48        19.57 o
   3  11  10         89.05         82.15        11.57 o
   4  11  10         38.02         39.71         9.79 o
   5  11  10       1632.25       1571.71        27.19 o
   6  11  10          0.35         -0.56         7.62 o
   7  11  10       1665.97       1751.90        24.18 o
  -7  12  10         18.62          9.60         7.15 o
  -6  12  10        459.83        443.95        14.96 o
  -5  12  10        298.65        305.25        14.02 o
  -4  12  10        307.34        262.63        13.55 o
  -3  12  10        307.03        341.95        15.15 o
  -2  12  10        760.83        781.38        21.64 o
  -1  12  10        805.48        807.45        22.11 o
   0  12  10         13.45         14.87         9.50 o
   1  12  10         14.04         16.09         9.41 o
   2  12  10         59.16         61.07         9.32 o
   3  12  10        196.17        216.05        13.64 o
   4  12  10        508.63        510.76        16.94 o
   5  12  10         50.36         54.67         9.03 o
   6  12  10        861.04        772.54        16.75 o
  -6  13  10        133.94        139.55         9.22 o
  -5  13  10        191.19        174.08        10.82 o
  -4  13  10         63.57         66.24         8.75 o
  -3  13  10        115.11        130.23        11.10 o
  -2  13  10          2.65          2.07         8.56 o
  -1  13  10        271.05        276.18        14.49 o
   0  13  10        242.02        260.84        14.02 o
   1  13  10        654.19        692.27        20.23 o
   2  13  10        533.68        481.40        17.22 o
   3  13  10        284.91        310.80        14.40 o
   4  13  10        426.11        455.24        15.24 o
   5  13  10        408.77        423.25        13.64 o
  -5  14  10         88.53         89.11         8.19 o
  -4  14  10        136.01        159.78        10.35 o
  -3  14  10        203.12        191.68        10.92 o
  -2  14  10        116.47        107.93        10.26 o
  -1  14  10         16.88         17.13         8.37 o
   0  14  10         27.69         27.95         8.85 o
   1  14  10        206.36        222.63        12.80 o
   2  14  10         12.53         17.31         8.37 o
   3  14  10       1135.99       1143.75        21.64 o
   4  14  10       1066.53       1042.88        19.20 o
  -4  15  10          0.88         -5.08         6.12 o
  -3  15  10       2984.86       3338.48        33.88 o
  -2  15  10        256.65        262.53        11.48 o
  -1  15  10        873.68        872.28        18.54 o
   0  15  10         27.97         38.30         8.19 o
   1  15  10        284.84        288.03        12.23 o
   2  15  10       1040.02       1020.96        19.20 o
   3  15  10        184.19        172.86         8.75 o
 -11   0  11        387.02        390.32        12.42 o
  -9   0  11       1508.91       1494.36        27.57 o
  -7   0  11       3949.29       3692.75        42.16 o
  -5   0  11         94.70        119.03         9.97 o
  -3   0  11       1331.80       1634.28        26.16 o
  -1   0  11       2046.91       2678.95        31.99 o
   1   0  11         15.82          9.88         7.53 o
   3   0  11       2710.84       2610.45        33.69 o
   5   0  11        119.76        131.17        12.33 o
   7   0  11       4571.32       5033.36        51.09 o
   9   0  11        207.20        217.18        11.86 o
 -11   1  11         64.16         79.04         7.72 o
 -10   1  11       1962.58       2046.15        29.64 o
  -9   1  11          2.40          3.20         8.37 o
  -8   1  11         53.67         51.94         9.88 o
  -7   1  11          0.22         -1.13         8.28 o
  -6   1  11        425.81        405.18        15.43 o
  -5   1  11          5.23          8.66         8.09 o
  -4   1  11         44.34         71.14         9.13 o
  -3   1  11         56.96         45.45         7.06 o
  -2   1  11       6247.71       6843.13        51.09 o
  -1   1  11        728.45        819.40        18.54 o
   0   1  11        815.49       1038.93        20.42 o
   1   1  11       3809.47       4297.05        40.56 o
   2   1  11        656.99        689.92        17.97 o
   3   1  11        573.24        534.19        17.03 o
   4   1  11        921.58        904.18        22.02 o
   5   1  11         78.86         77.35        11.10 o
   6   1  11        466.57        484.22        18.35 o
   7   1  11        176.49        173.70        13.36 o
   8   1  11         17.45         31.24         9.69 o
   9   1  11         39.82         23.81         8.75 o
 -11   2  11         75.84         73.68         7.62 o
 -10   2  11         62.77         69.54         9.13 o
  -9   2  11        113.50        121.57        11.01 o
  -8   2  11         24.80          9.69         8.37 o
  -7   2  11        127.23        118.75        11.10 o
  -6   2  11       2269.84       2107.97        31.80 o
  -5   2  11       2097.89       2020.74        31.33 o
  -4   2  11        423.31        453.27        15.34 o
  -3   2  11       1161.89       1213.10        22.87 o
  -2   2  11          6.31          9.97         6.87 o
  -1   2  11       3030.52       3704.61        37.36 o
   0   2  11       1922.54       2138.17        29.17 o
   1   2  11       2575.65       2739.08        33.22 o
   2   2  11        187.03        192.81        11.29 o
   3   2  11       1063.00        997.81        22.21 o
   4   2  11        642.70        660.75        19.67 o
   5   2  11       1828.87       1932.01        32.56 o
   6   2  11        227.65        197.70        13.55 o
   7   2  11        394.12        425.32        17.78 o
   8   2  11        111.87        118.56        11.29 o
   9   2  11        239.75        261.12        12.89 o
 -11   3  11       1239.14       1338.06        20.23 o
 -10   3  11         34.61         36.70         8.28 o
  -9   3  11        694.15        740.55        19.95 o
  -8   3  11        291.72        276.08        14.02 o
  -7   3  11        166.49        185.00        12.89 o
  -6   3  11         72.30         68.03        10.16 o
  -5   3  11        215.77        188.76        12.14 o
  -4   3  11         10.40         16.94         8.37 o
  -3   3  11       4499.86       4925.24        44.79 o
  -2   3  11         20.72         25.59         7.90 o
  -1   3  11        229.02        271.85        12.23 o
   0   3  11        437.89        467.10        14.87 o
   1   3  11          3.76          2.35         7.25 o
   2   3  11         72.90         73.77         9.22 o
   3   3  11        152.51        141.90        11.10 o
   4   3  11       1796.82       1784.08        30.21 o
   5   3  11        202.72        198.26        13.83 o
   6   3  11        274.02        286.43        16.00 o
   7   3  11         31.96         55.05         9.41 o
   8   3  11        154.22        143.69        11.10 o
   9   3  11        178.43        197.60        11.67 o
 -10   4  11        938.17        995.93        20.33 o
  -9   4  11          5.12          7.25         8.37 o
  -8   4  11        588.52        609.09        18.82 o
  -7   4  11       1097.23       1064.43        23.81 o
  -6   4  11        127.61        108.78        11.20 o
  -5   4  11        501.08        444.61        16.28 o
  -4   4  11        876.95       1026.13        23.15 o
  -3   4  11        691.91        772.35        19.95 o
  -2   4  11       1767.95       2021.02        29.36 o
  -1   4  11         77.61         83.18         9.22 o
   0   4  11        347.25        389.19        14.59 o
   1   4  11       2166.75       2191.34        31.15 o
   2   4  11        753.39        725.87        19.10 o
   3   4  11       6128.64       5871.86        52.88 o
   4   4  11        989.87       1047.59        24.37 o
   5   4  11        214.52        219.81        13.46 o
   6   4  11        142.04        178.50        14.40 o
   7   4  11        147.32        149.80        13.55 o
   8   4  11        616.13        678.35        19.85 o
   9   4  11          0.25          7.81         7.81 o
 -10   5  11        361.73        409.61        13.36 o
  -9   5  11       1410.68       1536.61        26.16 o
  -8   5  11        302.46        337.53        14.59 o
  -7   5  11        204.63        210.78        12.99 o
  -6   5  11        283.76        299.89        14.77 o
  -5   5  11       3009.59       2527.17        35.38 o
  -4   5  11          1.19         -2.26         7.62 o
  -3   5  11         42.48         54.76         8.47 o
  -2   5  11        101.61        118.09        10.16 o
  -1   5  11         51.88         48.37         8.75 o
   0   5  11         15.72         18.54         8.66 o
   1   5  11          9.13         14.02         8.28 o
   2   5  11        459.09        506.71        17.97 o
   3   5  11         10.76          6.30         9.60 o
   4   5  11       3929.79       4137.27        46.48 o
   5   5  11       2087.73       2012.36        32.93 o
   6   5  11        316.64        386.18        17.50 o
   7   5  11        653.86        712.32        20.89 o
   8   5  11        404.85        476.13        16.94 o
   9   5  11       1098.99       1221.95        21.45 o
 -10   6  11          1.36         -0.75         6.21 o
  -9   6  11          6.05          6.40         7.90 o
  -8   6  11        343.91        443.39        15.71 o
  -7   6  11         53.02         54.58         9.97 o
  -6   6  11       1102.88        932.69        22.68 o
  -5   6  11        665.44        538.05        18.25 o
  -4   6  11        312.07        280.22        14.21 o
  -3   6  11        445.79        443.67        16.28 o
  -2   6  11        538.37        583.87        17.97 o
  -1   6  11        313.67        370.08        15.06 o
   0   6  11         14.69         12.42         8.09 o
   1   6  11         11.45         12.33         8.85 o
   2   6  11        511.99        550.19        18.16 o
   3   6  11        122.12        127.22        12.04 o
   4   6  11        336.14        338.28        16.84 o
   5   6  11         31.60         16.28        10.82 o
   6   6  11        371.15        399.25        17.31 o
   7   6  11        772.31        801.33        21.55 o
   8   6  11       1397.77       1505.56        25.03 o
 -10   7  11          2.53          3.67         5.65 o
  -9   7  11         43.75         58.25         8.37 o
  -8   7  11        567.89        612.20        17.69 o
  -7   7  11         14.15         14.21         8.47 o
  -6   7  11        114.71         98.24        11.20 o
  -5   7  11        108.19        102.94        11.01 o
  -4   7  11        147.79        135.69        12.04 o
  -3   7  11        670.55        685.22        19.95 o
  -2   7  11       6152.00       5902.35        53.35 o
  -1   7  11        352.28        350.32        15.24 o
   0   7  11         15.08         16.37         8.85 o
   1   7  11        336.51        325.29        15.43 o
   2   7  11        957.34        986.33        23.99 o
   3   7  11       4595.89       4640.69        49.21 o
   4   7  11         36.96         32.84        10.26 o
   5   7  11        331.50        350.14        16.94 o
   6   7  11        322.71        301.68        15.43 o
   7   7  11         25.51         31.90         9.97 o
   8   7  11       1166.77       1207.55        21.83 o
  -9   8  11         18.90         22.21         6.78 o
  -8   8  11        290.34        336.21        13.74 o
  -7   8  11         11.89         10.07         7.90 o
  -6   8  11       1070.53        950.76        23.05 o
  -5   8  11        371.01        347.78        15.62 o
  -4   8  11       4656.08       4071.78        45.73 o
  -3   8  11         37.11         33.88         9.60 o
  -2   8  11       1452.01       1418.52        27.57 o
  -1   8  11         81.38         80.26        10.54 o
   0   8  11         52.90         58.90        10.35 o
   1   8  11       1760.32       1621.86        29.55 o
   2   8  11        919.26       1017.29        24.75 o
   3   8  11        691.67        678.07        20.80 o
   4   8  11        118.74        145.29        12.80 o
   5   8  11        295.11        267.33        15.90 o
   6   8  11        690.12        686.82        20.04 o
   7   8  11         14.57         22.30         9.50 o
  -9   9  11        197.06        181.80         9.41 o
  -8   9  11          6.17          2.16         7.62 o
  -7   9  11        273.46        291.04        13.36 o
  -6   9  11         10.76         -4.70         8.94 o
  -5   9  11         94.19         94.38        11.20 o
  -4   9  11       2651.70       2493.01        36.32 o
  -3   9  11       2690.96       2562.93        37.17 o
  -2   9  11         46.75         53.45        10.44 o
  -1   9  11       3754.20       3736.13        44.04 o
   0   9  11        246.69        258.11        14.68 o
   1   9  11       1863.82       1813.16        31.80 o
   2   9  11       1667.05       1619.23        30.49 o
   3   9  11        538.56        556.21        19.76 o
   4   9  11        284.06        310.99        15.90 o
   5   9  11          9.01          8.66         9.69 o
   6   9  11        135.72        154.79        12.42 o
   7   9  11        478.18        448.37        14.77 o
  -8  10  11        222.21        240.79        11.29 o
  -7  10  11       3117.95       3191.12        35.19 o
  -6  10  11          2.12          4.14         8.00 o
  -5  10  11        943.24       1005.90        23.52 o
  -4  10  11         69.78         66.34        10.26 o
  -3  10  11         13.32          9.79         9.22 o
  -2  10  11         23.65         21.83         9.50 o
  -1  10  11         17.93         15.71         9.60 o
   0  10  11        448.18        430.02        17.88 o
   1  10  11        743.21        736.12        21.74 o
   2  10  11        291.15        300.17        15.53 o
   3  10  11        289.72        273.35        15.06 o
   4  10  11          1.44          1.79         9.79 o
   5  10  11        176.67        189.89        13.17 o
   6  10  11          1.29         -0.38         7.90 o
   7  10  11        745.66        781.48        16.94 o
  -8  11  11         52.74         61.73         7.25 o
  -7  11  11        181.86        184.81        10.82 o
  -6  11  11       2819.80       2896.69        34.35 o
  -5  11  11         85.78         71.51         9.50 o
  -4  11  11        487.16        470.20        17.13 o
  -3  11  11         94.30         99.27        11.29 o
  -2  11  11        548.42        513.39        18.54 o
  -1  11  11        931.35        942.57        23.43 o
   0  11  11          4.30         14.87         9.13 o
   1  11  11        442.05        453.55        17.88 o
   2  11  11        370.35        387.40        16.94 o
   3  11  11         44.61         54.67         9.97 o
   4  11  11          6.55         11.48         8.09 o
   5  11  11        382.74        355.88        14.02 o
   6  11  11       2598.94       2415.20        27.95 o
  -7  12  11        283.84        299.98        11.10 o
  -6  12  11        204.44        199.11        10.82 o
  -5  12  11          2.91          9.50         7.53 o
  -4  12  11         22.71         21.83         8.37 o
  -3  12  11         93.25         87.79        10.44 o
  -2  12  11        221.46        234.58        13.55 o
  -1  12  11        404.29        452.98        16.66 o
   0  12  11        450.36        446.96        16.75 o
   1  12  11         53.47         73.30        10.73 o
   2  12  11         13.85         19.85         9.41 o
   3  12  11        223.77        213.79        13.08 o
   4  12  11        346.31        386.18        14.77 o
   5  12  11         34.10         22.87         7.90 o
  -6  13  11         21.52         21.45         6.02 o
  -5  13  11         48.97         46.95         8.19 o
  -4  13  11        962.03        940.78        19.67 o
  -3  13  11        474.32        476.98        15.71 o
  -2  13  11         28.23         28.70         8.56 o
  -1  13  11        306.29        337.62        14.59 o
   0  13  11         11.89          8.66         8.37 o
   1  13  11        131.13        137.85        11.57 o
   2  13  11         45.86         55.99         9.79 o
   3  13  11        452.42        429.93        15.15 o
   4  13  11        756.93        768.02        17.41 o
  -4  14  11        199.92        210.50        10.26 o
  -3  14  11        185.98        178.97         9.97 o
  -2  14  11       1648.86       1544.23        24.47 o
  -1  14  11        410.02        416.00        14.77 o
   0  14  11          2.37          2.07         8.00 o
   1  14  11        122.08        124.68        10.16 o
   2  14  11        377.40        379.40        13.64 o
   3  14  11         10.20          7.62         6.78 o
  -3  15  11        154.51        152.63         9.22 o
  -2  15  11       1219.13       1388.22        21.64 o
  -1  15  11         99.28        104.26         8.28 o
   0  15  11         59.99         62.86         7.90 o
   1  15  11         72.33         72.83         7.81 o
 -10   0  12        273.51        318.24        12.89 o
  -8   0  12       2260.96       2186.63        32.65 o
  -6   0  12         95.60         85.72        10.82 o
  -4   0  12         17.43         22.02         8.09 o
  -2   0  12       1842.63       1867.55        28.98 o
   0   0  12       1865.42       2326.84        32.18 o
   2   0  12       1724.05       1642.09        28.61 o
   4   0  12        491.38        630.73        19.76 o
   6   0  12       2285.40       2435.05        36.13 o
   8   0  12        806.81        784.77        19.67 o
 -10   1  12        600.73        691.90        17.31 o
  -9   1  12        167.77        183.49        11.76 o
  -8   1  12         13.84         11.48         8.56 o
  -7   1  12        196.15        213.04        12.99 o
  -6   1  12       3170.42       2871.94        38.11 o
  -5   1  12        120.43        112.92        11.10 o
  -4   1  12        109.45        131.45        10.73 o
  -3   1  12        120.44        127.13        10.54 o
  -2   1  12          0.95         11.10         7.43 o
  -1   1  12       2580.01       2705.58        33.69 o
   0   1  12        947.38       1033.09        22.02 o
   1   1  12       1107.71       1206.89        23.99 o
   2   1  12       1154.74       1132.08        23.99 o
   3   1  12       1655.31       1679.17        29.55 o
   4   1  12         27.86         51.00        11.01 o
   5   1  12        321.97        307.13        16.28 o
   6   1  12        976.32       1025.85        24.56 o
   7   1  12       2464.02       2732.49        37.07 o
   8   1  12         34.34         27.29         9.41 o
 -10   2  12        902.52       1010.89        19.95 o
  -9   2  12        331.91        328.78        14.30 o
  -8   2  12        108.96         83.65        10.63 o
  -7   2  12          4.55          8.47         8.56 o
  -6   2  12        164.26        153.47        11.95 o
  -5   2  12       3448.41       2907.79        38.30 o
  -4   2  12        153.73        139.17        11.01 o
  -3   2  12        477.45        542.28        17.13 o
  -2   2  12       3699.44       4080.81        41.50 o
  -1   2  12          0.38          6.30         7.43 o
   0   2  12         62.61         78.38         9.97 o
   1   2  12        646.75        705.45        19.20 o
   2   2  12          3.67          4.42         7.62 o
   3   2  12        640.65        686.63        20.89 o
   4   2  12       2037.50       2139.11        34.44 o
   5   2  12        992.79       1121.83        26.25 o
   6   2  12        378.15        390.22        17.13 o
   7   2  12        383.59        448.56        17.50 o
   8   2  12         11.65         16.00         8.94 o
 -10   3  12        390.25        429.37        13.74 o
  -9   3  12       1123.37       1185.25        23.24 o
  -8   3  12        154.92        164.39        11.67 o
  -7   3  12       1187.88       1088.05        23.99 o
  -6   3  12        686.27        663.01        19.85 o
  -5   3  12       1141.51       1056.24        24.09 o
  -4   3  12        256.83        237.60        13.08 o
  -3   3  12        562.29        632.43        18.16 o
  -2   3  12       7244.73       7795.02        57.68 o
  -1   3  12       1559.80       1670.70        27.76 o
   0   3  12        763.53        837.56        20.80 o
   1   3  12          3.05          9.50         8.28 o
   2   3  12          8.50         10.26         9.03 o
   3   3  12       2940.36       3142.76        40.56 o
   4   3  12          6.72          6.40        10.16 o
   5   3  12         39.51         55.89        11.57 o
   6   3  12         49.32         71.04        11.95 o
   7   3  12          3.19          5.36         9.88 o
   8   3  12        260.92        271.75        13.55 o
 -10   4  12         21.93         27.48         7.15 o
  -9   4  12        116.38        132.02        10.73 o
  -8   4  12       1776.43       1839.32        28.61 o
  -7   4  12         18.19         16.66         8.56 o
  -6   4  12       2288.39       2162.45        33.59 o
  -5   4  12        133.85        127.41        11.39 o
  -4   4  12        135.54        104.54        10.92 o
  -3   4  12         68.73         63.61         9.97 o
  -2   4  12        241.78        324.54        14.49 o
  -1   4  12        414.87        475.19        16.28 o
   0   4  12        306.19        316.73        14.02 o
   1   4  12        489.42        559.31        18.63 o
   2   4  12        584.03        597.71        18.82 o
   3   4  12        955.44        960.07        23.90 o
   4   4  12       2530.18       2570.36        37.54 o
   5   4  12        757.12        830.41        23.24 o
   6   4  12        346.13        353.52        17.22 o
   7   4  12         89.85         97.96        10.63 o
   8   4  12         39.70         23.43         8.85 o
 -10   5  12        177.80        198.64         9.69 o
  -9   5  12        230.20        233.08        11.67 o
  -8   5  12       1206.16       1244.34        24.18 o
  -7   5  12        532.63        507.75        17.31 o
  -6   5  12        124.58         97.20        11.01 o
  -5   5  12       1005.16        867.95        22.11 o
  -4   5  12       1558.63       1399.13        27.66 o
  -3   5  12        108.49         94.57        10.44 o
  -2   5  12       1634.34       1633.72        29.08 o
  -1   5  12       2562.16       2647.33        36.42 o
   0   5  12        474.06        503.80        17.31 o
   1   5  12        154.54        157.99        12.33 o
   2   5  12       2288.13       2304.72        34.44 o
   3   5  12       1027.64       1094.73        25.97 o
   4   5  12         60.07         54.29        11.20 o
   5   5  12        742.03        838.97        22.96 o
   6   5  12        638.83        711.94        20.89 o
   7   5  12         52.86         76.41        11.48 o
   8   5  12       2682.65       3017.04        34.72 o
 -10   6  12         16.78         15.06         5.83 o
  -9   6  12          4.79          4.99         7.06 o
  -8   6  12        253.96        255.57        12.70 o
  -7   6  12        431.08        372.53        14.96 o
  -6   6  12         32.21         28.79         9.50 o
  -5   6  12       1123.13       1034.04        24.18 o
  -4   6  12        160.50        138.42        12.04 o
  -3   6  12         80.79         65.68        10.26 o
  -2   6  12        552.39        560.91        18.25 o
  -1   6  12       1627.45       1475.16        27.76 o
   0   6  12        159.27        156.48        12.42 o
   1   6  12        357.49        382.03        16.84 o
   2   6  12         45.83         42.25        10.73 o
   3   6  12       2949.24       2984.95        39.61 o
   4   6  12        825.05        869.27        23.81 o
   5   6  12        526.65        517.72        18.91 o
   6   6  12         77.88         82.99        12.04 o
   7   6  12        319.56        388.90        16.00 o
   8   6  12        163.24        180.67        11.01 o
  -9   7  12        141.76        153.75         9.88 o
  -8   7  12         10.11          8.28         7.15 o
  -7   7  12        902.43        804.63        20.14 o
  -6   7  12        451.93        374.88        15.90 o
  -5   7  12        112.05        101.34        11.01 o
  -4   7  12         68.30         65.77        10.35 o
  -3   7  12        599.12        540.49        18.73 o
  -2   7  12        592.19        580.77        19.10 o
  -1   7  12       3484.93       3336.03        41.31 o
   0   7  12         89.82         70.48        10.63 o
   1   7  12          6.01         12.89         8.56 o
   2   7  12       3215.75       3211.92        41.97 o
   3   7  12        814.71        860.52        22.96 o
   4   7  12          1.45          3.11         9.97 o
   5   7  12        192.50        222.26        17.31 o
   6   7  12        520.55        549.81        18.73 o
   7   7  12        270.56        265.26        13.08 o
  -9   8  12          5.89          8.00         6.59 o
  -8   8  12        117.02        119.32         9.79 o
  -7   8  12          1.98          1.88         8.00 o
  -6   8  12         43.14         31.43         9.13 o
  -5   8  12        177.06        165.80        12.61 o
  -4   8  12       1646.27       1520.33        29.36 o
  -3   8  12       5544.77       5155.97        51.75 o
  -2   8  12        365.93        385.89        16.66 o
  -1   8  12        359.36        335.36        16.09 o
   0   8  12       1303.90       1336.93        27.57 o
   1   8  12        192.70        222.26        14.21 o
   2   8  12        949.14       1004.68        24.75 o
   3   8  12        710.91        690.30        21.64 o
   4   8  12        238.84        252.46        15.34 o
   5   8  12        430.96        453.17        17.88 o
   6   8  12         25.53         24.09        10.16 o
   7   8  12        147.18        174.08        11.48 o
  -8   9  12         17.60         11.95         7.15 o
  -7   9  12         52.18         76.69         9.50 o
  -6   9  12       1046.54        947.75        21.83 o
  -5   9  12        315.53        317.58        14.96 o
  -4   9  12        258.82        230.73        14.11 o
  -3   9  12        266.70        274.29        14.68 o
  -2   9  12        905.08        841.89        22.68 o
  -1   9  12       1415.62       1393.11        28.14 o
   0   9  12       1565.29       1425.29        28.70 o
   1   9  12        527.92        537.20        19.48 o
   2   9  12          1.42          5.08         9.60 o
   3   9  12        253.81        296.41        16.37 o
   4   9  12         26.77         37.45        10.35 o
   5   9  12         11.22         10.07         8.66 o
   6   9  12        130.53        123.93        10.63 o
  -8  10  12          2.07          6.96         5.93 o
  -7  10  12        678.79        741.02        17.13 o
  -6  10  12       2400.61       2331.26        31.05 o
  -5  10  12        496.62        439.81        15.71 o
  -4  10  12        174.90        161.00        12.23 o
  -3  10  12         10.12          9.50         9.22 o
  -2  10  12       1537.08       1499.16        28.89 o
  -1  10  12         68.46         75.75        10.82 o
   0  10  12        392.57        443.67        17.60 o
   1  10  12        772.48        744.87        21.36 o
   2  10  12       1336.21       1319.53        27.29 o
   3  10  12         67.52         54.58        10.54 o
   4  10  12        276.08        309.11        14.49 o
   5  10  12        116.62        111.51        10.73 o
   6  10  12         59.07         51.94         8.66 o
  -7  11  12        438.06        425.41        12.61 o
  -6  11  12         27.81         25.50         8.00 o
  -5  11  12        101.93         86.38         9.50 o
  -4  11  12         51.78         39.99         8.75 o
  -3  11  12        161.97        155.92        12.14 o
  -2  11  12          0.79          1.41         8.47 o
  -1  11  12        138.76        163.35        12.51 o
   0  11  12        320.32        315.60        14.96 o
   1  11  12        800.93        858.92        21.83 o
   2  11  12         23.02         32.37         9.88 o
   3  11  12         84.57         90.80        10.35 o
   4  11  12         99.94        108.49        10.26 o
   5  11  12        250.85        240.32        11.10 o
  -6  12  12          8.43          8.09         6.02 o
  -5  12  12        217.75        218.49        11.01 o
  -4  12  12         32.44         27.66         7.81 o
  -3  12  12        245.04        238.82        12.80 o
  -2  12  12         40.00         44.60         9.41 o
  -1  12  12        204.35        200.80        12.51 o
   0  12  12          3.45          8.75         8.85 o
   1  12  12        681.56        686.25        19.20 o
   2  12  12        131.02        156.30        11.39 o
   3  12  12         77.66         66.34         9.50 o
   4  12  12        688.36        634.31        16.18 o
  -5  13  12        485.50        557.43        14.87 o
  -4  13  12         58.17         58.53         7.72 o
  -3  13  12        113.69        101.06         9.41 o
  -2  13  12       1396.87       1465.94        25.03 o
  -1  13  12        215.73        250.49        12.89 o
   0  13  12         14.82         11.20         8.47 o
   1  13  12         30.86         22.96         8.47 o
   2  13  12          1.97          0.38         7.53 o
   3  13  12         63.40         73.96         8.56 o
  -3  14  12       1331.68       1295.72        20.42 o
  -2  14  12         85.16         85.91         8.37 o
  -1  14  12          0.69         -0.09         6.96 o
   0  14  12        173.35        202.87        10.82 o
   1  14  12         18.19         24.09         7.25 o
   2  14  12        114.01        110.19         8.66 o
  -9   0  13        126.71        138.89        10.26 o
  -7   0  13        149.61        145.85        11.76 o
  -5   0  13        231.79        196.95        13.27 o
  -3   0  13       1213.89       1129.45        24.18 o
  -1   0  13        250.82        262.16        13.46 o
   1   0  13       2979.85       2828.28        38.49 o
   3   0  13       1510.19       1481.47        28.79 o
   5   0  13         47.32         66.62        11.67 o
   7   0  13       1255.68       1408.82        26.91 o
 -10   1  13         31.38         41.69         7.06 o
  -9   1  13        483.65        504.93        15.53 o
  -8   1  13          9.79          6.12         7.72 o
  -7   1  13          0.29          3.11         8.47 o
  -6   1  13         39.42         38.77         9.60 o
  -5   1  13       1784.73       1634.56        29.92 o
  -4   1  13         29.24         11.86         8.47 o
  -3   1  13        341.21        308.83        14.40 o
  -2   1  13        741.83        763.22        20.80 o
  -1   1  13         99.67        103.32        10.44 o
   0   1  13        183.23        191.77        12.42 o
   1   1  13        593.77        612.01        19.38 o
   2   1  13       1591.56       1619.88        29.73 o
   3   1  13        122.50        164.39        13.08 o
   4   1  13       3812.17       4293.19        48.84 o
   5   1  13       1053.34       1161.54        26.35 o
   6   1  13        198.94        173.61        12.89 o
   7   1  13       1399.59       1621.48        28.14 o
   8   1  13        643.69        674.77        17.50 o
 -10   2  13         23.09         38.20         6.96 o
  -9   2  13       1111.43       1178.85        22.02 o
  -8   2  13         87.11         87.13         9.69 o
  -7   2  13        578.12        519.23        17.41 o
  -6   2  13        650.79        577.85        18.73 o
  -5   2  13        139.18        145.38        12.51 o
  -4   2  13         99.97         92.12        10.73 o
  -3   2  13          2.40          6.68         8.19 o
  -2   2  13       1298.10       1312.94        25.88 o
  -1   2  13       2895.91       3053.46        39.14 o
   0   2  13        175.37        207.67        13.64 o
   1   2  13          2.17          3.86         9.69 o
   2   2  13         66.69         72.17        11.67 o
   3   2  13         36.69         50.44        11.01 o
   4   2  13         71.43         87.79        12.70 o
   5   2  13        744.71        725.49        22.02 o
   6   2  13        183.52        179.82        13.55 o
   7   2  13       1129.67       1167.65        24.37 o
   8   2  13        143.52        140.68        11.10 o
 -10   3  13        654.09        731.14        15.43 o
  -9   3  13        124.70        138.61         9.88 o
  -8   3  13        363.08        314.10        13.64 o
  -7   3  13        112.00        100.12        10.82 o
  -6   3  13       1508.69       1338.25        27.10 o
  -5   3  13          6.38          2.16         9.22 o
  -4   3  13       2391.94       2130.08        33.50 o
  -3   3  13       1608.00       1468.39        27.66 o
  -2   3  13         36.35         28.04         8.85 o
  -1   3  13       1233.48       1234.74        25.50 o
   0   3  13          7.41          9.69         8.56 o
   1   3  13          6.68         16.37         9.88 o
   2   3  13        489.17        489.21        19.20 o
   3   3  13        979.27        987.93        25.12 o
   4   3  13        320.59        376.86        18.25 o
   5   3  13         57.21         53.35        11.76 o
   6   3  13        293.35        318.99        16.75 o
   7   3  13        175.07        202.97        13.83 o
   8   3  13         60.06         70.76         9.69 o
  -9   4  13          1.45          4.33         7.43 o
  -8   4  13        323.09        326.24        13.93 o
  -7   4  13       1775.91       1628.82        28.23 o
  -6   4  13         72.89         68.50        10.44 o
  -5   4  13        301.02        277.59        14.49 o
  -4   4  13         59.87         56.08         9.97 o
  -3   4  13       2307.26       1977.08        32.18 o
  -2   4  13       3255.69       2992.39        38.67 o
  -1   4  13        153.38        153.75        11.95 o
   0   4  13          9.84         13.74         9.22 o
   1   4  13          5.27          5.18         9.13 o
   2   4  13       1871.73       1991.66        33.97 o
   3   4  13          3.38          1.79        11.01 o
   4   4  13         33.85         35.47        11.29 o
   5   4  13        125.09        119.32        13.64 o
   6   4  13        290.36        313.53        16.00 o
   7   4  13        148.36        169.38        12.61 o
   8   4  13          4.86         10.35         8.00 o
  -9   5  13          6.68          9.22         6.68 o
  -8   5  13        102.17        108.02        10.07 o
  -7   5  13        114.94         98.90        10.16 o
  -6   5  13         44.38         38.39         9.22 o
  -5   5  13        470.81        396.81        16.47 o
  -4   5  13         47.01         48.65         9.88 o
  -3   5  13        120.10         98.33        11.39 o
  -2   5  13        381.28        323.88        15.62 o
  -1   5  13       4173.23       4050.32        45.45 o
   0   5  13         14.88          6.40         9.41 o
   1   5  13        104.03         97.11        12.61 o
   2   5  13        403.33        420.80        17.69 o
   3   5  13       1851.00       2063.93        34.91 o
   4   5  13          0.84          1.51        10.26 o
   5   5  13        181.34        196.10        14.87 o
   6   5  13        552.97        611.91        20.14 o
   7   5  13          0.11          1.69         8.94 o
  -9   6  13         59.30         54.95         7.15 o
  -8   6  13         64.68         65.87         8.75 o
  -7   6  13        293.30        279.56        13.36 o
  -6   6  13         43.61         32.56         8.94 o
  -5   6  13        452.91        418.92        16.75 o
  -4   6  13          3.34          9.22         8.94 o
  -3   6  13        553.77        518.95        18.44 o
  -2   6  13       1910.19       1876.39        31.80 o
  -1   6  13          2.33          3.67         9.22 o
   0   6  13       3673.08       3553.40        43.19 o
   1   6  13        635.02        640.05        20.33 o
   2   6  13        546.67        520.92        18.82 o
   3   6  13        289.37        267.14        16.09 o
   4   6  13        530.38        542.66        19.57 o
   5   6  13        396.19        392.86        17.22 o
   6   6  13        134.64        147.36        12.61 o
   7   6  13         26.76         28.70         8.94 o
  -9   7  13         13.48         20.98         6.12 o
  -8   7  13        528.01        512.08        14.77 o
  -7   7  13        421.34        396.62        14.87 o
  -6   7  13       2061.21       1972.75        30.96 o
  -5   7  13         47.97         51.75        10.35 o
  -4   7  13        778.80        752.50        21.64 o
  -3   7  13       1571.12       1489.00        28.98 o
  -2   7  13         20.48         29.36         9.60 o
  -1   7  13        701.14        712.88        21.27 o
   0   7  13        397.97        363.69        16.37 o
   1   7  13         19.52         23.43         9.79 o
   2   7  13          4.04          1.22         9.79 o
   3   7  13        342.09        334.14        16.18 o
   4   7  13        142.31        181.89        15.06 o
   5   7  13        576.56        622.83        20.14 o
   6   7  13        575.86        685.12        19.95 o
   7   7  13         68.08         82.90        10.07 o
  -8   8  13        123.59        128.63         8.85 o
  -7   8  13       1325.45       1280.38        23.05 o
  -6   8  13         35.79         30.86         8.75 o
  -5   8  13        363.41        365.10        15.62 o
  -4   8  13        828.37        779.69        21.74 o
  -3   8  13        240.32        223.48        14.11 o
  -2   8  13        998.58        975.51        24.18 o
  -1   8  13       1106.64       1082.50        25.22 o
   0   8  13        442.74        444.70        17.50 o
   1   8  13        604.45        601.94        19.95 o
   2   8  13         43.62         59.56        10.73 o
   3   8  13        402.15        407.63        17.60 o
   4   8  13        638.12        644.28        19.85 o
   5   8  13          4.46          3.48         9.97 o
   6   8  13        208.01        222.07        12.89 o
  -8   9  13        102.64         97.20         7.72 o
  -7   9  13          3.94         10.82         7.25 o
  -6   9  13         19.13         21.17         8.00 o
  -5   9  13        643.87        595.64        18.25 o
  -4   9  13         79.24         85.06        11.01 o
  -3   9  13        156.73        138.70        12.14 o
  -2   9  13        428.72        456.00        17.60 o
  -1   9  13        168.17        203.34        13.83 o
   0   9  13        444.98        438.87        17.31 o
   1   9  13        476.52        445.17        17.31 o
   2   9  13       1372.43       1417.95        28.04 o
   3   9  13          0.99          1.60         9.22 o
   4   9  13        816.15        865.60        20.98 o
   5   9  13        136.59        129.48        11.29 o
   6   9  13          2.87          2.07         9.88 o
  -7  10  13         66.13         82.81         7.72 o
  -6  10  13        834.49        788.06        18.16 o
  -5  10  13        221.27        216.14        12.33 o
  -4  10  13        546.50        543.88        17.69 o
  -3  10  13         46.43         39.14         9.60 o
  -2  10  13         64.82         82.52        10.82 o
  -1  10  13        908.91        971.18        23.15 o
   0  10  13         21.30         15.53         9.03 o
   1  10  13        874.28        879.06        22.02 o
   2  10  13         20.46         28.32         9.50 o
   3  10  13          0.53          2.07         8.94 o
   4  10  13         38.04         41.12         8.75 o
   5  10  13        534.90        527.32        15.71 o
  -6  11  13        544.89        535.60        13.83 o
  -5  11  13         28.76         34.44         7.81 o
  -4  11  13         55.92         58.06         9.13 o
  -3  11  13          8.08          4.61         8.09 o
  -2  11  13        662.15        668.37        19.29 o
  -1  11  13        114.99        120.73        11.01 o
   0  11  13        830.60        850.45        21.36 o
   1  11  13          0.48          5.83         8.85 o
   2  11  13       1262.61       1218.37        24.09 o
   3  11  13         35.85         44.60         9.41 o
   4  11  13        118.99         98.71         9.32 o
  -5  12  13        328.50        355.31        12.42 o
  -4  12  13        687.84        661.03        16.56 o
  -3  12  13        132.34        127.88        10.35 o
  -2  12  13          0.94         -0.94         7.81 o
  -1  12  13        150.84        154.70        11.20 o
   0  12  13        192.07        205.60        12.33 o
   1  12  13        855.19        818.83        19.85 o
   2  12  13        457.53        443.39        14.96 o
   3  12  13        275.45        269.31        11.76 o
   4  12  13         11.26         14.59         8.85 o
  -4  13  13        968.97       1105.17        19.20 o
  -3  13  13          2.07          9.69         6.68 o
  -2  13  13         21.45         26.44         7.62 o
  -1  13  13          3.60          8.37         6.87 o
   0  13  13         21.43         29.36         7.90 o
   1  13  13          1.98         -0.66         7.06 o
   2  13  13        155.24        141.24         9.50 o
  -1  14  13          9.00         11.10         5.93 o
  -8   0  14       1068.14        919.99        20.14 o
  -6   0  14       1887.41       1707.58        30.21 o
  -4   0  14        415.81        384.67        16.37 o
  -2   0  14         93.68        100.78        11.67 o
   0   0  14       2532.23       2346.97        36.32 o
   2   0  14      13708.95      13677.89        85.16 o
   4   0  14         82.70        117.06        13.17 o
   6   0  14        911.03       1010.79        23.34 o
  -9   1  14         56.99         66.90         7.81 o
  -8   1  14         26.58         30.96         8.28 o
  -7   1  14        497.62        483.19        16.37 o
  -6   1  14        186.40        195.82        13.08 o
  -5   1  14        138.30        140.77        12.33 o
  -4   1  14       2001.48       1775.43        30.49 o
  -3   1  14          3.79          8.66         9.03 o
  -2   1  14        506.92        469.36        17.31 o
  -1   1  14       1973.92       1978.96        32.65 o
   0   1  14       1053.08       1022.46        25.41 o
   1   1  14       1067.93       1049.37        25.78 o
   2   1  14        410.82        405.75        18.25 o
   3   1  14       1476.55       1394.24        28.70 o
   4   1  14         28.94         33.40        11.67 o
   5   1  14        336.00        346.18        16.84 o
   6   1  14        731.99        782.98        21.17 o
   7   1  14         92.95         98.14        11.20 o
  -9   2  14         32.28         18.25         6.78 o
  -8   2  14          7.67          6.68         7.72 o
  -7   2  14        733.62        717.02        19.10 o
  -6   2  14       1444.98       1252.25        26.54 o
  -5   2  14        366.55        346.28        16.09 o
  -4   2  14         16.71         11.48         9.13 o
  -3   2  14        218.01        180.38        12.42 o
  -2   2  14       1939.16       1803.09        30.77 o
  -1   2  14        149.02        135.59        12.23 o
   0   2  14        173.47        160.62        13.08 o
   1   2  14       1424.34       1509.89        30.30 o
   2   2  14         34.83         32.93        11.48 o
   3   2  14        755.59        804.34        23.05 o
   4   2  14        779.29        776.21        23.34 o
   5   2  14        159.20        179.26        13.55 o
   6   2  14        630.36        647.01        19.57 o
   7   2  14        131.07        177.84        12.99 o
  -9   3  14        919.39        949.25        18.25 o
  -8   3  14         89.52         97.11         9.32 o
  -7   3  14        826.17        772.63        19.57 o
  -6   3  14          8.42          7.62         8.56 o
  -5   3  14       1307.74       1160.22        25.78 o
  -4   3  14        477.05        434.16        17.03 o
  -3   3  14       2467.33       2240.27        34.63 o
  -2   3  14       1641.35       1622.43        29.73 o
  -1   3  14        111.78        100.21        11.39 o
   0   3  14        402.53        378.27        17.13 o
   1   3  14         18.49          9.88        11.10 o
   2   3  14        599.15        607.96        21.45 o
   3   3  14        168.05        185.47        14.87 o
   4   3  14         11.88         17.22        12.04 o
   5   3  14         17.17          6.30        10.63 o
   6   3  14       1222.61       1292.61        26.16 o
   7   3  14        234.96        234.58        12.89 o
  -9   4  14         10.42         20.61         6.21 o
  -8   4  14        210.57        197.70        11.10 o
  -7   4  14        260.64        212.75        11.95 o
  -6   4  14          7.00         13.74         9.22 o
  -5   4  14         97.52        101.63        11.01 o
  -4   4  14       1057.21        944.08        23.62 o
  -3   4  14        988.90        890.44        22.87 o
  -2   4  14       2882.36       2793.37        38.39 o
  -1   4  14        525.90        505.30        18.54 o
   0   4  14        123.34        143.03        13.08 o
   1   4  14          9.96         12.14        11.29 o
   2   4  14         19.48         26.72        10.63 o
   3   4  14        556.73        586.23        21.17 o
   4   4  14         68.23         81.86        13.27 o
   5   4  14       1521.17       1498.31        28.98 o
   6   4  14        467.30        489.78        18.16 o
   7   4  14        259.04        302.81        13.55 o
  -9   5  14          0.69         -0.85         5.46 o
  -8   5  14          8.62          8.47         7.90 o
  -7   5  14         70.35         70.95         9.13 o
  -6   5  14       1147.04        986.89        23.15 o
  -5   5  14         10.23         12.33         9.32 o
  -4   5  14        282.76        257.64        14.40 o
  -3   5  14        102.02         91.27        11.01 o
  -2   5  14        630.61        512.74        18.73 o
  -1   5  14       1187.68       1128.89        26.16 o
   0   5  14       1941.05       1983.95        33.97 o
   1   5  14          0.71         -2.07        10.16 o
   2   5  14        295.82        310.52        16.66 o
   3   5  14          0.10          2.54        11.20 o
   4   5  14        135.29        168.06        13.74 o
   5   5  14         97.02         76.88        11.67 o
   6   5  14        361.36        402.27        16.75 o
   7   5  14          0.93          9.03         8.85 o
  -8   6  14        337.25        336.87        12.23 o
  -7   6  14         11.32          7.34         7.43 o
  -6   6  14       1147.88       1051.82        23.34 o
  -5   6  14        244.14        242.96        13.55 o
  -4   6  14          4.10          9.79         8.94 o
  -3   6  14        928.56        939.18        23.81 o
  -2   6  14       2440.20       2248.17        34.91 o
  -1   6  14        271.80        267.80        15.43 o
   0   6  14         10.13          5.08         9.79 o
   1   6  14       1169.70       1179.04        26.72 o
   2   6  14        305.20        262.72        15.34 o
   3   6  14        378.98        403.30        18.25 o
   4   6  14        319.56        334.80        16.28 o
   5   6  14        107.29         96.64        11.39 o
   6   6  14        162.02        168.53        12.70 o
  -8   7  14         90.39        101.25         8.19 o
  -7   7  14       1569.26       1567.66        25.03 o
  -6   7  14         19.19         24.75         8.37 o
  -5   7  14        448.88        442.92        17.03 o
  -4   7  14        553.69        542.00        18.54 o
  -3   7  14        491.24        480.08        18.07 o
  -2   7  14       1912.74       1791.33        31.52 o
  -1   7  14        117.72        126.65        11.95 o
   0   7  14        274.48        259.05        14.77 o
   1   7  14          2.50          2.45         9.03 o
   2   7  14        122.97        140.30        12.14 o
   3   7  14         65.64         62.67        14.77 o
   4   7  14        367.39        406.41        16.94 o
   5   7  14         34.67         51.09        10.63 o
   6   7  14        821.18        899.57        20.14 o
  -7   8  14       1188.32       1212.91        21.08 o
  -6   8  14        886.15        889.78        20.33 o
  -5   8  14         28.05         20.98         8.85 o
  -4   8  14        437.71        425.04        16.75 o
  -3   8  14        372.52        366.23        16.18 o
  -2   8  14         30.51         19.20         9.32 o
  -1   8  14         21.48         23.15         9.69 o
   0   8  14        262.94        255.47        14.59 o
   1   8  14        220.93        215.67        14.11 o
   2   8  14         27.55         19.67         8.75 o
   3   8  14        197.27        202.03        13.46 o
   4   8  14        116.54        114.89        11.86 o
   5   8  14        371.63        420.52        15.24 o
   6   8  14         94.44         98.43        11.20 o
  -7   9  14          2.15          3.95         6.21 o
  -6   9  14         28.33         22.58         7.90 o
  -5   9  14        101.77        101.72         9.79 o
  -4   9  14         12.58         12.89         8.47 o
  -3   9  14        371.35        371.78        15.43 o
  -2   9  14          0.66          3.39         7.53 o
  -1   9  14       1090.47       1163.42        25.22 o
   0   9  14          7.22         15.15         8.66 o
   1   9  14        302.71        287.18        14.68 o
   2   9  14          3.95          6.30         9.03 o
   3   9  14        150.25        149.99        11.57 o
   4   9  14        163.52        165.71        12.51 o
   5   9  14        305.10        325.29        13.46 o
  -6  10  14          6.87          7.06         6.49 o
  -5  10  14        892.12        874.16        19.38 o
  -4  10  14         25.31         24.65         8.28 o
  -3  10  14        609.88        609.66        18.07 o
  -2  10  14        612.78        614.83        18.35 o
  -1  10  14         16.36         20.14         8.94 o
   0  10  14         75.79         82.71        10.44 o
   1  10  14         16.61         11.76         8.28 o
   2  10  14       2079.20       2045.11        30.58 o
   3  10  14        204.17        227.90        12.14 o
   4  10  14        658.75        644.85        16.00 o
  -5  11  14        289.80        264.32        11.10 o
  -4  11  14          9.60          8.09         7.43 o
  -3  11  14         81.56         79.79         9.22 o
  -2  11  14         80.14         82.99         9.88 o
  -1  11  14        357.60        367.36        14.68 o
   0  11  14         83.31         92.78        10.35 o
   1  11  14       3469.92       3449.32        37.73 o
   2  11  14          6.90          7.72         8.00 o
   3  11  14        422.94        433.13        13.55 o
  -4  12  14        502.88        451.01        12.89 o
  -3  12  14       1457.63       1479.49        23.15 o
  -2  12  14         55.31         62.95         8.56 o
  -1  12  14        159.69        146.89        10.26 o
   0  12  14         23.27         19.10         7.25 o
   1  12  14         17.79         10.54         7.43 o
   2  12  14        144.36        143.50         9.60 o
  -2  13  14        476.47        477.92        13.17 o
  -1  13  14         55.60         63.05         7.90 o
   0  13  14         72.87         67.09         7.53 o
  -7   0  15       2186.62       2158.59        31.24 o
  -5   0  15        459.86        459.19        17.22 o
  -3   0  15       2344.59       2133.37        34.06 o
  -1   0  15         86.64         70.01        11.39 o
   1   0  15       1477.62       1370.15        29.64 o
   3   0  15       7822.52       7739.69        64.17 o
   5   0  15        473.42        534.85        18.91 o
  -9   1  15          9.22          9.13         5.93 o
  -8   1  15        223.36        212.47        11.01 o
  -7   1  15         15.99         13.08         8.19 o
  -6   1  15       1849.06       1744.28        29.92 o
  -5   1  15         89.65         92.59        11.20 o
  -4   1  15       1120.67       1050.97        24.47 o
  -3   1  15        831.48        786.18        21.83 o
  -2   1  15        225.50        229.03        14.21 o
  -1   1  15       1307.51       1307.67        27.48 o
   0   1  15         50.11         40.09        12.61 o
   1   1  15        365.46        377.33        18.35 o
   2   1  15       2043.59       2075.13        35.38 o
   3   1  15       1667.95       1629.11        31.05 o
   4   1  15         26.22         36.70        10.44 o
   5   1  15        110.00        120.73        12.70 o
   6   1  15         10.97          5.27         9.88 o
   7   1  15         47.51         68.79         9.50 o
  -8   2  15          7.63          8.37         7.53 o
  -7   2  15        126.71        118.47        10.44 o
  -6   2  15        246.43        223.39        13.55 o
  -5   2  15        777.62        706.95        20.42 o
  -4   2  15          2.39          9.32         8.85 o
  -3   2  15        171.78        127.31        12.51 o
  -2   2  15        913.63        896.75        22.96 o
  -1   2  15       3498.85       3384.59        42.53 o
   0   2  15         56.65         52.79        12.04 o
   1   2  15         38.34         35.29        12.23 o
   2   2  15       2186.49       2097.33        35.57 o
   3   2  15        130.87        129.10        13.55 o
   4   2  15        167.14        150.93        13.55 o
   5   2  15        127.01        147.54        13.36 o
   6   2  15        511.98        527.51        17.13 o
   7   2  15        682.53        741.30        17.60 o
  -8   3  15         18.67         16.37         6.59 o
  -7   3  15        761.23        766.33        19.10 o
  -6   3  15          7.94          8.28         8.66 o
  -5   3  15         18.12         15.06         8.85 o
  -4   3  15         12.92          7.90         8.75 o
  -3   3  15          9.79          7.72         9.32 o
  -2   3  15        113.30         96.64        11.57 o
  -1   3  15         42.99         33.22        10.63 o
   0   3  15         37.66         36.04        12.80 o
   1   3  15        492.51        510.29        20.23 o
   2   3  15        255.00        267.14        16.09 o
   3   3  15        577.57        543.32        20.33 o
   4   3  15        109.48        108.02        13.27 o
   5   3  15       1733.97       1876.11        31.05 o
   6   3  15        540.07        588.11        18.44 o
  -8   4  15        191.56        158.74         9.69 o
  -7   4  15          6.93          9.32         7.53 o
  -6   4  15        354.35        312.40        14.21 o
  -5   4  15          0.32          0.66         8.94 o
  -4   4  15        452.07        420.90        17.03 o
  -3   4  15        844.01        809.14        21.92 o
  -2   4  15       1768.80       1593.44        29.83 o
  -1   4  15       1737.97       1701.37        31.33 o
   0   4  15        662.13        739.89        22.02 o
   1   4  15        527.88        526.85        20.33 o
   2   4  15          3.21          2.73        10.63 o
   3   4  15          4.63          9.50        10.63 o
   4   4  15         19.33         21.74        11.10 o
   5   4  15        149.13        139.08        12.33 o
   6   4  15        640.36        648.14        18.73 o
  -8   5  15         23.48         34.25         6.68 o
  -7   5  15        300.74        279.47        12.51 o
  -6   5  15          3.82          3.01         8.00 o
  -5   5  15       1272.77       1212.35        25.31 o
  -4   5  15          5.82         10.92         8.28 o
  -3   5  15       1112.44       1035.07        24.47 o
  -2   5  15          4.20          2.35         8.09 o
  -1   5  15        226.92        262.63        14.96 o
   0   5  15        831.36        793.15        22.40 o
   1   5  15        400.75        409.04        17.78 o
   2   5  15          1.04          8.56        11.10 o
   3   5  15         52.91         61.82        13.08 o
   4   5  15       1078.60       1028.11        23.90 o
   5   5  15         45.86         47.05        10.26 o
   6   5  15         60.01         68.69        10.26 o
  -8   6  15        152.96        169.47         8.94 o
  -7   6  15        485.82        496.46        14.77 o
  -6   6  15        549.49        520.92        16.75 o
  -5   6  15         29.80         25.69         8.47 o
  -4   6  15         13.02         12.04         7.90 o
  -3   6  15        668.37        650.78        19.85 o
  -2   6  15       2345.11       2242.81        34.44 o
  -1   6  15        286.24        276.83        14.49 o
   0   6  15        159.96        146.23        13.27 o
   1   6  15        182.47        185.18        13.74 o
   2   6  15         18.46         15.34         9.03 o
   3   6  15         15.78         10.26        10.82 o
   4   6  15        192.43        219.72        14.02 o
   5   6  15         16.34         31.52         9.50 o
   6   6  15        131.80        116.02        10.16 o
  -7   7  15        450.22        419.30        13.08 o
  -6   7  15        234.34        231.01        12.04 o
  -5   7  15         51.48         72.74         9.79 o
  -4   7  15          7.33         11.57         8.47 o
  -3   7  15       1762.11       1749.65        30.30 o
  -2   7  15        412.71        392.01        16.18 o
  -1   7  15        767.35        732.27        20.89 o
   0   7  15         75.43         73.11        11.29 o
   1   7  15        731.09        689.64        20.23 o
   2   7  15         73.62         71.98        10.73 o
   3   7  15        180.03        184.43        13.64 o
   4   7  15         58.43         62.67        10.35 o
   5   7  15        114.96        131.27        10.82 o
  -7   8  15          1.41          5.08         6.12 o
  -6   8  15         92.98        105.01         9.41 o
  -5   8  15         11.56          7.62         8.00 o
  -4   8  15         26.46         27.01         8.56 o
  -3   8  15          8.62          5.83         8.19 o
  -2   8  15         38.55         42.25         9.69 o
  -1   8  15        472.67        493.45        17.13 o
   0   8  15        241.92        233.83        13.55 o
   1   8  15        137.83        138.23        11.95 o
   2   8  15        172.87        177.75        12.33 o
   3   8  15          5.27         12.04        10.26 o
   4   8  15         59.34         54.48         9.41 o
   5   8  15         10.58         16.66         9.79 o
  -6   9  15        594.11        588.20        14.87 o
  -5   9  15         75.26         81.58         9.03 o
  -4   9  15         21.85         22.68         8.28 o
  -3   9  15        448.07        462.86        16.09 o
  -2   9  15        287.15        306.00        14.02 o
  -1   9  15         28.08         27.66         8.66 o
   0   9  15        158.10        172.39        12.04 o
   1   9  15        248.04        250.68        13.08 o
   2   9  15         78.93         84.59        10.44 o
   3   9  15        812.54        831.54        19.29 o
   4   9  15        340.84        342.80        13.08 o
  -5  10  15        364.52        376.77        12.51 o
  -4  10  15        240.29        231.67        11.39 o
  -3  10  15        142.61        154.88        10.63 o
  -2  10  15          0.32          5.36         8.00 o
  -1  10  15        712.09        794.56        19.29 o
   0  10  15         54.34         62.20         9.50 o
   1  10  15        270.69        256.51        12.61 o
   2  10  15        137.86        148.86        10.07 o
   3  10  15        371.01        345.24        12.51 o
  -4  11  15       1031.36       1024.72        18.73 o
  -3  11  15         32.39         45.17         7.62 o
  -2  11  15         89.72         93.91         9.32 o
  -1  11  15          6.61          5.65         7.62 o
   0  11  15         23.74         31.71         8.00 o
   1  11  15        194.79        201.46        10.63 o
   2  11  15       1675.79       1609.72        23.05 o
  -2  12  15         79.67         88.64         7.81 o
  -1  12  15       1011.66        929.30        17.69 o
   0  12  15          1.45          1.69         6.21 o
  -8   0  16        660.21        605.14        14.68 o
  -6   0  16       3447.40       3245.89        38.86 o
  -4   0  16       6454.41       5900.28        54.20 o
  -2   0  16       1238.13       1170.19        25.78 o
   0   0  16        273.29        246.82        15.71 o
   2   0  16        977.63        982.56        25.22 o
   4   0  16          9.06          2.35         9.79 o
   6   0  16        580.46        587.45        17.03 o
  -8   1  16        517.06        481.12        13.17 o
  -7   1  16        200.01        195.25        11.48 o
  -6   1  16          2.15          2.35         7.90 o
  -5   1  16         39.90         46.11         9.79 o
  -4   1  16         35.89         35.66         9.50 o
  -3   1  16       1376.45       1298.45        26.91 o
  -2   1  16        495.61        449.60        17.60 o
  -1   1  16        203.08        186.59        13.74 o
   0   1  16        220.46        244.56        15.90 o
   1   1  16        112.02        112.16        13.46 o
   2   1  16        288.82        316.17        16.47 o
   3   1  16        445.24        418.07        17.03 o
   4   1  16         31.57         38.86        10.82 o
   5   1  16         16.00         13.17        11.20 o
   6   1  16        435.33        448.28        15.15 o
  -8   2  16          0.92         -2.07         6.02 o
  -7   2  16        240.26        215.58        11.67 o
  -6   2  16        132.65        124.11        11.10 o
  -5   2  16        506.05        447.34        16.56 o
  -4   2  16        135.15        128.91        11.29 o
  -3   2  16         19.35         18.54         9.50 o
  -2   2  16        402.92        408.95        16.94 o
  -1   2  16        203.21        173.04        13.17 o
   0   2  16       1305.81       1301.65        28.61 o
   1   2  16         17.80         20.61        10.63 o
   2   2  16        257.13        299.04        15.24 o
   3   2  16        918.21        883.86        23.62 o
   4   2  16        453.89        425.23        17.78 o
   5   2  16       1043.46       1192.40        24.56 o
   6   2  16        581.27        623.77        17.41 o
  -8   3  16        511.75        457.41        12.61 o
  -7   3  16         90.61        102.66         9.60 o
  -6   3  16        675.89        673.45        18.63 o
  -5   3  16          2.82          4.05         8.66 o
  -4   3  16        227.91        247.38        14.21 o
  -3   3  16        164.43        165.23        12.89 o
  -2   3  16         18.30         16.75         9.60 o
  -1   3  16         93.28         97.11        12.23 o
   0   3  16       1555.14       1568.23        30.58 o
   1   3  16         41.38         46.67        11.39 o
   2   3  16         55.72         60.98        11.20 o
   3   3  16         20.76         17.50        11.01 o
   4   3  16        126.82        140.30        12.99 o
   5   3  16        375.03        413.56        16.00 o
   6   3  16       1020.62       1082.87        20.42 o
  -8   4  16        240.43        243.52         9.88 o
  -7   4  16        198.16        191.58        10.73 o
  -6   4  16         70.05         66.43         9.32 o
  -5   4  16        382.05        361.24        14.68 o
  -4   4  16        397.88        391.63        15.81 o
  -3   4  16        495.15        446.02        17.31 o
  -2   4  16          2.39          7.53         8.66 o
  -1   4  16         89.63         74.34        11.29 o
   0   4  16        837.81        725.30        21.55 o
   1   4  16        767.53        750.43        21.45 o
   2   4  16        732.45        661.88        20.33 o
   3   4  16        118.59        118.94        12.33 o
   4   4  16        398.57        450.26        17.13 o
   5   4  16         50.44         43.19        10.16 o
  -7   5  16        131.36        141.05         9.32 o
  -6   5  16       1085.97       1059.82        21.83 o
  -5   5  16         18.05         19.76         8.47 o
  -4   5  16          7.63         10.35         8.85 o
  -3   5  16         35.51         38.96         9.60 o
  -2   5  16       1667.60       1583.28        28.98 o
  -1   5  16         74.66         71.51        10.73 o
   0   5  16        151.85        141.90        11.39 o
   1   5  16        146.44        130.70        12.80 o
   2   5  16          2.46          4.05        10.35 o
   3   5  16        556.81        527.04        18.35 o
   4   5  16        217.69        208.33        12.61 o
   5   5  16          0.63          5.74         8.47 o
  -7   6  16          1.61         -6.02         6.02 o
  -6   6  16         21.73         18.44         7.43 o
  -5   6  16        977.13       1001.01        21.64 o
  -4   6  16         10.74         13.17         8.09 o
  -3   6  16        968.31        909.45        21.92 o
  -2   6  16        974.12        918.95        21.92 o
  -1   6  16       1809.74       1632.12        27.95 o
   0   6  16        275.87        264.51        13.93 o
   1   6  16        121.69        103.60        11.57 o
   2   6  16        394.26        385.23        16.47 o
   3   6  16        573.95        635.16        19.10 o
   4   6  16         19.68          5.55         8.75 o
   5   6  16          5.80          9.79         8.37 o
  -7   7  16         19.03         22.49         6.49 o
  -6   7  16          8.77         14.77         6.96 o
  -5   7  16          3.94          3.58         7.34 o
  -4   7  16         28.52         24.28         8.28 o
  -3   7  16         95.66         98.43        10.26 o
  -2   7  16       1305.43       1290.83        25.12 o
  -1   7  16        286.71        298.10        14.02 o
   0   7  16        557.35        555.93        17.60 o
   1   7  16       1082.36       1092.85        23.05 o
   2   7  16         16.58         28.70         9.60 o
   3   7  16         19.88         22.49         9.32 o
   4   7  16        208.70        220.85        11.48 o
  -6   8  16        344.97        358.04        11.76 o
  -5   8  16         42.36         54.48         7.90 o
  -4   8  16         38.43         36.60         8.47 o
  -3   8  16          3.92          2.35         7.53 o
  -2   8  16        547.10        566.47        17.22 o
  -1   8  16        450.69        431.25        15.43 o
   0   8  16          4.97         14.21         8.56 o
   1   8  16        195.67        170.88        11.48 o
   2   8  16         53.41         50.81         9.32 o
   3   8  16        493.03        485.26        15.24 o
   4   8  16        127.53        146.23        10.82 o
  -5   9  16        147.14        155.64         9.32 o
  -4   9  16          1.17         -1.04         6.59 o
  -3   9  16         68.84         68.79         8.19 o
  -2   9  16         40.24         53.07         8.85 o
  -1   9  16        922.93        974.00        20.61 o
   0   9  16        137.67        131.74        10.54 o
   1   9  16          4.51          1.41         7.43 o
   2   9  16       1175.70       1098.02        19.95 o
   3   9  16         26.99         35.38         7.25 o
  -4  10  16       1148.71       1182.05        19.57 o
  -3  10  16         62.61         60.03         7.72 o
  -2  10  16        773.06        775.36        17.13 o
  -1  10  16          0.56          0.94         6.87 o
   0  10  16        141.67        147.73         9.79 o
   1  10  16         58.25         73.58         8.19 o
   2  10  16         13.34          9.50         7.06 o
  -2  11  16         15.68         19.48         6.12 o
  -1  11  16        176.05        177.37         9.32 o
   0  11  16        150.03        137.85         8.85 o
  -7   0  17        139.61        124.87         9.32 o
  -5   0  17        487.90        515.28        17.03 o
  -3   0  17       1518.38       1507.53        27.57 o
  -1   0  17        539.28        548.59        17.88 o
   1   0  17        660.15        620.67        19.67 o
   3   0  17        118.04         91.65        11.57 o
   5   0  17        418.64        457.12        17.41 o
  -7   1  17        144.62        159.40         9.97 o
  -6   1  17        625.11        595.92        16.84 o
  -5   1  17         21.48         16.09         8.00 o
  -4   1  17        571.31        573.05        17.88 o
  -3   1  17        485.18        420.90        15.90 o
  -2   1  17        816.45        827.12        20.98 o
  -1   1  17         69.98         73.68        10.63 o
   0   1  17         25.14         31.99        10.73 o
   1   1  17         31.28         31.99        10.54 o
   2   1  17        291.36        261.31        15.06 o
   3   1  17        357.42        360.67        15.90 o
   4   1  17        370.24        359.73        16.18 o
   5   1  17        197.06        210.40        13.08 o
  -7   2  17        353.20        337.06        12.23 o
  -6   2  17         59.68         65.77         9.03 o
  -5   2  17         76.60         84.03         9.79 o
  -4   2  17       1003.17        998.94        22.58 o
  -3   2  17         60.40         57.96         9.13 o
  -2   2  17        614.79        631.58        18.91 o
  -1   2  17        605.93        581.24        18.25 o
   0   2  17        314.40        298.95        15.15 o
   1   2  17          2.12          7.06        10.35 o
   2   2  17        174.70        157.42        13.08 o
   3   2  17         10.95         14.59        10.07 o
   4   2  17        727.95        842.26        21.27 o
   5   2  17          6.70          4.52         8.28 o
  -7   3  17        812.02        806.04        16.94 o
  -6   3  17         35.50         30.77         7.53 o
  -5   3  17          6.95          6.21         7.81 o
  -4   3  17        577.68        529.39        17.03 o
  -3   3  17        214.40        211.44        12.70 o
  -2   3  17        731.65        713.73        19.48 o
  -1   3  17          1.38          9.79         9.69 o
   0   3  17          4.17          3.39         9.50 o
   1   3  17       2578.84       2589.09        36.89 o
   2   3  17       1178.74       1174.15        25.50 o
   3   3  17         41.98         49.02        10.54 o
   4   3  17        149.15        159.21        12.61 o
   5   3  17        357.10        368.96        14.11 o
  -7   4  17         36.72         30.96         6.59 o
  -6   4  17         56.73         47.24         8.19 o
  -5   4  17        697.17        712.60        18.35 o
  -4   4  17        207.53        216.61        12.33 o
  -3   4  17        934.57        885.64        21.27 o
  -2   4  17        281.70        238.44        12.99 o
  -1   4  17          7.88          6.30         8.56 o
   0   4  17       2015.30       1992.89        31.62 o
   1   4  17        477.82        457.22        17.60 o
   2   4  17         90.83         72.17        11.10 o
   3   4  17         19.39          8.09         9.79 o
   4   4  17         69.37         76.50        10.07 o
  -6   5  17          0.21          3.48         6.87 o
  -5   5  17       1152.17       1135.94        21.55 o
  -4   5  17         26.03         23.52         8.28 o
  -3   5  17        259.77        238.82        12.89 o
  -2   5  17         13.46         18.07         8.66 o
  -1   5  17        695.87        657.83        18.54 o
   0   5  17         89.15         83.65        10.82 o
   1   5  17         50.33         58.53        10.73 o
   2   5  17          4.10          1.88         8.56 o
   3   5  17         18.39         15.53         8.94 o
   4   5  17         82.70         86.48        10.35 o
  -6   6  17        382.91        396.06        12.51 o
  -5   6  17        145.12        150.27         9.88 o
  -4   6  17        529.70        524.69        16.09 o
  -3   6  17        601.81        551.32        16.66 o
  -2   6  17       1257.84       1187.13        23.43 o
  -1   6  17         35.78         36.60         8.75 o
   0   6  17        224.56        211.81        11.86 o
   1   6  17        209.40        202.50        12.14 o
   2   6  17        276.13        271.85        13.83 o
   3   6  17         66.24         58.34         9.22 o
   4   6  17         51.55         69.54         9.79 o
  -6   7  17        101.03        109.91         7.62 o
  -5   7  17        135.08        149.14         9.41 o
  -4   7  17        139.71        152.25        10.26 o
  -3   7  17         12.40          8.19         7.43 o
  -2   7  17          6.41          1.60         7.53 o
  -1   7  17         70.77         69.63         9.03 o
   0   7  17         42.61         34.25         8.37 o
   1   7  17        715.37        630.17        16.56 o
   2   7  17        520.78        531.56        16.00 o
   3   7  17        373.12        352.11        12.80 o
  -5   8  17          2.30          7.43         6.12 o
  -4   8  17        166.30        185.56         9.69 o
  -3   8  17        138.94        132.30         9.22 o
  -2   8  17         47.38         49.87         8.28 o
  -1   8  17        362.64        348.72        13.27 o
   0   8  17       1790.15       1751.15        25.50 o
   1   8  17        219.80        223.29        11.01 o
   2   8  17        384.36        359.73        12.70 o
  -4   9  17          3.20          4.61         5.36 o
  -3   9  17        174.00        167.78         9.22 o
  -2   9  17          0.99         -1.04         6.40 o
  -1   9  17          0.27         -1.69         6.96 o
   0   9  17        419.06        409.89        12.80 o
   1   9  17         13.20         11.95         6.59 o
  -6   0  18        199.36        206.36        10.35 o
  -4   0  18        144.11        143.31        10.63 o
  -2   0  18        357.97        325.76        14.21 o
   0   0  18          1.93          5.46         9.50 o
   2   0  18         26.22         10.07         9.03 o
   4   0  18       2747.58       2862.44        32.93 o
  -6   1  18          7.74          9.50         6.59 o
  -5   1  18        307.56        286.34        12.51 o
  -4   1  18        249.12        238.82        12.14 o
  -3   1  18        153.40        145.19        11.10 o
  -2   1  18        578.83        588.77        17.78 o
  -1   1  18         69.95         74.34        10.35 o
   0   1  18          0.07          0.28         9.32 o
   1   1  18        365.00        369.52        15.90 o
   2   1  18         26.42         23.05         9.22 o
   3   1  18        107.58        106.71        11.10 o
   4   1  18        235.73        238.25        12.33 o
  -6   2  18        715.00        735.46        16.47 o
  -5   2  18        697.64        690.20        17.31 o
  -4   2  18        207.09        205.60        11.67 o
[truncated: 5,603 more chars]
