# Supplementary material for: Di-μ-nitrato-bis­(μ-octa­ethyl pyro­phospho­ramide)­bis­[aqua­dinitratocalcium(II)]
Source: Acta Crystallogr E Crystallogr Commun. 2021 Jul 13;77(Pt 8):795–8. doi: 10.1107/S205698902100699X (PMC8340971; doi:10.1107/S205698902100699X)
Supplement: Supplementary file 2 [file e-77-00795-Isup2.hkl]

#
# h,k,l, Fc-squared, Fo-squared, sigma(Fo-squared), status flag
#
data_I
_shelx_title ' sxrd20082101_a.res in P2(1)/n'
_shelx_refln_list_code          4
_shelx_F_calc_maximum      304.26
_exptl_crystal_F_000      1240.00
_reflns_d_resolution_high  0.8462

loop_
 _space_group_symop_operation_xyz
 'x, y, z'
 '-x+1/2, y+1/2, -z+1/2'
 '-x, -y, -z'
 'x-1/2, -y-1/2, z-1/2'

_cell_length_a    10.6249
_cell_length_b    15.5774
_cell_length_c    17.0925
_cell_angle_alpha  90.000
_cell_angle_beta   96.707
_cell_angle_gamma  90.000

_shelx_F_squared_multiplier     1.000

loop_
 _refln_index_h
 _refln_index_k
 _refln_index_l
 _refln_F_squared_calc
 _refln_F_squared_meas
 _refln_F_squared_sigma
 _refln_observed_status
   2   0   0       5919.24       5436.47        17.22 o
   4   0   0       1160.75       1108.18        11.39 o
   6   0   0         83.78         50.91         6.87 o
   8   0   0       1590.18       1635.51        27.38 o
  10   0   0       1885.58       1860.77        33.31 o
  12   0   0        282.67        288.97        12.70 o
   1   1   0       8349.86       9072.20        16.56 o
   2   1   0        310.70        304.12         4.80 o
   3   1   0       9348.03       9232.17        28.89 o
   4   1   0       3188.77       3042.54        18.73 o
   5   1   0        895.78        753.53        14.30 o
   6   1   0        420.88        239.01        10.35 o
   7   1   0         54.74         57.12         7.81 o
   8   1   0         56.19         57.59         8.94 o
   9   1   0       1535.27       1528.70        29.73 o
  10   1   0          4.27          8.85        10.26 o
  11   1   0        365.20        379.02        16.47 o
  12   1   0         25.76         32.93         8.28 o
   0   2   0       8979.54       9278.37        19.76 o
   1   2   0       1699.08       1847.41        11.29 o
   2   2   0        160.92        166.36         5.08 o
   3   2   0      14274.58      15107.60        31.52 o
   4   2   0       6474.55       6002.09        33.31 o
   5   2   0        740.48        650.97        12.23 o
   6   2   0       1822.83       1694.32        23.52 o
   7   2   0         30.72         30.39         7.34 o
   8   2   0       2690.03       2661.26        35.57 o
   9   2   0       5255.90       5268.98        52.41 o
  10   2   0       1318.84       1291.20        27.95 o
  11   2   0        122.22        120.07        12.04 o
  12   2   0        722.00        738.57        17.50 o
   1   3   0       1347.14       1316.52        11.10 o
   2   3   0       1313.04       1342.58        12.80 o
   3   3   0       2596.18       2438.63        19.48 o
   4   3   0       5829.05       4964.57        31.62 o
   5   3   0       4550.51       3954.72        30.30 o
   6   3   0       2944.39       2871.94        30.11 o
   7   3   0        133.73        104.35         9.50 o
   8   3   0        861.97        811.87        20.80 o
   9   3   0         78.52         61.92        10.82 o
  10   3   0       1143.38       1217.62        26.63 o
  11   3   0       2086.91       2067.04        31.99 o
  12   3   0        867.04        886.58        18.63 o
   0   4   0      15301.68      15921.64        35.10 o
   1   4   0         19.67         23.71         3.58 o
   2   4   0        893.47        831.91        11.20 o
   3   4   0       5515.58       5061.96        29.73 o
   4   4   0       3998.27       3852.34        29.45 o
   5   4   0       2957.25       2564.25        27.01 o
   6   4   0        392.22        397.37        13.17 o
   7   4   0        387.00        399.82        14.59 o
   8   4   0       5020.71       4862.76        48.37 o
   9   4   0        105.39        115.46        12.04 o
  10   4   0        275.91        239.10        14.59 o
  11   4   0        219.72        253.12        14.02 o
  12   4   0         77.90         76.50         8.56 o
   1   5   0       1755.79       1925.23        16.18 o
   2   5   0         69.13        178.22         6.40 o
   3   5   0       3106.41       3057.60        24.94 o
   4   5   0      10196.17       8778.24        46.86 o
   5   5   0       1902.59       1725.74        23.43 o
   6   5   0         72.31         69.73         8.75 o
   7   5   0       3660.55       3432.10        39.05 o
   8   5   0        970.30        876.89        22.40 o
   9   5   0         23.61         23.90        10.44 o
  10   5   0         17.10         26.63         9.41 o
  11   5   0         57.77         58.34         9.69 o
   0   6   0        554.13        612.86         9.22 o
   1   6   0        287.17        201.84         6.87 o
   2   6   0       6864.55       7291.60        36.23 o
   3   6   0         15.96         31.24         5.46 o
   4   6   0        834.35        778.56        16.09 o
   5   6   0       2650.60       2311.69        28.14 o
   6   6   0          9.87          8.94         7.90 o
   7   6   0       2359.09       2207.99        32.93 o
   8   6   0       6129.99       5923.61        55.05 o
   9   6   0        119.46        122.23        12.42 o
  10   6   0        728.53        678.07        19.95 o
  11   6   0        610.22        607.59        17.13 o
   1   7   0         21.23         11.57         4.52 o
   2   7   0       1419.42       1525.41        18.44 o
   3   7   0         48.53         55.99         7.06 o
   4   7   0      10515.62       9740.86        55.42 o
   5   7   0       3489.69       3357.67        35.47 o
   6   7   0       1215.40       1185.81        23.90 o
   7   7   0       2439.00       2360.05        34.82 o
   8   7   0        364.20        357.57        16.56 o
   9   7   0       2067.86       2013.96        33.31 o
  10   7   0          8.47         10.73         8.47 o
  11   7   0        298.23        283.99        12.33 o
   0   8   0        327.84        301.68         9.22 o
   1   8   0       3504.01       3647.21        28.23 o
   2   8   0       3199.27       3195.17        29.73 o
   3   8   0        311.94        287.18        11.10 o
   4   8   0        144.71        135.88         9.60 o
   5   8   0         41.35         38.58         8.66 o
   6   8   0         91.65        116.68        10.92 o
   7   8   0         11.80         12.89         9.50 o
   8   8   0         94.03        104.35        11.95 o
   9   8   0       1262.11       1120.70        25.50 o
  10   8   0        790.67        739.13        19.57 o
  11   8   0         36.45         53.26         7.62 o
   1   9   0         62.04         57.40         7.06 o
   2   9   0        105.14        103.32         7.34 o
   3   9   0       2720.36       2733.81        31.52 o
   4   9   0        544.23        510.85        15.90 o
   5   9   0         67.37         59.66         9.22 o
   6   9   0       2294.29       2229.64        33.78 o
   7   9   0         12.00          7.72         8.66 o
   8   9   0         98.38        114.89        12.42 o
   9   9   0         26.36         22.77         8.85 o
  10   9   0        780.51        768.59        19.01 o
   0  10   0       5364.10       5174.79        40.18 o
   1  10   0         66.37         56.18         7.81 o
   2  10   0        927.75        912.74        19.20 o
   3  10   0         77.87         61.92         8.56 o
   4  10   0       2414.67       2347.73        32.56 o
   5  10   0        299.09        290.95        14.49 o
   6  10   0         11.45         11.20         8.94 o
   7  10   0        687.84        717.96        21.64 o
   8  10   0          9.58         18.91        10.44 o
   9  10   0         26.91         34.53         8.94 o
  10  10   0        125.78        112.63         9.32 o
   1  11   0       7185.14       6861.57        50.91 o
   2  11   0        778.71        821.75        19.67 o
   3  11   0        974.77        925.73        20.89 o
   4  11   0        203.39        206.83        13.46 o
   5  11   0         47.35         58.25        10.16 o
   6  11   0         31.72         33.88         9.97 o
   7  11   0          0.95          0.38         9.13 o
   8  11   0        108.34        106.80        11.20 o
   9  11   0        594.64        593.38        16.94 o
   0  12   0        349.43        369.80        15.15 o
   1  12   0        694.99        686.16        18.91 o
   2  12   0        301.61        296.88        14.11 o
   3  12   0       1081.64       1096.14        24.28 o
   4  12   0        182.20        158.46        12.51 o
   5  12   0       1483.55       1391.79        27.66 o
   6  12   0        133.07        134.28        12.51 o
   7  12   0        485.57        434.26        16.84 o
   8  12   0        636.05        572.86        17.60 o
   9  12   0          8.48          6.68         6.87 o
   1  13   0        898.48        803.50        20.98 o
   2  13   0       1830.54       1892.96        31.05 o
   3  13   0        180.67        200.99        13.27 o
   4  13   0       1241.86       1301.27        27.01 o
   5  13   0       1069.91        997.53        24.18 o
   6  13   0        541.10        470.77        17.13 o
   7  13   0        222.40        226.68        12.70 o
   8  13   0        238.61        246.72        11.95 o
   0  14   0        843.80        732.74        20.80 o
   1  14   0          9.01         13.17         9.69 o
   2  14   0        116.85        144.53        12.14 o
   3  14   0        453.22        441.41        16.75 o
   4  14   0       1858.62       1904.53        31.33 o
   5  14   0        966.15        950.10        22.58 o
   6  14   0         27.97         29.36         8.75 o
   7  14   0         19.71         18.82         7.62 o
   8  14   0        968.90       1041.56        18.54 o
   1  15   0        497.87        526.38        18.63 o
   2  15   0        668.58        669.78        19.85 o
   3  15   0        502.38        508.31        16.94 o
   4  15   0        209.63        257.26        13.27 o
   5  15   0         61.22         83.93         9.69 o
   6  15   0         55.39         62.29         8.75 o
   7  15   0        498.28        484.98        13.64 o
   0  16   0        115.76        138.23        11.29 o
   1  16   0       2594.57       2593.23        35.10 o
   2  16   0        211.42        217.93        12.70 o
   3  16   0          0.78         11.67         8.37 o
   4  16   0          2.17          3.20         7.25 o
   5  16   0        294.88        269.12        11.20 o
   6  16   0         63.56         51.94         7.43 o
   1  17   0         17.62          4.52         7.90 o
   2  17   0       1106.47       1090.96        21.64 o
   3  17   0        820.00        852.62        18.54 o
   4  17   0        592.31        527.13        14.11 o
   0  18   0        176.89        162.41         9.60 o
   1  18   0        203.48        212.47        10.54 o
   2  18   0        163.48        150.37         9.03 o
 -11   0   1       2167.19       2140.90        33.31 o
  -9   0   1      12857.79      12419.24        78.95 o
  -7   0   1        221.93        241.83        11.48 o
  -5   0   1        238.39        325.67        10.16 o
  -3   0   1        118.64        112.73         4.42 o
  -1   0   1      16891.01      15971.04        25.12 o
   1   0   1      57263.54      49083.96        43.94 o
   3   0   1        756.91        644.10         7.72 o
   5   0   1       3202.67       3146.24        27.38 o
   7   0   1       1198.13        954.52        19.57 o
   9   0   1       2065.12       1833.49        33.03 o
  11   0   1        561.20        560.07        18.73 o
 -12   1   1         37.59         42.91         8.56 o
 -11   1   1        155.50        137.01        12.33 o
 -10   1   1        238.38        248.61        14.68 o
  -9   1   1        192.00        211.72        14.40 o
  -8   1   1       2857.52       2647.90        34.53 o
  -7   1   1        462.59        398.97        13.55 o
  -6   1   1       3549.40       2984.20        30.39 o
  -5   1   1       3060.31       2548.81        25.03 o
  -4   1   1       3787.73       3815.27        22.87 o
  -3   1   1       4976.46       4704.02        22.02 o
  -2   1   1       3842.55       3641.38        16.37 o
  -1   1   1       3251.44       3331.99        12.23 o
   0   1   1      38638.66      40647.11        37.73 o
   1   1   1      13863.12      15808.25        18.54 o
   2   1   1        213.45        216.14         5.18 o
   3   1   1       2268.24       2264.83        11.57 o
   4   1   1       2038.04       1710.03        17.78 o
   5   1   1       1102.95       1194.66        17.41 o
   6   1   1       1496.85       1360.08        20.89 o
   7   1   1        615.59        572.02        15.43 o
   8   1   1        987.84       1021.24        22.96 o
   9   1   1        227.03        242.96        15.15 o
  10   1   1          3.57          9.79        10.54 o
  11   1   1        158.05        176.53        12.51 o
  12   1   1         29.74         27.29         8.19 o
 -12   2   1        974.53        986.23        20.14 o
 -11   2   1        802.11        764.73        20.98 o
 -10   2   1        109.16        119.88        12.04 o
  -9   2   1        540.88        527.42        18.91 o
  -8   2   1        940.23        860.43        21.17 o
  -7   2   1        210.98        179.16        10.44 o
  -6   2   1         85.49        121.20         8.00 o
  -5   2   1       5077.10       4647.37        31.62 o
  -4   2   1       1346.73       1256.67        13.36 o
  -3   2   1       9325.12       9700.49        30.96 o
  -2   2   1       5032.57       4765.93        20.23 o
  -1   2   1        772.20       1017.94         8.19 o
   0   2   1       2268.45       2572.62        11.57 o
   1   2   1       8596.95       8970.58        24.84 o
   2   2   1        792.01        718.53         9.03 o
   3   2   1         39.65         32.84         3.86 o
   4   2   1       2426.95       1851.55        18.73 o
   5   2   1       1605.16       1319.15        18.82 o
   6   2   1        268.20        229.88         9.97 o
   7   2   1         39.54         40.56         7.90 o
   8   2   1       1019.32        950.29        22.40 o
   9   2   1          6.42          8.09        10.63 o
  10   2   1         30.54         35.47        10.73 o
  11   2   1       1546.70       1488.81        27.85 o
  12   2   1         70.85         84.88         9.03 o
 -12   3   1         32.25         39.71         8.00 o
 -11   3   1        150.29        162.60        11.95 o
 -10   3   1          9.37         13.08         9.50 o
  -9   3   1       6905.34       7035.47        59.85 o
  -8   3   1        716.24        731.51        20.04 o
  -7   3   1         59.88         42.81         8.56 o
  -6   3   1         68.78         85.16         7.34 o
  -5   3   1         20.17         27.76         5.27 o
  -4   3   1       1281.54       1248.01        16.09 o
  -3   3   1       5786.28       5789.34        29.83 o
  -2   3   1      13529.29      13453.00        39.52 o
  -1   3   1        711.56        652.66         7.72 o
   0   3   1        861.55        933.35         8.66 o
   1   3   1       2227.96       2468.83        15.15 o
   2   3   1       1242.58       1272.01        12.70 o
   3   3   1       2110.29       1660.82        16.37 o
   4   3   1         21.68         16.94         5.36 o
   5   3   1        718.45        510.95        12.70 o
   6   3   1       2042.95       1905.75        25.41 o
   7   3   1        103.02        101.63         9.13 o
   8   3   1       2144.61       2001.26        31.24 o
   9   3   1        269.37        272.60        14.96 o
  10   3   1        480.32        478.39        18.91 o
  11   3   1        462.67        473.40        16.84 o
  12   3   1       1050.29       1062.55        19.76 o
 -12   4   1        382.31        387.68        12.99 o
 -11   4   1        613.26        664.42        19.20 o
 -10   4   1       1490.50       1594.29        29.83 o
  -9   4   1         67.85         65.02        11.10 o
  -8   4   1         27.78         26.25         9.13 o
  -7   4   1        128.57        100.12         9.41 o
  -6   4   1        211.40        229.60        10.73 o
  -5   4   1       1650.75       1671.36        21.64 o
  -4   4   1      13576.08      12140.71        51.75 o
  -3   4   1       1570.74       1565.40        17.03 o
  -2   4   1       2669.38       2350.83        18.07 o
  -1   4   1       1625.29       1829.53        13.46 o
   0   4   1       2221.47       2080.30        13.55 o
   1   4   1       1530.41       1495.77        12.42 o
   2   4   1       1061.03       1270.31        12.33 o
   3   4   1        219.49        250.30         7.72 o
   4   4   1       3290.79       3180.96        26.91 o
   5   4   1       1432.56       1268.43        19.38 o
   6   4   1       2070.78       1897.38        26.06 o
   7   4   1       2067.18       1930.31        28.61 o
   8   4   1          0.46          4.23         8.19 o
   9   4   1       4195.21       4166.91        47.43 o
  10   4   1        144.49        154.70        13.46 o
  11   4   1        243.43        229.50        13.55 o
  12   4   1        780.66        737.53        16.28 o
 -12   5   1         70.21         55.89         7.34 o
 -11   5   1        180.01        163.73        11.48 o
 -10   5   1        451.93        438.78        17.03 o
  -9   5   1        145.63        161.66        12.99 o
  -8   5   1        925.30        919.14        22.96 o
  -7   5   1        475.52        406.22        15.15 o
  -6   5   1        365.16        356.72        12.61 o
  -5   5   1         85.76         97.39         7.81 o
  -4   5   1       2829.97       2596.80        26.06 o
  -3   5   1       2420.97       2244.03        21.64 o
  -2   5   1        581.96        574.28         9.03 o
  -1   5   1        238.56        213.88         6.49 o
   0   5   1         36.64         50.34         3.86 o
   1   5   1        894.12        949.07        11.20 o
   2   5   1          5.26         11.86         3.58 o
   3   5   1        248.08        293.77         9.13 o
   4   5   1        190.28        169.09         8.28 o
   5   5   1        237.15        261.59        10.73 o
   6   5   1          0.42          8.09         7.15 o
   7   5   1        473.90        550.85        17.22 o
   8   5   1        242.56        256.51        14.49 o
   9   5   1        484.53        502.01        18.73 o
  10   5   1          8.47         10.07         8.94 o
  11   5   1         64.65         76.60        10.35 o
 -11   6   1         36.95         39.71         8.28 o
 -10   6   1         16.19         11.39         8.75 o
  -9   6   1       1007.91       1046.46        25.03 o
  -8   6   1       1325.74       1307.76        27.38 o
  -7   6   1        473.16        438.49        16.28 o
  -6   6   1       3382.09       3213.05        35.95 o
  -5   6   1       4549.92       4181.12        37.54 o
  -4   6   1       2902.36       2763.83        28.23 o
  -3   6   1         30.14         53.35         6.02 o
  -2   6   1        210.63        164.67         6.87 o
  -1   6   1      21405.36      21868.02        59.66 o
   0   6   1          3.62          7.53         3.39 o
   1   6   1       6696.94       7274.57        33.12 o
   2   6   1       3297.55       2894.43        24.56 o
   3   6   1         73.95         98.05         7.15 o
   4   6   1       1927.78       1693.28        22.58 o
   5   6   1       2378.77       2087.74        27.10 o
   6   6   1        209.92        172.01        10.63 o
   7   6   1        224.05        215.20        12.99 o
   8   6   1        752.76        715.33        21.17 o
   9   6   1       2666.84       2733.71        38.58 o
  10   6   1        919.01        956.40        23.34 o
  11   6   1         76.32         87.79         9.60 o
 -11   7   1         27.13         21.92         7.72 o
 -10   7   1         59.04         55.42         9.69 o
  -9   7   1        261.02        245.03        14.59 o
  -8   7   1       1241.66       1331.76        27.76 o
  -7   7   1         38.42         47.05        10.07 o
  -6   7   1         50.42         53.07         9.22 o
  -5   7   1       3363.46       3500.04        36.23 o
  -4   7   1        660.25        635.16        15.62 o
  -3   7   1        244.35        202.12         8.66 o
  -2   7   1         37.29         31.90         5.74 o
  -1   7   1       1765.40       1870.65        19.57 o
   0   7   1         10.64          6.78         3.39 o
   1   7   1       4570.82       4484.02        28.14 o
   2   7   1        107.91         78.38         7.43 o
   3   7   1        707.79        687.76        14.77 o
   4   7   1        936.71        837.75        17.22 o
   5   7   1       6179.58       5902.25        46.95 o
   6   7   1         27.59         16.84         8.66 o
   7   7   1       2108.91       1966.54        31.90 o
   8   7   1       3373.15       3157.72        41.59 o
   9   7   1        961.50        941.54        23.81 o
  10   7   1       1446.16       1425.67        26.72 o
  11   7   1        614.36        581.99        15.62 o
 -11   8   1        887.90        868.33        17.60 o
 -10   8   1        723.61        726.24        19.38 o
  -9   8   1          9.67         20.61        10.16 o
  -8   8   1        445.41        467.76        18.16 o
  -7   8   1         19.41         16.75         9.79 o
  -6   8   1         61.24         67.09         9.69 o
  -5   8   1        364.96        364.82        13.74 o
  -4   8   1         10.41         26.82         7.06 o
  -3   8   1        802.05        836.34        16.94 o
  -2   8   1       1079.98       1221.48        18.35 o
  -1   8   1       1842.16       1756.61        20.98 o
   0   8   1         14.60         11.57         4.14 o
   1   8   1        590.03        572.02        12.70 o
   2   8   1       2100.98       2101.10        23.99 o
   3   8   1       2184.77       1913.19        24.28 o
   4   8   1       9982.24       9561.04        58.62 o
   5   8   1        314.46        302.81        13.46 o
   6   8   1       1099.45       1039.49        23.24 o
   7   8   1        298.86        261.03        14.59 o
   8   8   1        752.06        673.92        20.89 o
   9   8   1       1711.49       1500.57        28.32 o
  10   8   1        438.88        457.60        16.09 o
  11   8   1        109.36        103.41         8.94 o
 -10   9   1        960.04        936.17        20.61 o
  -9   9   1        542.67        502.39        17.97 o
  -8   9   1        232.29        243.24        14.87 o
  -7   9   1        162.12        148.30        12.89 o
  -6   9   1        929.77        881.32        22.11 o
  -5   9   1        980.87       1002.98        22.40 o
  -4   9   1        467.27        500.41        15.53 o
  -3   9   1         69.41         59.09         8.09 o
  -2   9   1         72.54         49.78         7.06 o
  -1   9   1        540.10        525.63        13.08 o
   0   9   1       3107.69       3026.45        28.98 o
   1   9   1       1187.93       1214.23        19.01 o
   2   9   1       2285.45       2317.99        26.72 o
   3   9   1         30.11         38.67         7.43 o
   4   9   1       2293.35       2393.83        31.52 o
   5   9   1        361.51        329.25        14.59 o
   6   9   1        975.99        889.50        22.68 o
   7   9   1         88.10         90.71        11.39 o
   8   9   1         18.83         15.71        10.07 o
   9   9   1         99.67        104.45        10.73 o
  10   9   1       1887.62       1817.68        27.19 o
 -10  10   1          3.06          0.75         6.87 o
  -9  10   1        245.64        228.47        12.89 o
  -8  10   1        842.63        770.37        21.92 o
  -7  10   1        737.32        713.26        21.17 o
  -6  10   1       2010.94       1878.28        31.62 o
  -5  10   1       4943.86       4747.49        47.61 o
  -4  10   1        399.87        430.12        15.71 o
  -3  10   1       1629.49       1616.03        25.97 o
  -2  10   1        109.73         88.55         8.56 o
  -1  10   1       1924.16       2088.87        26.82 o
   0  10   1       1168.83       1190.05        20.89 o
   1  10   1       3204.34       3007.73        32.18 o
   2  10   1       4303.88       4286.41        39.90 o
   3  10   1       2148.03       1920.81        28.32 o
   4  10   1          1.19         -2.54         7.53 o
   5  10   1        214.84        209.84        13.55 o
   6  10   1       2346.07       2367.30        35.85 o
   7  10   1        715.25        639.77        20.51 o
   8  10   1       1160.78        998.09        23.99 o
   9  10   1        205.13        180.95        11.57 o
  10  10   1        360.12        357.10        12.70 o
 -10  11   1        177.49        178.60         9.50 o
  -9  11   1         96.69         82.43         9.69 o
  -8  11   1        539.91        481.31        17.41 o
  -7  11   1         31.54         29.26        10.16 o
  -6  11   1         14.80         22.77        10.07 o
  -5  11   1          1.02         -2.45         9.22 o
  -4  11   1         19.52         11.01         8.28 o
  -3  11   1        344.33        321.91        13.74 o
  -2  11   1        112.99        127.97         9.97 o
  -1  11   1        140.79         95.13         9.13 o
   0  11   1       6267.33       6030.41        48.08 o
   1  11   1         36.62         37.64         8.47 o
   2  11   1        954.28        943.98        21.08 o
   3  11   1         23.57         26.63         8.47 o
   4  11   1        916.54        880.09        22.21 o
   5  11   1        156.16        154.51        12.70 o
   6  11   1        225.47        199.39        13.46 o
   7  11   1          3.56          6.78         9.60 o
   8  11   1        555.56        531.56        17.88 o
   9  11   1         34.71         37.73         8.56 o
  -9  12   1         14.89         12.51         6.96 o
  -8  12   1        422.44        433.22        15.62 o
  -7  12   1        400.28        314.57        14.68 o
  -6  12   1       1064.01       1030.37        24.18 o
  -5  12   1        570.70        628.76        20.04 o
  -4  12   1       1864.50       1813.54        30.77 o
  -3  12   1       4464.79       4609.92        46.58 o
  -2  12   1          6.92          2.54         7.62 o
  -1  12   1        340.15        329.81        14.59 o
   0  12   1       3525.60       3453.56        38.86 o
   1  12   1        352.89        352.49        14.77 o
   2  12   1        987.84        996.21        22.58 o
   3  12   1        351.37        334.23        15.71 o
   4  12   1        364.86        367.26        16.37 o
   5  12   1        720.50        709.12        20.89 o
   6  12   1       1169.67       1178.76        25.97 o
   7  12   1        163.69        147.73        12.33 o
   8  12   1        692.23        667.53        18.63 o
   9  12   1        208.47        200.62        10.54 o
  -8  13   1        234.94        246.91        11.67 o
  -7  13   1        142.59        158.27        11.57 o
  -6  13   1        137.64        121.01        10.92 o
  -5  13   1        249.02        249.08        14.30 o
  -4  13   1        207.81        262.91        14.40 o
  -3  13   1          2.00          5.36         9.03 o
  -2  13   1       1920.49       2051.89        32.56 o
  -1  13   1         53.93         36.89         9.97 o
   0  13   1        219.71        221.79        13.17 o
   1  13   1       1399.83       1474.50        27.48 o
   2  13   1        211.07        202.12        13.08 o
   3  13   1        865.13        923.85        23.43 o
   4  13   1       1825.26       1870.56        32.18 o
   5  13   1       1221.29       1235.69        26.16 o
   6  13   1       1179.83       1101.97        24.37 o
   7  13   1        122.66        108.40        10.63 o
   8  13   1        218.53        207.96        11.20 o
  -8  14   1        518.28        566.47        14.30 o
  -7  14   1        414.13        392.01        14.11 o
  -6  14   1          0.76         -3.67         8.00 o
  -5  14   1        384.24        441.50        16.56 o
  -4  14   1       1584.25       1571.14        28.32 o
  -3  14   1        315.03        318.33        15.34 o
  -2  14   1        196.91        206.92        13.64 o
  -1  14   1        183.47        168.25        12.99 o
   0  14   1        355.48        343.27        15.71 o
   1  14   1          0.03          1.22         8.28 o
   2  14   1        507.35        470.20        17.41 o
   3  14   1        743.67        733.02        20.89 o
   4  14   1       1467.67       1535.20        28.61 o
   5  14   1       1169.53       1168.50        24.65 o
   6  14   1        153.08        144.63        11.29 o
   7  14   1         71.91         68.88         8.94 o
   8  14   1         68.73         65.96         7.15 o
  -7  15   1        723.08        782.80        16.47 o
  -6  15   1         87.49         73.96         8.85 o
  -5  15   1        229.96        224.99        12.14 o
  -4  15   1         30.99         33.88         8.66 o
  -3  15   1         99.60        120.82        11.48 o
  -2  15   1        572.94        586.60        19.01 o
  -1  15   1       1617.81       1621.67        29.73 o
   0  15   1        439.30        503.80        18.07 o
   1  15   1        542.01        539.84        18.44 o
   2  15   1        144.65        138.79        12.14 o
   3  15   1        473.19        512.64        16.84 o
   4  15   1        397.69        428.42        16.00 o
   5  15   1         12.12          4.23         8.28 o
   6  15   1        500.89        541.72        15.62 o
   7  15   1        662.20        686.72        15.43 o
  -6  16   1        553.10        530.80        14.02 o
  -5  16   1         13.15         16.28         6.78 o
  -4  16   1        572.16        551.03        16.00 o
  -3  16   1        239.67        279.09        13.36 o
  -2  16   1        900.97        967.41        22.11 o
  -1  16   1        946.71        924.88        22.21 o
   0  16   1         35.97         35.85         9.32 o
   1  16   1         90.48         93.91        11.10 o
   2  16   1       1487.45       1452.58        26.44 o
   3  16   1          8.70         17.41         8.56 o
   4  16   1        489.90        510.76        15.43 o
   5  16   1         37.17         28.14         7.34 o
  -4  17   1        251.07        213.04        10.26 o
  -3  17   1        658.67        618.31        16.47 o
  -2  17   1        198.28        208.71        10.63 o
  -1  17   1        641.52        686.53        17.97 o
   0  17   1        254.09        256.04        12.89 o
   1  17   1        665.16        688.23        18.25 o
   2  17   1         13.62         21.74         7.72 o
   3  17   1        231.72        233.64        11.01 o
   4  17   1        311.21        304.69        10.92 o
  -2  18   1          7.99         -1.51         6.49 o
  -1  18   1         63.22         57.68         7.25 o
   0  18   1        100.32        111.13         8.56 o
   1  18   1         26.19         18.44         6.68 o
   2  18   1        113.41        121.01         8.56 o
 -12   0   2         34.79         38.20         8.94 o
 -10   0   2        107.23        128.91        12.14 o
  -8   0   2       7705.68       7146.59        56.83 o
  -6   0   2       4482.43       3935.24        34.91 o
  -4   0   2       4050.58       3859.21        23.62 o
  -2   0   2       4401.42       4505.00        19.10 o
   0   0   2       9008.86      10584.34        21.83 o
   2   0   2       3001.07       2792.05        14.30 o
   4   0   2      14497.95      12011.61        45.35 o
   6   0   2       5667.26       5663.34        41.21 o
   8   0   2       2186.18       1919.87        31.24 o
  10   0   2          2.39          1.22         9.03 o
  12   0   2         86.69         79.89         8.75 o
 -12   1   2        471.44        478.48        15.24 o
 -11   1   2         60.31         60.50        10.35 o
 -10   1   2       2546.56       2519.74        36.79 o
  -9   1   2        390.96        398.78        16.56 o
  -8   1   2          7.47          6.96         8.37 o
  -7   1   2        279.34        266.86        12.04 o
  -6   1   2        141.12        132.11         8.37 o
  -5   1   2       3847.60       3308.18        26.72 o
  -4   1   2       4469.20       4402.72        26.35 o
  -3   1   2       1324.54       1349.54        12.89 o
  -2   1   2        319.77        316.26         5.93 o
  -1   1   2      11393.50      11736.94        25.50 o
   0   1   2       8256.91       9446.80        22.30 o
   1   1   2        986.62       1075.53         6.96 o
   2   1   2       2767.05       2751.69        14.21 o
   3   1   2         49.09         52.22         4.33 o
   4   1   2       1176.10       1052.48        14.11 o
   5   1   2         77.28         47.52         5.74 o
   6   1   2       1437.92       1387.18        21.08 o
   7   1   2        902.83        816.39        18.54 o
   8   1   2       2990.96       2751.40        36.70 o
   9   1   2        669.38        645.70        20.98 o
  10   1   2        248.07        237.50        15.15 o
  11   1   2        591.37        599.12        19.10 o
  12   1   2       1081.03       1139.52        20.42 o
 -12   2   2        110.78        108.78         9.69 o
 -11   2   2        353.99        337.72        14.87 o
 -10   2   2        407.56        419.11        17.22 o
  -9   2   2        348.41        327.08        15.53 o
  -8   2   2       1386.50       1295.81        25.22 o
  -7   2   2       1017.34       1067.44        21.08 o
  -6   2   2          7.85          9.13         5.93 o
  -5   2   2        234.73        238.25         8.85 o
  -4   2   2       3269.30       3447.16        23.43 o
  -3   2   2       6333.79       6512.76        27.29 o
  -2   2   2      13555.05      14114.03        36.51 o
  -1   2   2       4949.78       5082.95        19.29 o
   0   2   2        110.94        131.08         3.86 o
   1   2   2       9187.58       9683.65        25.12 o
   2   2   2       6767.66       6122.35        24.47 o
   3   2   2         17.45         12.04         3.67 o
   4   2   2       6768.14       5881.74        32.46 o
   5   2   2          8.01         30.02         5.55 o
   6   2   2        151.32         90.62         7.62 o
   7   2   2       1462.86       1326.96        23.43 o
   8   2   2        847.33        804.53        21.17 o
   9   2   2       1166.63       1100.84        25.97 o
  10   2   2        233.01        220.56        14.40 o
  11   2   2         16.93         22.40         9.32 o
  12   2   2       1218.70       1321.41        21.74 o
 -12   3   2         68.70         88.17         8.66 o
 -11   3   2        187.23        215.29        13.08 o
 -10   3   2       1083.55       1122.77        25.50 o
  -9   3   2         73.19         71.04        11.01 o
  -8   3   2        977.88        897.22        21.83 o
  -7   3   2        761.00        677.69        17.88 o
  -6   3   2       2553.15       2333.90        28.04 o
  -5   3   2        972.01        995.46        16.37 o
  -4   3   2       2758.89       2463.84        20.61 o
  -3   3   2       1038.40       1236.06        13.17 o
  -2   3   2       6877.07       6630.09        27.29 o
  -1   3   2      29841.65      29669.35        49.50 o
   0   3   2      18430.32      19287.40        41.59 o
   1   3   2       5515.65       5333.90        23.05 o
   2   3   2       2203.49       2423.85        14.21 o
   3   3   2       6625.44       5681.69        28.61 o
   4   3   2       8223.55       7375.53        36.89 o
   5   3   2       1549.36       1350.48        18.91 o
   6   3   2       1616.56       1686.13        23.99 o
   7   3   2         85.18         89.20         9.22 o
   8   3   2       4243.31       4130.21        44.88 o
   9   3   2        479.57        419.86        18.07 o
  10   3   2        191.33        189.14        14.02 o
  11   3   2        263.12        266.77        14.30 o
  12   3   2       1218.50       1190.05        20.33 o
 -12   4   2        908.05        870.31        17.69 o
 -11   4   2        195.33        229.50        13.08 o
 -10   4   2        101.16        113.20        12.04 o
  -9   4   2       2406.45       2428.65        36.23 o
  -8   4   2         49.03         32.93         9.03 o
  -7   4   2        231.83        264.98        12.99 o
  -6   4   2       1408.07       1389.53        22.02 o
  -5   4   2         89.08         88.92         7.06 o
  -4   4   2       1518.25       1459.54        18.44 o
  -3   4   2       4615.40       4761.60        29.17 o
  -2   4   2       1646.72       1774.11        15.81 o
  -1   4   2      11902.69      12411.81        36.13 o
   0   4   2      21196.44      20677.60        42.53 o
   1   4   2      12461.93      11627.23        37.26 o
   2   4   2       1457.45       1606.90        15.81 o
   3   4   2        537.94        506.15        10.54 o
   4   4   2        388.11        351.83        10.26 o
   5   4   2       2444.28       2341.99        25.97 o
   6   4   2        705.09        679.01        16.56 o
   7   4   2       1708.97       1616.50        26.63 o
   8   4   2       3673.85       3644.39        42.44 o
   9   4   2        473.24        484.70        18.35 o
  10   4   2       1197.93       1315.20        28.04 o
  11   4   2        127.49        135.50        11.95 o
 -12   5   2         61.64         62.67         7.34 o
 -11   5   2        236.41        261.59        12.99 o
 -10   5   2        714.44        727.94        20.80 o
  -9   5   2         24.81         25.22         9.41 o
  -8   5   2       1231.71       1203.41        25.97 o
  -7   5   2         71.46         74.53         9.60 o
  -6   5   2       2469.91       2265.58        28.89 o
  -5   5   2          0.45          1.32         5.83 o
  -4   5   2      11220.58      10396.53        50.44 o
  -3   5   2       1273.96       1181.96        16.09 o
  -2   5   2         22.32          9.88         3.20 o
  -1   5   2        197.89        208.99         6.30 o
   0   5   2      10714.19      10575.50        32.93 o
   1   5   2         50.23         26.06         3.39 o
   2   5   2       4079.05       3557.16        25.22 o
   3   5   2       1181.39       1069.23        15.62 o
   4   5   2        801.07        652.00        13.74 o
   5   5   2          3.60          6.40         6.12 o
   6   5   2       2052.97       1939.16        27.19 o
   7   5   2        258.51        224.61        12.33 o
   8   5   2       1690.42       1445.05        27.95 o
   9   5   2        121.75        129.01        12.42 o
  10   5   2       1568.53       1596.17        29.45 o
  11   5   2        119.58        125.71        11.20 o
 -11   6   2         50.03         50.15         9.03 o
 -10   6   2        168.93        152.81        12.42 o
  -9   6   2         95.17         94.66        11.86 o
  -8   6   2          4.12          5.18         9.03 o
  -7   6   2       5026.76       5031.01        48.84 o
  -6   6   2          0.99          1.69         7.72 o
  -5   6   2        560.92        570.61        14.40 o
  -4   6   2       1420.26       1394.90        20.42 o
  -3   6   2       9084.47       9433.35        47.52 o
  -2   6   2       3609.42       3336.88        23.81 o
  -1   6   2        180.03        170.13         6.78 o
   0   6   2         31.28         27.85         3.76 o
   1   6   2       7709.82       7749.57        36.51 o
   2   6   2        173.87        171.82         7.34 o
   3   6   2        216.31        181.23         8.37 o
   4   6   2        485.13        431.06        12.42 o
   5   6   2       1519.24       1359.71        22.40 o
   6   6   2        254.55        251.33        12.14 o
   7   6   2         17.97         24.75         8.94 o
   8   6   2        567.00        525.35        18.73 o
   9   6   2       2997.76       2944.30        39.24 o
  10   6   2         68.90         56.08         9.50 o
  11   6   2         14.74          7.72         7.15 o
 -11   7   2        234.09        221.98        11.39 o
 -10   7   2        308.84        314.38        14.40 o
  -9   7   2        103.78        104.07        11.95 o
  -8   7   2       1392.12       1396.22        28.14 o
  -7   7   2        199.55        184.24        12.61 o
  -6   7   2         73.34         98.80         9.60 o
  -5   7   2        573.28        618.60        16.18 o
  -4   7   2       1660.81       1588.93        22.30 o
  -3   7   2        463.77        420.52        12.14 o
  -2   7   2       5405.23       5622.78        35.47 o
  -1   7   2        106.95         46.39         5.18 o
   0   7   2        908.51        889.22        13.27 o
   1   7   2        429.77        524.12        10.73 o
   2   7   2        314.97        342.51         9.88 o
   3   7   2       5259.36       4660.17        36.23 o
   4   7   2       4464.48       3963.85        36.04 o
   5   7   2        174.64        160.25        10.54 o
   6   7   2          1.51         -4.33         6.59 o
   7   7   2         71.50         70.10        10.63 o
   8   7   2        890.28        872.28        23.34 o
   9   7   2       1606.46       1602.29        29.64 o
  10   7   2       1658.79       1670.04        28.14 o
  11   7   2        117.06        121.48         9.60 o
 -11   8   2        143.96        137.66         9.22 o
 -10   8   2        757.23        707.05        19.29 o
  -9   8   2       1751.24       1630.14        30.21 o
  -8   8   2         30.65         31.71        10.26 o
  -7   8   2       1480.42       1367.89        27.38 o
  -6   8   2         61.83         57.02         9.13 o
  -5   8   2        268.45        297.25        13.27 o
  -4   8   2        123.68        120.92         9.41 o
  -3   8   2        413.66        504.36        13.27 o
  -2   8   2        364.67        465.69        12.42 o
  -1   8   2       1100.11       1026.41        16.28 o
   0   8   2       4739.54       4986.03        33.03 o
   1   8   2       1292.55       1209.90        17.60 o
   2   8   2       2085.03       2115.31        24.94 o
   3   8   2       5641.67       5552.02        42.16 o
   4   8   2        101.89        113.10         9.32 o
   5   8   2       4797.73       4529.84        43.76 o
   6   8   2       2796.54       2619.76        35.66 o
   7   8   2        550.05        454.30        17.97 o
   8   8   2          1.74          4.14         9.13 o
   9   8   2          0.96          1.32         8.85 o
  10   8   2         20.17         24.84         9.22 o
  11   8   2        243.84        234.87        10.44 o
 -10   9   2         19.46         15.71         8.28 o
  -9   9   2        588.38        556.21        18.25 o
  -8   9   2        367.13        367.36        16.37 o
  -7   9   2          4.79          8.94         9.69 o
  -6   9   2          4.06          3.48         8.75 o
  -5   9   2       5259.81       5660.71        50.06 o
  -4   9   2        575.54        574.56        16.09 o
  -3   9   2        290.27        259.33        11.57 o
  -2   9   2        230.36        221.79         9.69 o
  -1   9   2         99.77         84.03         7.25 o
   0   9   2        618.68        519.23        12.99 o
   1   9   2       2572.55       2550.60        27.29 o
   2   9   2       7531.53       7550.93        48.84 o
   3   9   2       2042.23       2070.89        27.85 o
   4   9   2        731.07        649.46        17.69 o
   5   9   2         34.86         29.55         8.85 o
   6   9   2        151.45        157.90        12.89 o
   7   9   2        870.51        800.30        22.30 o
   8   9   2        400.46        362.75        16.37 o
   9   9   2         20.70         21.55         9.03 o
  10   9   2        223.99        232.04        11.76 o
 -10  10   2         41.85         35.00         7.62 o
  -9  10   2        288.38        287.18        13.93 o
  -8  10   2       2665.29       2579.02        37.36 o
  -7  10   2        766.20        706.76        20.98 o
  -6  10   2       3297.20       3138.99        39.90 o
  -5  10   2       1501.39       1480.71        27.57 o
  -4  10   2        991.55       1059.72        22.30 o
  -3  10   2       1297.84       1290.73        22.96 o
  -2  10   2        134.42        113.29         8.94 o
  -1  10   2        124.09         97.77         8.56 o
   0  10   2       4048.69       3699.34        35.00 o
   1  10   2       1419.52       1400.07        23.05 o
   2  10   2         59.65         53.82         8.19 o
   3  10   2       1080.20        998.00        21.45 o
   4  10   2       2500.77       2295.60        32.65 o
   5  10   2         32.41         38.39        10.44 o
   6  10   2        240.66        240.42        14.59 o
   7  10   2        690.50        581.24        19.67 o
   8  10   2        968.27        848.95        22.02 o
   9  10   2         21.64         25.50         8.94 o
  10  10   2         81.75         70.95         8.28 o
 -10  11   2        598.68        614.64        14.68 o
  -9  11   2        878.21        844.71        19.67 o
  -8  11   2        112.78        113.95        11.29 o
  -7  11   2         16.63         10.54         9.41 o
  -6  11   2        776.57        727.47        20.98 o
  -5  11   2       7142.62       7292.54        60.22 o
  -4  11   2        276.34        308.07        14.40 o
  -3  11   2        927.52        790.51        20.14 o
  -2  11   2        389.87        400.48        14.49 o
  -1  11   2        190.42        200.90        11.29 o
   0  11   2        597.78        537.48        15.81 o
   1  11   2       1312.09       1201.15        23.05 o
   2  11   2        281.67        303.56        13.55 o
   3  11   2         10.81         10.92         8.09 o
   4  11   2          9.12         14.30         9.41 o
   5  11   2        597.05        620.10        20.14 o
   6  11   2        283.62        303.37        16.00 o
   7  11   2        183.04        166.55        12.89 o
   8  11   2          0.16          5.18         8.56 o
   9  11   2        633.56        618.50        16.84 o
  -9  12   2        233.15        258.11        11.39 o
  -8  12   2        298.66        330.75        14.21 o
  -7  12   2         87.28         70.29        10.26 o
  -6  12   2         83.44         83.93        11.29 o
  -5  12   2       1946.68       1929.37        32.09 o
  -4  12   2         52.44         58.25        10.44 o
  -3  12   2       2083.39       2173.18        32.65 o
  -2  12   2       2375.35       2451.23        34.16 o
  -1  12   2       1415.93       1419.74        26.82 o
   0  12   2        383.03        326.14        14.49 o
   1  12   2       6620.12       6614.76        54.67 o
   2  12   2         23.48         27.38         9.22 o
   3  12   2          0.68          2.07         9.13 o
   4  12   2         17.07         27.95         9.79 o
   5  12   2       1635.08       1575.28        29.92 o
   6  12   2        197.73        208.24        14.02 o
   7  12   2        334.41        322.94        14.87 o
   8  12   2        198.32        190.74        11.95 o
   9  12   2         15.25         12.04         6.96 o
  -8  13   2        182.73        206.17        11.10 o
  -7  13   2        299.35        321.34        14.11 o
  -6  13   2        490.63        486.95        16.84 o
  -5  13   2        123.15        162.04        12.33 o
  -4  13   2        641.23        677.50        19.95 o
  -3  13   2       1068.22       1078.92        24.75 o
  -2  13   2        320.02        327.08        15.43 o
  -1  13   2        394.12        332.07        15.24 o
   0  13   2        651.06        654.26        19.57 o
   1  13   2          8.32          6.30         8.56 o
   2  13   2        238.85        265.07        14.59 o
   3  13   2        887.62       1005.15        24.37 o
   4  13   2       1232.50       1229.95        26.72 o
   5  13   2       1375.86       1452.39        28.79 o
   6  13   2        806.67        748.92        20.89 o
   7  13   2         21.13         19.57         8.75 o
   8  13   2          2.50          1.98         6.96 o
  -8  14   2         19.99         23.99         6.68 o
  -7  14   2         10.72         15.24         7.53 o
  -6  14   2         94.39         95.98        10.16 o
  -5  14   2        304.35        313.06        14.21 o
  -4  14   2        288.40        279.00        14.49 o
  -3  14   2        274.80        262.53        14.11 o
  -2  14   2        526.04        505.96        18.63 o
  -1  14   2       1370.27       1535.39        29.36 o
   0  14   2         57.15         63.70        10.82 o
   1  14   2        115.84        138.51        12.04 o
   2  14   2       2311.63       2467.42        35.38 o
   3  14   2        418.61        409.70        16.84 o
   4  14   2          1.40          2.63         9.50 o
   5  14   2       1097.20       1175.56        24.75 o
   6  14   2       1610.76       1620.92        27.10 o
   7  14   2         22.80         17.41         7.53 o
  -7  15   2          9.27          8.47         6.40 o
  -6  15   2        471.81        552.92        15.24 o
  -5  15   2        166.21        159.78        11.01 o
  -4  15   2        559.38        541.06        17.13 o
  -2  15   2        177.65        175.59        13.17 o
  -1  15   2       1593.79       1628.54        29.55 o
   0  15   2       1290.01       1289.98        26.16 o
   1  15   2         54.02         56.08        10.54 o
   2  15   2          8.70         13.17         9.32 o
   3  15   2        641.81        591.03        17.97 o
   4  15   2          7.30         12.04         8.47 o
   5  15   2         66.77         67.94         9.69 o
   6  15   2         82.17         77.16         8.94 o
  -6  16   2         33.71         33.50         6.87 o
  -5  16   2         30.97         35.66         7.34 o
  -4  16   2         57.76         63.33         8.66 o
  -3  16   2       1665.14       1658.46        27.85 o
  -2  16   2         13.49         15.81         8.47 o
  -1  16   2       2377.28       2459.51        34.44 o
   0  16   2          1.69          4.14         8.66 o
   1  16   2        299.32        296.50        13.74 o
   2  16   2          5.80         15.06         8.47 o
   3  16   2       1223.85       1247.45        23.34 o
   4  16   2         42.52         35.10         8.09 o
   5  16   2        478.92        536.54        14.59 o
  -4  17   2        897.61        899.10        17.78 o
  -3  17   2         51.75         65.30         8.37 o
  -2  17   2         18.33         16.66         7.53 o
  -1  17   2         88.00        104.26         9.88 o
   0  17   2        155.45        186.22        11.48 o
   1  17   2         21.81         33.69         8.66 o
   2  17   2        532.28        550.28        15.81 o
   3  17   2          4.63         -1.51         6.21 o
   4  17   2         78.51         67.37         7.25 o
  -2  18   2        151.15        146.70         8.56 o
  -1  18   2        521.80        467.19        13.08 o
   0  18   2        173.65        175.21         9.79 o
   1  18   2         91.40         86.85         8.09 o
 -11   0   3        184.94        192.33        12.33 o
  -9   0   3       4276.78       4035.55        44.88 o
  -7   0   3        445.01        426.26        14.49 o
  -5   0   3      14652.10      14698.75        53.35 o
  -3   0   3        615.35        559.69         8.85 o
  -1   0   3       1989.91       2153.23        11.86 o
   1   0   3        854.38        801.90         7.06 o
   3   0   3       1572.17       1511.11        13.08 o
   5   0   3       1098.97        879.25        14.87 o
   7   0   3       2226.45       2222.48        29.73 o
   9   0   3       4250.15       4010.43        47.05 o
  11   0   3       2793.34       2905.91        37.07 o
 -12   1   3        187.77        174.83        10.82 o
 -11   1   3        363.19        350.98        15.06 o
 -10   1   3       3858.70       3904.66        45.07 o
  -9   1   3        140.98        124.30        11.86 o
  -8   1   3       4116.23       3830.42        42.25 o
  -7   1   3        186.02        186.03        10.35 o
  -6   1   3        285.95        261.21        10.63 o
  -5   1   3        563.88        555.83        11.29 o
  -4   1   3      11231.04       9987.58        41.78 o
  -3   1   3       1989.37       2025.91        16.47 o
  -2   1   3        277.48        289.82         6.12 o
  -1   1   3        378.36        374.70         5.27 o
   0   1   3        556.21        602.50         7.25 o
   1   1   3       9202.51       9793.36        25.03 o
   2   1   3       2997.08       2666.53        16.00 o
   3   1   3       1425.02       1198.71        11.86 o
   4   1   3      12342.55      10928.18        43.00 o
   5   1   3       2406.04       2124.62        22.58 o
   6   1   3         29.75         33.50         6.40 o
   7   1   3         11.40         17.97         7.34 o
   8   1   3       2409.22       2370.40        34.91 o
   9   1   3        263.14        278.81        15.53 o
  10   1   3        130.36        122.04        13.27 o
  11   1   3          3.14         25.69         9.41 o
  12   1   3        610.68        649.08        15.90 o
 -12   2   3         80.79         99.27         9.03 o
 -11   2   3        546.60        571.08        17.97 o
 -10   2   3        387.46        381.28        16.56 o
  -9   2   3        766.92        763.03        21.17 o
  -8   2   3         11.16          4.70         7.43 o
  -7   2   3         16.25         16.75         6.96 o
  -6   2   3       1387.82       1222.23        20.23 o
  -5   2   3        174.40        168.72         8.09 o
  -4   2   3        277.00        234.96         7.53 o
  -3   2   3         86.27         75.28         4.61 o
  -2   2   3      12622.93      12731.83        35.76 o
  -1   2   3       7564.77       8007.40        27.85 o
   0   2   3      15608.15      17085.34        38.49 o
   1   2   3       4666.96       5385.19        21.45 o
   2   2   3       5990.14       6036.44        20.42 o
   3   2   3       5525.41       5303.42        27.48 o
   4   2   3       1953.71       1886.84        19.10 o
   5   2   3        145.51         61.16         5.93 o
   6   2   3       1307.28       1161.16        19.95 o
   7   2   3        133.65        142.37        10.73 o
   8   2   3       1761.58       1728.10        30.30 o
   9   2   3         33.58         39.05        10.73 o
  10   2   3        264.65        333.01        16.84 o
  11   2   3        578.75        591.12        18.25 o
  12   2   3         97.51         85.16         8.75 o
 -12   3   3        586.99        576.63        14.96 o
 -11   3   3        189.70        218.87        12.89 o
 -10   3   3        495.96        464.37        17.78 o
  -9   3   3       1020.36       1015.22        24.28 o
  -8   3   3         29.82         27.85         8.37 o
  -7   3   3         17.25         15.06         7.81 o
  -6   3   3          2.51         14.87         6.02 o
  -5   3   3       1604.14       1582.15        20.42 o
  -4   3   3       2176.11       2452.46        22.58 o
  -3   3   3       1370.07       1475.92        14.49 o
  -2   3   3       3365.14       3622.75        20.89 o
  -1   3   3      32447.45      35622.32        59.94 o
   0   3   3      21805.11      23692.57        48.65 o
   1   3   3          6.24          7.43         2.92 o
   2   3   3       5555.62       5597.10        22.40 o
   3   3   3      13813.39      12590.88        44.32 o
   4   3   3       3634.49       3037.37        24.84 o
   5   3   3      11190.58       9614.30        49.50 o
   6   3   3        776.27        734.90        16.56 o
   7   3   3       4316.23       3976.74        41.31 o
   8   3   3        792.89        760.78        21.55 o
   9   3   3       2568.04       2461.21        37.45 o
  10   3   3         50.69         79.42        10.63 o
  11   3   3       1821.42       2028.55        30.68 o
 -12   4   3          9.29          1.13         6.59 o
 -11   4   3        605.71        601.66        17.97 o
 -10   4   3       1085.32       1076.66        24.75 o
  -9   4   3        777.72        719.28        21.27 o
  -8   4   3       1801.52       1729.79        29.83 o
  -7   4   3        807.25        747.04        19.29 o
  -6   4   3         12.45         12.80         6.12 o
  -5   4   3        849.16        851.86        16.18 o
  -4   4   3      10099.93      10251.33        47.99 o
  -3   4   3        975.87        993.29        14.21 o
  -2   4   3       3906.15       3863.82        23.81 o
  -1   4   3      28052.46      29567.06        58.06 o
   0   4   3       2778.37       2863.76        18.44 o
   1   4   3       1593.15       1583.09        13.83 o
   2   4   3        208.68        368.96         6.87 o
   3   4   3       4802.81       4069.52        27.38 o
   4   4   3       8291.08       8185.62        42.72 o
   5   4   3        550.54        417.79        12.14 o
   6   4   3       2899.65       2749.90        31.33 o
   7   4   3        316.42        294.24        13.55 o
   8   4   3       1164.98       1142.81        25.88 o
   9   4   3        262.06        250.02        15.15 o
  10   4   3         94.61        103.32        12.23 o
  11   4   3         26.75         25.78         8.75 o
 -12   5   3        204.84        196.10         9.79 o
 -11   5   3          4.40          2.73         8.28 o
 -10   5   3          8.80          6.30         9.69 o
  -9   5   3        301.26        269.31        15.06 o
  -8   5   3        152.21        123.27        11.76 o
  -7   5   3       2869.21       2844.94        36.32 o
  -6   5   3       3629.08       3451.58        35.76 o
  -5   5   3       1951.85       1917.70        24.56 o
  -4   5   3        932.88        823.35        14.96 o
  -3   5   3       5257.32       4972.48        32.09 o
  -2   5   3        208.57        250.20         6.96 o
  -1   5   3       1087.84       1261.28        13.55 o
   0   5   3       2474.32       2349.42        16.37 o
   1   5   3        467.85        516.12         8.85 o
   2   5   3          2.09          3.29         2.92 o
   3   5   3        805.99        669.03        12.70 o
   4   5   3         66.18         70.86         6.68 o
   5   5   3        124.41        120.63         8.47 o
   6   5   3         97.74        112.63         9.13 o
   7   5   3       2473.72       2249.40        32.75 o
   8   5   3          1.49          7.15         9.50 o
   9   5   3       3543.76       3659.91        44.88 o
  10   5   3        387.60        416.85        17.03 o
  11   5   3        939.63        932.13        19.95 o
 -11   6   3         29.18         31.80         8.47 o
 -10   6   3        325.51        308.17        14.49 o
  -9   6   3          6.14          1.98         9.03 o
  -8   6   3       1275.50       1240.77        26.54 o
  -7   6   3        915.85       1018.98        23.34 o
  -6   6   3       5369.38       5278.01        45.92 o
  -5   6   3       5411.66       5257.69        41.78 o
  -4   6   3       1521.60       1588.83        21.83 o
  -3   6   3         94.13        110.75         7.43 o
  -2   6   3       5326.68       5946.76        32.46 o
  -1   6   3       2859.02       3347.79        23.52 o
   0   6   3        256.53        233.27         6.30 o
   1   6   3        303.17        331.79         8.56 o
   2   6   3       2485.44       2564.62        23.52 o
   3   6   3       1485.19       1169.82        17.69 o
   4   6   3         18.17         11.29         6.02 o
   5   6   3       1111.85        954.05        19.20 o
   6   6   3       1909.23       1806.57        27.57 o
   7   6   3         94.16        101.15        11.20 o
   8   6   3        160.99        175.68        13.74 o
   9   6   3         21.93         25.31        10.16 o
  10   6   3       2297.80       2260.41        32.93 o
  11   6   3         59.19         57.59         8.37 o
 -11   7   3         16.37         11.76         7.34 o
 -10   7   3         91.57         98.33        10.73 o
  -9   7   3       3508.11       3322.10        41.78 o
  -8   7   3        839.23        823.82        22.40 o
  -7   7   3         35.99         26.91         9.32 o
  -6   7   3       2324.06       2128.39        30.68 o
  -5   7   3       1298.63       1291.01        22.77 o
  -4   7   3        669.57        693.12        15.34 o
  -3   7   3         34.84         52.51         5.65 o
  -2   7   3       1977.77       2141.28        21.92 o
  -1   7   3        827.29        806.23        12.80 o
   0   7   3       1746.35       1634.28        18.25 o
   1   7   3       4437.08       4483.74        30.30 o
   2   7   3         18.65         16.00         5.93 o
   3   7   3       1787.80       1780.32        23.43 o
   4   7   3       4778.30       4072.62        36.98 o
   5   7   3        148.99        168.34        10.54 o
   6   7   3        562.19        527.42        17.03 o
   7   7   3       1759.70       1586.01        29.17 o
   8   7   3        203.69        161.28        13.17 o
   9   7   3         50.90         62.39        11.01 o
  10   7   3          0.52          9.50         8.75 o
  11   7   3         62.29         63.70         7.90 o
 -11   8   3          9.07         10.63         6.78 o
 -10   8   3         97.73        112.63        10.54 o
  -9   8   3         54.08         52.51        10.92 o
  -8   8   3       2377.76       2313.95        35.66 o
  -7   8   3       1750.83       1735.34        30.21 o
  -6   8   3        174.48        154.23        11.20 o
  -5   8   3         59.52         98.99         9.88 o
  -4   8   3       3279.89       3667.54        35.19 o
  -3   8   3       2216.52       2167.72        25.50 o
  -2   8   3       1867.50       2033.35        23.71 o
  -1   8   3         82.03         75.47         6.12 o
   0   8   3       7005.80       6636.68        40.09 o
   1   8   3       6325.21       6748.75        42.34 o
   2   8   3       1662.96       1682.93        22.49 o
   3   8   3        343.83        316.45        11.95 o
   4   8   3       2688.33       2441.26        30.77 o
   5   8   3        130.80        129.01         9.97 o
   6   8   3       1147.43       1165.68        24.75 o
   7   8   3       1250.37       1088.71        25.41 o
   8   8   3       1211.36       1071.86        25.41 o
   9   8   3         42.66         23.34        10.07 o
  10   8   3        201.14        181.61        11.48 o
 -10   9   3          6.93          7.53         7.90 o
  -9   9   3         22.32         20.51         9.22 o
  -8   9   3       4376.72       4053.81        46.11 o
  -7   9   3          8.77         15.71         9.69 o
  -6   9   3         14.84         22.21         9.13 o
  -5   9   3        393.84        477.83        16.09 o
  -4   9   3        265.23        255.38        12.14 o
  -3   9   3        223.05        240.42        10.54 o
  -2   9   3        562.07        636.94        14.68 o
  -1   9   3        540.53        610.50        14.30 o
   0   9   3       4558.13       4285.10        34.82 o
   1   9   3       1727.12       1849.11        24.09 o
   2   9   3          6.37         25.22         6.59 o
   3   9   3       1517.75       1403.18        23.99 o
   4   9   3         53.36         63.70         8.85 o
   5   9   3       1718.21       1780.04        29.45 o
   6   9   3       2171.83       2121.42        33.50 o
   7   9   3        795.22        754.00        21.83 o
   8   9   3        226.89        215.01        14.30 o
   9   9   3        126.57        121.48        11.20 o
  10   9   3         40.21         42.34         8.56 o
 -10  10   3        158.08        174.17        10.16 o
  -9  10   3        135.42        125.15        11.10 o
  -8  10   3        111.43        122.99        12.33 o
  -7  10   3         85.43        103.51        11.86 o
  -6  10   3         51.83         44.04        10.44 o
  -5  10   3       3126.55       3149.91        38.67 o
  -4  10   3        800.40        845.93        20.33 o
  -3  10   3         45.45         36.60         8.00 o
  -2  10   3         48.18         73.96         8.19 o
  -1  10   3       2382.22       2572.71        30.39 o
   0  10   3         90.28         87.79         8.19 o
   1  10   3       2334.96       2469.11        30.58 o
   2  10   3       4689.05       4564.00        42.16 o
   3  10   3        433.90        381.47        14.49 o
   4  10   3        124.76        127.97        11.10 o
   5  10   3        196.44        181.70        13.17 o
   6  10   3         28.40         24.47         9.69 o
   7  10   3       1289.43       1203.13        26.54 o
   8  10   3          8.08          5.93         9.13 o
   9  10   3       2851.18       2851.05        34.53 o
  10  10   3          1.12         -1.04         7.06 o
 -10  11   3         98.64         92.22         7.81 o
  -9  11   3         12.87          7.43         7.53 o
  -8  11   3        708.17        704.60        19.76 o
  -7  11   3          0.01          2.82         9.13 o
  -6  11   3         30.34         27.19         9.88 o
  -5  11   3          0.00         -2.82         8.94 o
  -4  11   3       2311.49       2414.82        34.16 o
  -3  11   3         29.69         25.78         8.75 o
  -2  11   3         14.05         15.24         7.53 o
  -1  11   3        201.51        152.72         9.97 o
   0  11   3        429.80        422.68        15.06 o
   1  11   3       3360.40       3161.67        36.51 o
   2  11   3       1643.35       1577.64        27.01 o
   3  11   3        977.05        983.03        22.96 o
   4  11   3         24.09         30.49         9.22 o
   5  11   3         81.53        104.07        12.23 o
   6  11   3        123.69        122.42        12.80 o
   7  11   3        292.85        237.31        14.21 o
   8  11   3       1366.86       1260.90        25.12 o
   9  11   3          3.47          9.22         7.43 o
  -9  12   3        442.62        457.03        13.93 o
  -8  12   3        426.89        418.07        15.24 o
  -7  12   3        199.31        225.17        13.55 o
  -6  12   3         39.42         42.81        10.07 o
  -5  12   3        927.03        943.23        23.15 o
  -4  12   3        152.96        182.93        12.61 o
  -3  12   3        143.13        159.87        11.95 o
  -2  12   3        353.18        322.66        15.15 o
  -1  12   3        218.12        182.36        12.33 o
   0  12   3       2809.39       2769.09        36.23 o
   1  12   3        261.62        263.19        13.55 o
   2  12   3       2324.43       2366.45        34.53 o
   3  12   3        419.72        396.43        16.84 o
   4  12   3         47.21         56.27        11.10 o
   5  12   3       1672.62       1764.79        31.71 o
   6  12   3        374.60        408.85        17.41 o
   7  12   3        207.90        189.89        12.61 o
   8  12   3          0.57          0.09         7.62 o
   9  12   3        155.95        103.98         8.75 o
  -8  13   3        284.99        309.77        12.42 o
  -7  13   3         84.54         81.02         9.88 o
  -6  13   3        409.63        416.19        16.09 o
  -5  13   3         59.90         66.43        10.35 o
  -4  13   3        267.90        269.59        14.49 o
  -3  13   3         28.70         30.58         9.69 o
  -2  13   3        889.92        918.01        23.52 o
  -1  13   3         87.67         89.39        10.82 o
   0  13   3       1670.22       1577.16        28.98 o
   1  13   3        974.83        986.89        23.52 o
   2  13   3          1.61          5.74         9.69 o
   3  13   3        511.66        512.74        18.63 o
   4  13   3        153.36        162.51        13.46 o
   5  13   3       2131.24       2128.86        34.06 o
   6  13   3        241.86        251.52        13.83 o
   7  13   3          2.63          0.19         8.28 o
   8  13   3        205.99        199.49        10.54 o
  -8  14   3        114.28        103.79         8.19 o
  -7  14   3          1.56          2.16         6.96 o
  -6  14   3        467.69        435.86        15.43 o
  -5  14   3        242.15        238.44        12.89 o
  -4  14   3       1369.15       1416.35        27.57 o
  -3  14   3        213.83        241.36        14.30 o
  -2  14   3        366.43        364.25        16.56 o
  -1  14   3        656.52        645.70        20.04 o
   0  14   3       2746.76       2725.53        37.36 o
   1  14   3         58.83         51.66        10.44 o
   2  14   3        495.17        521.39        18.54 o
   3  14   3       2074.90       2188.23        33.97 o
   4  14   3       1391.31       1532.75        29.26 o
   5  14   3        152.08        163.73        12.23 o
   6  14   3        103.46        117.81        10.73 o
   7  14   3        333.35        314.10        12.42 o
  -7  15   3        253.16        222.16        10.07 o
  -6  15   3        493.02        532.21        14.96 o
  -5  15   3          1.03         -7.34         7.34 o
  -4  15   3          2.52         10.82         9.32 o
  -3  15   3       1697.38       1896.34        30.49 o
  -2  15   3        202.97        193.65        13.55 o
  -1  15   3        228.22        213.41        13.83 o
   0  15   3        422.12        450.82        16.94 o
   1  15   3         92.33         98.43        11.86 o
   2  15   3        265.84        256.60        12.99 o
   3  15   3        743.20        710.15        19.76 o
   4  15   3       1059.25       1028.86        22.68 o
   5  15   3        222.81        242.87        12.51 o
   6  15   3         17.97         16.37         7.34 o
  -6  16   3       1753.43       1519.29        21.64 o
  -5  16   3          0.61         -3.76         6.78 o
  -4  16   3        237.03        205.88        10.54 o
  -3  16   3         10.70          9.03         8.19 o
  -2  16   3        237.27        264.41        13.64 o
  -1  16   3          6.78         22.68         8.66 o
   0  16   3          4.68          4.14         8.56 o
   1  16   3          2.16          4.80         7.90 o
   2  16   3        106.49        118.47        10.63 o
   3  16   3        233.23        209.18        11.67 o
   4  16   3        147.24        160.34        10.44 o
   5  16   3          3.13          5.36         6.68 o
  -4  17   3         33.84         27.76         7.25 o
  -3  17   3        813.17        805.85        18.07 o
  -2  17   3         31.20         35.85         7.90 o
  -1  17   3        815.14        843.30        19.48 o
   0  17   3         58.72         59.28         8.66 o
   1  17   3          3.83          2.35         7.53 o
   2  17   3          1.22          9.79         6.96 o
   3  17   3         12.45         20.04         6.96 o
   4  17   3        461.35        377.89        11.95 o
  -2  18   3        513.39        501.91        12.99 o
  -1  18   3         12.48          7.81         6.30 o
   0  18   3        233.41        238.16        10.26 o
   1  18   3        388.83        386.55        12.04 o
 -12   0   4        321.04        311.74        12.42 o
 -10   0   4       3177.41       3306.96        41.59 o
  -8   0   4       2789.91       2374.17        33.88 o
  -6   0   4         44.14         43.66         6.12 o
  -4   0   4      37684.00      38266.54        80.92 o
  -2   0   4       6240.94       5786.04        24.09 o
   0   0   4       3477.80       3854.88        19.57 o
   2   0   4      29785.24      27288.03        50.34 o
   4   0   4         10.69         33.03         4.80 o
   6   0   4        324.14        308.73        11.76 o
   8   0   4        442.68        398.41        16.56 o
  10   0   4          5.96         19.38        10.63 o
 -12   1   4         16.65         14.68         7.62 o
 -11   1   4       1865.08       1938.31        30.21 o
 -10   1   4        651.59        645.70        19.95 o
  -9   1   4       1547.64       1468.58        28.14 o
  -8   1   4          2.24          8.56         8.09 o
  -7   1   4        235.11        227.06        11.76 o
  -6   1   4         16.06         17.78         6.30 o
  -5   1   4       8908.25       8761.87        43.38 o
  -4   1   4        148.30        287.37         8.28 o
  -3   1   4         42.26         59.28         4.52 o
  -2   1   4        539.28        528.45         8.09 o
  -1   1   4          0.14          3.20         2.54 o
   0   1   4       9305.61       8878.83        17.78 o
   1   1   4        826.47        956.78         9.50 o
   2   1   4       2540.46       2491.23        15.34 o
   3   1   4       4135.80       3676.29        21.83 o
   4   1   4       3391.25       3303.38        24.56 o
   5   1   4         11.02         28.79         5.36 o
   6   1   4         74.63         72.64         7.53 o
   7   1   4        207.16        245.59        12.33 o
   8   1   4       2012.07       1863.97        31.80 o
   9   1   4        770.88        743.27        21.74 o
  10   1   4        822.68       1016.72        25.69 o
  11   1   4        778.71        884.42        21.08 o
 -12   2   4        382.52        410.08        12.99 o
 -11   2   4        224.69        219.15        12.99 o
 -10   2   4        911.82        950.66        23.52 o
  -9   2   4          8.58         12.89         9.13 o
  -8   2   4       3043.19       2851.81        36.89 o
  -7   2   4         35.36         25.22         8.00 o
  -6   2   4         69.67         89.39         7.43 o
  -5   2   4       1826.49       1950.92        21.27 o
  -4   2   4        868.63        903.52        13.74 o
  -3   2   4         18.48          7.90         3.58 o
  -2   2   4       6055.72       6408.40        26.35 o
  -1   2   4        879.43       1001.76        10.54 o
   0   2   4        243.09        250.68         6.02 o
   1   2   4      92572.64      94097.20        98.61 o
   2   2   4      10841.94      11349.36        31.90 o
   3   2   4         15.68         23.05         3.58 o
   4   2   4       1915.98       1777.12        18.44 o
   5   2   4       2685.57       2527.08        26.25 o
   6   2   4       2427.38       2168.28        27.38 o
   7   2   4        214.17        231.76        13.17 o
   8   2   4        121.17         91.74        11.86 o
   9   2   4          3.17         -4.33         9.60 o
  10   2   4          3.46          5.65         9.69 o
  11   2   4        154.45        190.08        12.33 o
 -12   3   4         16.08         17.13         7.25 o
 -11   3   4        330.08        333.76        14.49 o
 -10   3   4        338.85        343.83        15.71 o
  -9   3   4       2585.64       2352.06        35.47 o
  -8   3   4         14.04         14.59         8.19 o
  -7   3   4        149.27        152.25        10.92 o
  -6   3   4        961.20        984.26        18.35 o
  -5   3   4         15.59         11.76         5.65 o
  -4   3   4       3341.63       3733.78        26.63 o
  -3   3   4       7687.37       7868.70        34.63 o
  -2   3   4      28517.81      29182.39        58.53 o
  -1   3   4        113.54        131.36         4.89 o
   0   3   4       6821.60       7657.07        30.68 o
   1   3   4        900.69       1022.37        11.48 o
   2   3   4        462.34        429.84         7.62 o
   3   3   4          7.42         10.07         4.05 o
   4   3   4       5510.24       5048.88        32.09 o
   5   3   4       2283.52       2219.85        24.94 o
   6   3   4        247.89        248.89        11.39 o
   7   3   4        761.73        719.94        19.38 o
   8   3   4       1594.39       1598.05        29.36 o
   9   3   4         97.16         80.08        11.76 o
  10   3   4         17.67         22.77        10.44 o
  11   3   4        223.69        265.82        12.99 o
 -12   4   4        292.56        307.42        11.57 o
 -11   4   4         22.45         20.23         8.56 o
 -10   4   4         80.01         76.03        10.92 o
  -9   4   4       1547.75       1609.35        29.83 o
  -8   4   4       1389.08       1417.95        27.38 o
  -7   4   4       1537.06       1567.00        26.91 o
  -6   4   4       5558.68       5354.42        43.38 o
  -5   4   4         43.15         41.31         6.49 o
  -4   4   4         10.12         16.84         5.08 o
  -3   4   4          8.35         13.64         4.80 o
  -2   4   4        167.02        199.02         6.02 o
  -1   4   4       1531.66       1771.57        14.87 o
   0   4   4       5162.04       5062.06        26.35 o
   1   4   4       1649.90       1798.48        16.18 o
   2   4   4       1104.98        999.03        13.17 o
   3   4   4       4343.75       3988.69        27.29 o
   4   4   4       5092.05       3842.75        30.39 o
   5   4   4       6124.10       5805.99        41.12 o
   6   4   4        893.08        786.75        18.07 o
   7   4   4       3992.44       3509.55        40.27 o
   8   4   4        681.86        610.03        20.14 o
   9   4   4        401.20        435.95        18.07 o
  10   4   4         59.65         64.83        11.01 o
  11   4   4         12.67         15.81         8.56 o
 -11   5   4        328.55        355.31        14.21 o
 -10   5   4        202.30        242.87        13.93 o
  -9   5   4          0.19          3.29         8.94 o
  -8   5   4        557.03        582.18        19.29 o
  -7   5   4        966.63        969.95        22.40 o
  -6   5   4       1809.49       1840.07        27.01 o
  -5   5   4        203.32        212.38         9.41 o
  -4   5   4       4301.14       3886.78        31.71 o
  -3   5   4       1439.54       1797.54        20.04 o
  -2   5   4        124.86        198.55         7.25 o
  -1   5   4       2843.46       2874.11        20.33 o
   0   5   4        401.01        383.54         8.66 o
   1   5   4         79.51         52.69         4.42 o
   2   5   4       2422.38       2026.67        20.61 o
   3   5   4       1852.32       1840.73        20.61 o
   4   5   4         19.81         18.82         5.55 o
   5   5   4         52.10         75.18         8.09 o
   6   5   4        203.20        191.68        11.10 o
   7   5   4        661.94        642.87        19.01 o
   8   5   4        867.57        821.56        22.87 o
   9   5   4        285.52        298.48        15.81 o
  10   5   4       2393.14       2471.47        34.82 o
  11   5   4        139.23        141.99        10.35 o
 -11   6   4        309.12        348.35        13.74 o
 -10   6   4         81.60        103.04        10.92 o
  -9   6   4        668.78        712.13        21.17 o
  -8   6   4       1505.18       1514.68        29.26 o
  -7   6   4       1775.38       1870.09        30.68 o
  -6   6   4       5455.45       5549.10        46.95 o
  -5   6   4        540.21        538.42        14.77 o
  -4   6   4        432.77        535.60        13.27 o
  -3   6   4        204.90        169.66         8.19 o
  -2   6   4       1656.22       1843.74        19.57 o
  -1   6   4       1735.25       2066.19        19.76 o
   0   6   4        299.37        295.65         7.72 o
   1   6   4       3283.23       3351.18        25.12 o
   2   6   4         44.88         76.41         6.49 o
   3   6   4        283.25        321.44        10.35 o
   4   6   4       1266.96       1041.85        18.35 o
   5   6   4         13.62         27.19         7.15 o
   6   6   4        295.69        270.62        13.17 o
   7   6   4       3732.27       3419.31        40.65 o
   8   6   4         57.64         50.91        10.54 o
   9   6   4        157.97        193.37        13.36 o
  10   6   4        186.77        192.05        12.42 o
  11   6   4        470.74        430.40        14.49 o
 -11   7   4         61.60         67.84         8.56 o
 -10   7   4        478.74        498.81        16.84 o
  -9   7   4        125.31        119.79        12.04 o
  -8   7   4        612.20        657.65        20.33 o
  -7   7   4       2398.96       2523.12        35.85 o
  -6   7   4       3445.98       3698.02        39.71 o
  -5   7   4       4915.09       5179.68        43.94 o
  -4   7   4       1002.06       1176.59        19.85 o
  -3   7   4       1696.27       2055.46        24.18 o
  -2   7   4         14.14         21.27         5.36 o
  -1   7   4       5343.93       6539.95        36.89 o
   0   7   4       9939.01       9555.86        46.67 o
   1   7   4        212.39        229.03         8.28 o
   2   7   4       1650.88       1584.03        21.08 o
   3   7   4        555.90        497.30        13.17 o
   4   7   4        927.50        832.10        17.78 o
   5   7   4       3501.73       3301.40        36.51 o
   6   7   4        727.12        665.27        18.82 o
   7   7   4         39.54         38.39        10.07 o
   8   7   4        725.61        668.66        20.51 o
   9   7   4        316.90        323.41        14.87 o
  10   7   4          8.73         13.46         8.56 o
 -11   8   4        274.89        312.59        11.67 o
 -10   8   4         19.22         18.44         8.56 o
  -9   8   4       1068.79       1104.70        25.41 o
  -8   8   4        877.23        914.72        23.71 o
  -7   8   4        165.09        164.48        13.08 o
  -6   8   4         12.80         17.60         8.75 o
  -5   8   4        122.83        113.48         9.97 o
  -4   8   4        565.10        599.21        15.71 o
  -3   8   4         67.40         78.48         7.43 o
  -2   8   4       2063.90       2366.08        26.54 o
  -1   8   4       4294.21       4332.15        33.88 o
   0   8   4         12.15         29.55         5.55 o
   1   8   4         14.50         15.24         5.93 o
   2   8   4        147.52        156.20         8.75 o
   3   8   4       1073.52       1046.55        20.14 o
   4   8   4         56.56         54.20         7.90 o
   5   8   4       2150.67       2012.36        30.21 o
   6   8   4        153.63        132.21        11.86 o
   7   8   4         11.35          7.53         9.69 o
   8   8   4        205.16        169.28        13.27 o
   9   8   4        731.35        694.72        19.38 o
  10   8   4        154.71        146.51        10.44 o
 -10   9   4        144.42        147.83        10.73 o
  -9   9   4         10.20          8.00         8.75 o
  -8   9   4         89.30        109.34        11.76 o
  -7   9   4       3704.98       3914.54        45.54 o
  -6   9   4         38.21         38.58         9.13 o
  -5   9   4         75.12         73.68         9.41 o
  -4   9   4       3764.54       4224.50        40.37 o
  -3   9   4        980.23       1178.57        21.08 o
  -2   9   4        320.03        341.20        12.33 o
  -1   9   4         82.61         71.51         7.72 o
   0   9   4         64.35         91.27         7.81 o
   1   9   4       5379.59       5643.58        43.47 o
   2   9   4       1964.13       2034.29        27.76 o
   3   9   4          9.01         16.66         7.43 o
   4   9   4        642.06        603.92        17.69 o
   5   9   4        810.56        814.88        21.17 o
   6   9   4       3620.81       3393.05        41.78 o
   7   9   4        507.11        444.80        17.78 o
   8   9   4         49.59         32.65         9.79 o
   9   9   4        663.05        644.10        18.44 o
  10   9   4          3.01         12.04         7.15 o
 -10  10   4        173.62        187.82        10.35 o
  -9  10   4        237.71        231.10        12.42 o
  -8  10   4        656.38        656.23        20.42 o
  -7  10   4        387.32        412.71        16.84 o
  -6  10   4         41.98         42.72        10.44 o
  -5  10   4        182.07        196.76        12.61 o
  -4  10   4       4232.37       4300.81        43.76 o
  -3  10   4        731.89        781.38        18.44 o
  -2  10   4        996.72       1057.18        21.17 o
  -1  10   4        286.32        320.31        12.51 o
   0  10   4       3687.42       3746.95        37.26 o
   1  10   4         16.03         11.67         7.34 o
   2  10   4       4898.40       4743.92        43.76 o
   3  10   4       1109.25       1076.38        22.87 o
   4  10   4        514.11        481.87        17.03 o
   5  10   4         80.95         76.69        11.10 o
   6  10   4        422.59        460.32        18.16 o
   7  10   4        103.08         97.30        11.76 o
   8  10   4       1286.95       1149.59        24.65 o
   9  10   4        844.73        829.47        19.29 o
  -9  11   4        157.13        159.02        10.63 o
  -8  11   4        201.35        191.49        12.42 o
  -7  11   4        121.56        130.14        12.04 o
  -6  11   4         61.32         41.40        10.35 o
  -5  11   4        653.09        681.17        19.95 o
  -4  11   4        256.09        240.42        13.27 o
  -3  11   4         30.87         31.80         8.37 o
  -2  11   4         64.06         63.80         9.03 o
  -1  11   4        425.33        439.90        14.68 o
   0  11   4        158.36        161.38        10.73 o
   1  11   4        370.95        339.31        14.30 o
   2  11   4       2176.30       2156.43        32.28 o
   3  11   4       2598.03       2644.23        36.42 o
   4  11   4        568.82        549.43        18.82 o
   5  11   4        283.43        318.33        16.18 o
   6  11   4         32.77         39.90        11.01 o
   7  11   4        737.74        652.19        19.95 o
   8  11   4          0.22         -0.28         8.47 o
   9  11   4       2149.45       2281.39        27.85 o
  -9  12   4         76.48         79.70         8.19 o
  -8  12   4        755.50        784.77        19.38 o
  -7  12   4        575.22        554.33        17.88 o
  -6  12   4        270.21        269.49        14.40 o
  -5  12   4        351.05        326.33        14.96 o
  -4  12   4         51.25         52.51         9.69 o
  -3  12   4         31.37         31.80         9.50 o
  -2  12   4         14.42         13.36         9.41 o
  -1  12   4          2.56          5.55         8.19 o
   0  12   4         21.85         33.59         9.03 o
   1  12   4        470.21        481.50        17.31 o
   2  12   4         34.22         33.50         9.50 o
   3  12   4       1984.41       2122.55        33.88 o
   4  12   4        314.32        349.76        16.56 o
   5  12   4        224.86        234.68        14.87 o
   6  12   4       2739.01       2651.94        37.83 o
   7  12   4          1.84          0.09         8.75 o
   8  12   4        405.84        392.10        14.40 o
  -8  13   4         42.34         61.54         8.28 o
  -7  13   4          9.30         13.17         8.19 o
  -6  13   4        136.41        132.11        10.82 o
  -5  13   4        739.18        796.91        21.17 o
  -4  13   4       1121.66       1104.33        24.56 o
  -3  13   4       1315.49       1350.20        27.01 o
  -2  13   4       2855.42       2731.93        37.83 o
  -1  13   4        713.36        721.26        20.89 o
   0  13   4        283.03        295.75        15.34 o
   1  13   4       3521.68       3429.38        41.97 o
   2  13   4        676.18        697.64        21.17 o
   3  13   4         33.94         27.95        10.07 o
   4  13   4        214.55        185.37        13.27 o
   5  13   4         73.48         86.29        11.10 o
   6  13   4         17.45         21.55         8.66 o
   7  13   4        141.22        166.74        11.20 o
   8  13   4          1.19         -0.47         6.40 o
  -7  14   4          2.76          0.38         6.68 o
  -6  14   4        797.14        849.60        19.76 o
  -5  14   4        157.86        138.42        11.48 o
  -4  14   4        130.45        130.23        11.29 o
  -3  14   4        943.51       1032.91        24.37 o
  -2  14   4       2493.97       2702.19        37.83 o
  -1  14   4       2294.52       2349.99        35.10 o
   0  14   4       2099.06       2105.52        33.50 o
   1  14   4        730.65        805.28        21.92 o
   2  14   4          0.04         -1.69         9.41 o
   3  14   4          4.65         12.70         9.69 o
   4  14   4          5.20          8.56         9.32 o
   5  14   4        815.17        815.45        20.80 o
   6  14   4         90.75         98.05         9.88 o
   7  14   4         13.47         17.69         6.96 o
  -6  15   4        186.10        190.17        10.26 o
  -5  15   4       1111.06        998.75        21.64 o
  -4  15   4        503.18        514.90        17.41 o
  -3  15   4          1.93         -3.86         8.37 o
  -2  15   4        414.77        470.02        17.88 o
  -1  15   4         19.93          7.15         8.85 o
   0  15   4        669.65        658.21        19.95 o
   1  15   4         90.24         84.41        10.63 o
   2  15   4        145.32        140.39        11.01 o
   3  15   4       1966.76       2015.00        31.05 o
   4  15   4       1593.20       1608.40        27.10 o
   5  15   4        558.12        564.49        16.37 o
   6  15   4          4.40          0.75         6.40 o
  -5  16   4         61.69         58.25         7.72 o
  -4  16   4         21.97         26.44         8.19 o
  -3  16   4        662.02        628.48        17.41 o
  -2  16   4         70.28         75.37        10.16 o
  -1  16   4        186.56        171.26        11.67 o
   0  16   4        139.48        120.16        10.92 o
   1  16   4        677.93        663.10        18.63 o
   2  16   4          7.41         12.23         8.28 o
   3  16   4         22.41         27.38         8.19 o
   4  16   4        157.58        157.33        10.35 o
   5  16   4        359.45        369.24        12.23 o
  -4  17   4        135.51        129.29         8.47 o
  -3  17   4         23.39         26.35         6.78 o
  -2  17   4          2.93         13.27         6.30 o
  -1  17   4         11.61          8.37         7.53 o
   0  17   4         45.25         43.57         8.28 o
   1  17   4        201.46        211.15        11.48 o
   2  17   4        286.00        295.75        11.57 o
   3  17   4        113.26        132.96         8.85 o
   0  18   4        297.28        312.87        11.10 o
 -11   0   5       2053.47       2103.54        30.96 o
  -9   0   5       2988.00       2990.32        39.14 o
  -7   0   5        349.17        334.61        13.55 o
  -5   0   5        783.93        795.50        14.30 o
  -3   0   5       1038.17       1334.30        14.30 o
  -1   0   5         44.01         31.90         2.73 o
   1   0   5       1263.80       1316.99         8.47 o
   3   0   5      37783.35      30723.71        67.75 o
   5   0   5        516.64        528.36        12.99 o
   7   0   5       1113.27       1031.12        23.15 o
   9   0   5        289.59        286.81        15.62 o
  11   0   5       1381.07       1483.44        25.31 o
 -12   1   5        333.20        330.38        12.14 o
 -11   1   5         70.99         69.35        10.16 o
 -10   1   5        705.58        731.32        20.89 o
  -9   1   5       2255.71       2072.49        33.12 o
  -8   1   5        356.17        297.35        14.02 o
  -7   1   5       1704.33       1542.35        25.78 o
  -6   1   5        195.95        164.76         8.75 o
  -5   1   5       2131.09       2200.47        22.96 o
  -4   1   5       6161.64       6157.44        34.53 o
  -3   1   5       2606.93       2461.21        19.85 o
  -2   1   5        484.78        687.00         9.22 o
  -1   1   5      24926.97      26036.15        47.24 o
   0   1   5        572.36        724.93        10.35 o
   1   1   5       1303.51       1421.34        12.14 o
   2   1   5       5670.70       5893.88        24.75 o
   3   1   5         62.81         70.10         4.52 o
   4   1   5       3945.87       3310.72        25.12 o
   5   1   5       1071.13       1007.41        16.94 o
   6   1   5       3676.31       2993.80        33.31 o
   7   1   5        376.57        404.81        15.34 o
   8   1   5        650.71        674.21        20.70 o
   9   1   5       1729.85       1841.11        32.56 o
  10   1   5        111.57        121.76        12.14 o
  11   1   5        168.86        169.19        11.76 o
 -12   2   5        318.68        349.57        12.14 o
 -11   2   5         13.61         20.98         8.66 o
 -10   2   5          2.62          7.06         9.79 o
  -9   2   5        308.72        287.84        14.68 o
  -8   2   5        958.30        891.01        21.92 o
  -7   2   5       1820.06       1727.34        27.48 o
  -6   2   5       2131.56       2004.46        25.50 o
  -5   2   5         33.31         27.19         5.36 o
  -4   2   5       1529.86       1620.73        18.35 o
  -3   2   5      16218.68      18332.22        54.95 o
  -2   2   5       1481.04       1568.23        14.21 o
  -1   2   5        111.93        147.07         4.61 o
   0   2   5        400.28        441.03         8.47 o
   1   2   5       1952.87       2054.90        15.71 o
   2   2   5       4320.65       4175.00        22.58 o
   3   2   5        205.70        187.35         6.96 o
   4   2   5       2495.08       2070.05        20.98 o
   5   2   5         38.98         23.99         6.02 o
   6   2   5        347.36        370.46        13.74 o
   7   2   5        217.26        224.23        12.70 o
   8   2   5         67.38         74.62        11.10 o
   9   2   5        351.51        378.37        17.13 o
  10   2   5        922.89        982.85        23.81 o
  11   2   5        104.35        140.49        10.92 o
 -12   3   5          0.88         -2.45         6.30 o
 -11   3   5        305.54        320.50        13.93 o
 -10   3   5        886.36        886.30        22.77 o
  -9   3   5         34.25         46.77        10.26 o
  -8   3   5       1228.39       1205.01        25.31 o
  -7   3   5       3508.58       3539.85        39.24 o
  -6   3   5          8.92         10.63         6.30 o
  -5   3   5        384.40        377.80        10.73 o
  -4   3   5       1714.99       1858.42        19.85 o
  -3   3   5        962.09        998.84        13.55 o
  -2   3   5      11995.38      12804.57        41.69 o
  -1   3   5        418.98        483.66         8.37 o
   0   3   5         33.48         23.90         4.14 o
   1   3   5       3844.48       4261.76        25.59 o
   2   3   5      11369.24      10679.48        41.31 o
   3   3   5         39.16         40.93         5.18 o
   4   3   5         49.78         60.03         5.93 o
   5   3   5         61.35         42.34         6.30 o
   6   3   5        317.89        268.55        12.51 o
   7   3   5       2893.36       2682.15        36.23 o
   8   3   5        180.33        150.74        12.89 o
   9   3   5         15.75         20.89         9.97 o
  10   3   5        172.14        180.57        13.08 o
  11   3   5          1.52         -2.45         7.81 o
 -12   4   5        219.56        240.23        10.44 o
 -11   4   5         75.16         80.26         9.60 o
 -10   4   5        243.57        265.35        14.49 o
  -9   4   5        101.27        106.52        11.67 o
  -8   4   5        650.78        651.15        19.85 o
  -7   4   5       2400.11       2583.06        34.44 o
  -6   4   5        124.23        128.25         9.32 o
  -5   4   5       8638.83       9043.78        51.38 o
  -4   4   5       1206.50       1379.09        18.35 o
  -3   4   5         59.96         52.69         5.55 o
  -2   4   5       3322.90       4101.23        25.22 o
  -1   4   5        808.51       1034.13        13.08 o
   0   4   5        588.72        702.91        11.39 o
   1   4   5        654.45        661.41        11.20 o
   2   4   5       1743.13       1645.48        17.69 o
   3   4   5       1980.47       1898.41        20.04 o
   4   4   5        466.66        464.18        12.23 o
   5   4   5         57.86         52.79         6.87 o
   6   4   5        256.05        259.61        11.86 o
   7   4   5       3215.18       2898.76        37.45 o
   8   4   5        481.16        467.76        18.16 o
   9   4   5          6.48         14.21        10.26 o
  10   4   5        439.59        485.82        17.41 o
  11   4   5       1362.13       1446.56        24.37 o
 -11   5   5        919.62        969.11        20.80 o
 -10   5   5          7.72          9.32         8.75 o
  -9   5   5        125.89        133.99        12.51 o
  -8   5   5        750.64        799.26        22.02 o
  -7   5   5        202.74        184.15        11.48 o
  -6   5   5         53.57         65.30         8.37 o
  -5   5   5          5.32          4.89         5.65 o
  -4   5   5         12.42         11.10         5.46 o
  -3   5   5        838.33        838.97        14.30 o
  -2   5   5       3224.94       3800.02        26.54 o
  -1   5   5      19785.94      24291.78        64.36 o
   0   5   5       1228.02       1432.73        16.47 o
   1   5   5       5782.34       5772.77        33.31 o
   2   5   5       2194.04       2471.94        23.71 o
   3   5   5        151.82        148.30         8.19 o
   4   5   5       2105.63       1915.91        24.28 o
   5   5   5       1667.63       1520.80        23.52 o
   6   5   5       1014.77        856.19        19.57 o
   7   5   5        803.55        801.05        21.27 o
   8   5   5        769.50        709.21        21.27 o
   9   5   5          1.36         15.62         9.97 o
  10   5   5         17.31         12.23         9.32 o
  11   5   5       2159.83       2107.31        27.76 o
 -11   6   5          5.58          8.56         7.53 o
 -10   6   5         27.66         15.81         8.85 o
  -9   6   5         14.24          5.93         9.69 o
  -8   6   5        864.38        922.91        23.52 o
  -7   6   5       1149.01       1272.67        25.69 o
  -6   6   5         94.55        108.49        10.16 o
  -5   6   5       1097.44       1108.09        20.42 o
  -4   6   5        138.66         94.85         7.43 o
  -3   6   5       1230.84       1172.83        17.22 o
  -2   6   5       7381.55       9251.55        45.35 o
  -1   6   5       2100.74       2653.36        24.75 o
   0   6   5       3039.13       3440.95        24.84 o
   1   6   5         46.92         38.96         5.46 o
   2   6   5       5239.63       5390.36        37.45 o
   3   6   5          1.18          3.76         5.55 o
   4   6   5        586.82        508.13        14.30 o
   5   6   5       2848.42       2480.50        30.77 o
   6   6   5         37.79         42.06         8.75 o
   7   6   5       2170.97       1999.00        31.99 o
   8   6   5       3379.22       3271.95        41.69 o
   9   6   5       1203.32       1297.70        26.25 o
  10   6   5        675.54        682.86        18.54 o
 -11   7   5        112.66        111.88         9.03 o
 -10   7   5         79.89         70.20         9.69 o
  -9   7   5       3069.84       3134.19        40.65 o
  -8   7   5        294.48        277.68        15.15 o
  -7   7   5       2131.14       2062.52        32.75 o
  -6   7   5       2094.29       2289.67        32.28 o
  -5   7   5        157.12        172.86        10.26 o
  -4   7   5       1420.52       1591.84        23.34 o
  -3   7   5       2854.99       3357.30        31.33 o
  -2   7   5       5516.78       6134.86        40.18 o
  -1   7   5       3256.78       3601.48        30.30 o
   0   7   5        486.99        573.43        12.99 o
   1   7   5        741.70        798.89        14.87 o
   2   7   5        166.77        171.26         8.37 o
   3   7   5         21.54         12.61         6.12 o
   4   7   5       1062.70       1056.34        20.61 o
   5   7   5       1335.60       1187.04        23.05 o
   6   7   5       1974.91       1993.55        30.86 o
   7   7   5       5737.24       5137.62        50.34 o
   8   7   5         79.42         73.11        11.01 o
   9   7   5        173.36        166.65        12.33 o
  10   7   5        981.43        974.10        20.98 o
 -11   8   5        166.66        186.97         9.60 o
 -10   8   5       1038.01        937.49        20.98 o
  -9   8   5         32.23         26.35         9.88 o
  -8   8   5        523.73        528.36        18.73 o
  -7   8   5       2951.22       2934.14        39.14 o
  -6   8   5       1969.76       2083.69        31.99 o
  -5   8   5       1007.66       1226.84        23.15 o
  -4   8   5        154.16        143.50         9.69 o
  -3   8   5        279.17        282.48        11.29 o
  -2   8   5         78.14         84.22         7.15 o
  -1   8   5       2197.20       2307.92        26.16 o
   0   8   5      16709.64      17395.11        70.10 o
   1   8   5       2714.79       2681.21        29.45 o
   2   8   5         17.16         44.70         7.62 o
   3   8   5       2249.18       2103.73        28.42 o
   4   8   5        331.91        278.62        12.70 o
   5   8   5         19.85         15.81         8.66 o
   6   8   5          5.30          9.41         9.41 o
   7   8   5        129.90        136.06        12.70 o
   8   8   5         31.07         45.73        11.29 o
   9   8   5         10.27         17.03         8.37 o
  10   8   5         13.55         20.80         8.00 o
 -10   9   5          6.75          6.59         7.15 o
  -9   9   5         10.84         14.02         8.47 o
  -8   9   5       1732.62       1828.69        31.52 o
  -7   9   5        558.31        594.41        19.57 o
  -6   9   5        407.80        452.04        17.03 o
  -5   9   5        177.45        174.27        11.67 o
  -4   9   5         38.64         38.30         8.00 o
  -3   9   5       6109.36       7190.44        51.38 o
  -2   9   5         39.21         43.85         7.43 o
  -1   9   5        239.53        225.36        10.63 o
   0   9   5        438.27        449.31        13.64 o
   1   9   5         81.66         97.58         8.75 o
   2   9   5        219.23        235.24        11.57 o
   3   9   5        165.58        135.03        10.35 o
   4   9   5        149.11        159.31        11.67 o
   5   9   5        208.81        189.51        12.99 o
   6   9   5       2050.74       2115.21        33.97 o
   7   9   5         57.61         52.51        10.82 o
   8   9   5       1010.61        818.27        21.55 o
   9   9   5        172.08        173.33        11.20 o
  10   9   5        267.71        244.94        11.01 o
 -10  10   5          8.30          4.80         6.68 o
  -9  10   5       1044.44       1027.82        22.02 o
  -8  10   5         29.13         38.39         9.69 o
  -7  10   5          7.21         11.76         9.60 o
  -6  10   5        344.94        356.25        15.90 o
  -5  10   5         56.85         94.66        10.35 o
  -4  10   5        436.53        510.10        16.56 o
  -3  10   5        578.93        647.39        17.97 o
  -2  10   5        554.25        587.83        16.94 o
  -1  10   5       1303.88       1300.52        23.15 o
   0  10   5        450.96        530.71        15.90 o
   1  10   5         87.31         94.47         9.22 o
   2  10   5          1.89          6.59         6.96 o
   3  10   5       7517.76       7413.74        58.62 o
   4  10   5       1097.59       1052.85        24.18 o
   5  10   5        148.47        149.33        12.89 o
   6  10   5         10.05          7.72         9.41 o
   7  10   5         74.60         45.35        11.10 o
   8  10   5        637.75        600.81        18.44 o
   9  10   5       1735.24       1802.43        25.78 o
  -9  11   5          8.20         10.16         7.62 o
  -8  11   5         19.46         28.51         9.03 o
  -7  11   5        434.76        481.59        17.69 o
  -6  11   5        311.24        304.78        15.15 o
  -5  11   5        242.12        196.19        13.36 o
  -4  11   5       2339.68       2416.14        34.35 o
  -3  11   5        233.02        250.58        13.17 o
  -2  11   5        100.57        108.49        10.07 o
  -1  11   5        134.26        163.92        11.57 o
   0  11   5         22.66         16.75         8.47 o
   1  11   5          4.43         11.10         8.56 o
   2  11   5       6131.54       6076.24        53.64 o
   3  11   5         21.61         24.28         9.60 o
   4  11   5       4009.05       4000.26        45.73 o
   5  11   5        720.12        688.32        21.17 o
   6  11   5       2980.16       2823.77        38.96 o
   7  11   5         17.42         23.43         9.03 o
   8  11   5        117.94        118.28        10.54 o
   9  11   5        151.06        122.42         9.50 o
  -9  12   5        108.03        107.74         8.19 o
  -8  12   5         17.49          8.09         7.90 o
  -7  12   5        201.39        242.58        12.99 o
  -6  12   5         65.84         64.08        10.54 o
  -5  12   5       1128.00       1149.49        24.84 o
  -4  12   5       1884.14       1898.13        31.43 o
  -3  12   5       1121.48       1007.12        23.81 o
  -2  12   5         11.02         21.64         9.69 o
  -1  12   5          5.23         12.04         8.47 o
   0  12   5       1116.26       1115.52        24.47 o
   1  12   5        504.03        511.98        18.16 o
   2  12   5          4.67          4.23         8.66 o
   3  12   5       1121.82       1134.15        25.78 o
   4  12   5         32.56         42.72        10.73 o
   5  12   5         15.45         21.45        10.26 o
   6  12   5         65.09         72.08        10.82 o
   7  12   5         22.23         14.21         8.75 o
   8  12   5        281.76        296.03        12.23 o
  -8  13   5        677.51        713.26        16.18 o
  -7  13   5        451.28        494.95        15.71 o
  -6  13   5         72.14         87.42        10.54 o
  -5  13   5        161.45        164.01        12.70 o
  -4  13   5         14.02         32.56         9.03 o
  -3  13   5       2397.47       2472.22        36.23 o
  -2  13   5       1448.19       1430.37        28.23 o
  -1  13   5       2091.89       2003.43        33.03 o
   0  13   5       4664.39       4595.43        48.46 o
   1  13   5        707.60        693.69        20.98 o
   2  13   5        830.93        858.17        22.77 o
   3  13   5         18.91         17.03        10.26 o
   4  13   5          0.84          2.73         9.79 o
   5  13   5         18.95         19.01         8.56 o
   6  13   5        178.37        158.65        11.67 o
   7  13   5         23.17         33.31         8.00 o
  -7  14   5         14.27         16.56         6.96 o
  -6  14   5         51.49         48.46         8.56 o
  -5  14   5       1705.37       1762.25        28.61 o
  -4  14   5        183.19        233.46        14.40 o
  -3  14   5        268.28        269.49        14.87 o
  -2  14   5       1715.64       1703.26        30.02 o
  -1  14   5       1022.44        961.77        23.81 o
   0  14   5       1790.41       1839.04        31.24 o
   1  14   5        807.42        891.10        22.87 o
   2  14   5        201.39        198.55        13.55 o
   3  14   5         19.34         23.81         9.97 o
   4  14   5          5.99         15.71         8.66 o
   5  14   5          0.98          3.76         7.90 o
   6  14   5         14.95         11.10         7.72 o
   7  14   5         22.99         33.69         6.87 o
  -6  15   5       1894.23       1721.70        24.65 o
  -5  15   5         45.43         31.24         8.37 o
  -4  15   5         54.45         64.74         9.69 o
  -3  15   5        369.33        359.55        14.96 o
  -2  15   5       1184.48       1310.59        25.78 o
  -1  15   5         51.36         76.60        10.35 o
   0  15   5        636.10        664.70        19.20 o
   1  15   5          7.19          9.69         8.37 o
   2  15   5          0.98          0.38         8.56 o
   3  15   5         24.84         25.22         8.75 o
   4  15   5        546.76        600.43        17.41 o
   5  15   5        406.38        391.73        13.83 o
   6  15   5        281.86        279.00        10.73 o
  -5  16   5        124.23         92.22         8.19 o
  -4  16   5        203.40        202.31        10.82 o
  -3  16   5          0.16          6.12         7.90 o
  -2  16   5        120.26        130.98        10.73 o
  -1  16   5          0.64          1.88         7.25 o
   0  16   5        318.50        324.54        13.74 o
   1  16   5        311.48        310.80        13.46 o
   2  16   5       1476.72       1474.88        24.75 o
   3  16   5        478.15        518.66        15.43 o
   4  16   5       1007.54        973.15        18.73 o
  -4  17   5        171.12        141.99         8.19 o
  -3  17   5         16.21         13.64         6.40 o
  -2  17   5        177.55        195.35        10.54 o
  -1  17   5         69.78         84.12         8.75 o
   0  17   5        158.63        157.71         9.88 o
   1  17   5        433.36        417.89        12.99 o
   2  17   5          7.16         10.63         7.06 o
   3  17   5          4.25          3.86         7.06 o
 -12   0   6       1109.92       1070.92        19.01 o
 -10   0   6        447.79        500.41        18.07 o
  -8   0   6        413.24        405.47        15.81 o
  -6   0   6       3511.19       3153.76        31.90 o
  -4   0   6        685.24        858.73        13.93 o
  -2   0   6       3694.45       3810.38        22.49 o
   0   0   6      14261.21      18818.14        56.08 o
   2   0   6      15411.31      15617.51        51.57 o
   4   0   6       6947.65       4928.16        36.42 o
   6   0   6        131.53        125.43        10.16 o
   8   0   6        216.56        233.64        14.11 o
  10   0   6         24.78         18.44        10.07 o
 -12   1   6        452.08        442.16        13.08 o
 -11   1   6         64.85         76.97         9.50 o
 -10   1   6        102.29         99.37        11.10 o
  -9   1   6        666.09        687.00        20.14 o
  -8   1   6       2015.37       1822.10        30.11 o
  -7   1   6         37.64         25.88         7.81 o
  -6   1   6        247.10        263.28        10.82 o
  -5   1   6         96.07         96.54         6.96 o
  -4   1   6       5492.24       5915.90        35.19 o
  -3   1   6       1019.54        984.82        13.93 o
  -2   1   6      11551.30      12485.20        39.99 o
  -1   1   6        714.96        827.96        12.42 o
   0   1   6       3316.00       4258.65        27.10 o
   1   1   6       5208.78       5050.67        28.04 o
   2   1   6         19.98         43.94         4.33 o
   3   1   6       9670.08       8251.01        39.61 o
   4   1   6        317.15        298.19         9.97 o
   5   1   6          7.41         16.56         6.40 o
   6   1   6         99.80         95.60         9.41 o
   7   1   6       1341.29       1279.53        25.31 o
   8   1   6        115.34        112.92        11.76 o
   9   1   6        634.20        680.23        21.36 o
  10   1   6       1465.62       1629.86        29.08 o
  11   1   6        631.18        705.54        17.88 o
 -12   2   6        229.13        240.04        10.35 o
 -11   2   6         83.90        100.31        10.44 o
 -10   2   6         97.11         88.08        10.92 o
  -9   2   6        116.45        115.27        11.67 o
  -8   2   6        395.29        373.47        15.71 o
  -7   2   6       5170.43       5302.48        47.52 o
  -6   2   6       1642.38       1713.61        24.56 o
  -5   2   6       4394.17       4554.21        34.25 o
  -4   2   6       2826.22       2903.37        25.03 o
  -3   2   6       1078.20       1102.07        14.96 o
  -2   2   6       1921.28       2031.75        17.41 o
  -1   2   6       4438.50       4411.47        22.68 o
   0   2   6        180.76        170.97         6.87 o
   1   2   6          2.08         13.83         3.39 o
   2   2   6       2791.54       2294.66        19.20 o
   3   2   6        642.63        427.01         9.97 o
   4   2   6         65.90         80.74         6.78 o
   5   2   6          7.40          5.08         6.02 o
   6   2   6       2823.24       2568.76        32.65 o
   7   2   6       4348.35       4133.13        44.13 o
   8   2   6         63.69         46.39        11.10 o
   9   2   6         44.19         30.49        10.82 o
  10   2   6        119.80        132.11        11.67 o
  11   2   6        856.32        941.26        19.57 o
 -12   3   6        216.50        258.96        10.54 o
 -11   3   6        140.88        143.97        11.01 o
 -10   3   6         70.98         87.32        10.73 o
  -9   3   6        605.36        599.96        19.29 o
  -8   3   6        214.89        223.86        13.17 o
  -7   3   6        397.41        426.64        15.71 o
  -6   3   6       7085.00       6959.06        49.40 o
  -5   3   6       1531.25       1517.88        20.89 o
  -4   3   6       1355.60       1523.34        18.73 o
  -3   3   6       3075.70       3765.68        26.35 o
  -2   3   6        279.67        327.74         8.00 o
  -1   3   6       1822.54       1965.88        17.13 o
   0   3   6        286.52        390.88         9.50 o
   1   3   6        284.87        350.51         8.94 o
   2   3   6       6879.75       6566.49        33.97 o
   3   3   6          4.39          6.78         4.33 o
   4   3   6       2970.27       2575.35        26.72 o
   5   3   6         14.34          0.56         6.49 o
   6   3   6       1977.16       1882.51        28.51 o
   7   3   6        661.10        642.21        19.29 o
   8   3   6       1344.65       1217.24        26.54 o
   9   3   6        176.68        214.35        14.77 o
  10   3   6        708.47        726.24        20.42 o
  11   3   6        932.06        979.27        19.57 o
 -11   4   6        203.04        188.29        11.39 o
 -10   4   6       1277.40       1231.55        26.06 o
  -9   4   6        793.11        794.56        21.92 o
  -8   4   6        117.04        123.27        11.57 o
  -7   4   6       1719.04       1944.43        30.49 o
  -6   4   6       1479.63       1670.89        26.06 o
  -5   4   6        743.73        733.39        15.71 o
  -4   4   6       3673.84       3718.91        30.68 o
  -3   4   6       4152.04       4569.93        30.68 o
  -2   4   6         37.00         74.90         5.46 o
  -1   4   6       8108.11      10066.43        44.88 o
   0   4   6        982.44       1048.06        14.87 o
   1   4   6       1181.91       1122.30        15.71 o
   2   4   6          4.68          3.11         4.33 o
   3   4   6       5468.70       4933.43        33.69 o
   4   4   6        437.58        344.58        11.29 o
   5   4   6        707.67        529.20        15.15 o
   6   4   6        514.32        496.36        16.09 o
   7   4   6        471.03        456.47        17.41 o
   8   4   6        645.22        516.41        18.73 o
   9   4   6        125.29        133.71        12.42 o
  10   4   6       1534.84       1577.45        27.85 o
  11   4   6         62.96         59.66         8.56 o
 -11   5   6        622.20        660.47        17.13 o
 -10   5   6         36.53         26.82         9.22 o
  -9   5   6        233.34        216.61        14.02 o
  -8   5   6       1200.59       1165.40        25.69 o
  -7   5   6        254.19        240.89        13.27 o
  -6   5   6        247.59        279.37        12.89 o
  -5   5   6       5923.86       5582.04        43.00 o
  -4   5   6       1201.94       1204.73        18.73 o
  -3   5   6        642.86        610.69        12.51 o
  -2   5   6        488.92        484.13        11.57 o
  -1   5   6          8.81         33.31         5.08 o
   0   5   6       5755.86       6573.83        35.85 o
   1   5   6       1145.79       1154.01        15.71 o
   2   5   6       5887.54       5450.12        35.76 o
   3   5   6       2474.56       2327.31        26.35 o
   4   5   6       3001.42       2937.91        31.15 o
   5   5   6        154.56        104.45         9.69 o
   6   5   6       4006.72       3773.96        40.74 o
   7   5   6          0.30          8.66         9.03 o
   8   5   6         51.33         67.47        11.48 o
   9   5   6         72.08         79.89        11.10 o
  10   5   6         22.58         23.62         9.79 o
 -11   6   6        285.37        316.83        12.23 o
 -10   6   6        150.37        142.46        11.48 o
  -9   6   6        449.69        481.78        17.88 o
  -8   6   6        149.91        177.84        12.99 o
  -7   6   6        569.60        652.85        19.20 o
  -6   6   6        741.87        779.60        19.57 o
  -5   6   6       1551.95       1656.68        24.75 o
  -4   6   6          7.16         10.73         5.55 o
  -3   6   6         45.48         28.51         5.18 o
  -2   6   6        370.46        453.45        11.67 o
  -1   6   6      10894.66      14011.93        60.41 o
   0   6   6        327.03        347.88         9.97 o
   1   6   6       1360.31       1261.66        18.73 o
   2   6   6         58.69         61.45         6.68 o
   3   6   6        327.90        287.75        10.82 o
   4   6   6       1494.16       1340.89        22.30 o
   5   6   6       5136.97       4163.05        40.93 o
   6   6   6        454.73        461.45        16.56 o
   7   6   6       1093.15        865.22        23.15 o
   8   6   6        721.11        589.80        19.76 o
   9   6   6        163.82        159.02        13.08 o
  10   6   6        597.98        650.97        18.16 o
 -11   7   6        217.57        212.57        10.26 o
 -10   7   6        195.88        169.75        11.48 o
  -9   7   6        422.55        453.45        17.31 o
  -8   7   6       1099.24       1113.27        25.50 o
  -7   7   6          2.24          1.88         8.37 o
  -6   7   6       1802.60       2023.66        30.96 o
  -5   7   6        865.19        897.59        19.76 o
  -4   7   6        331.07        312.31        11.67 o
  -3   7   6        111.78        104.45         7.81 o
  -2   7   6       5152.98       5607.26        39.80 o
  -1   7   6        456.10        402.45        11.76 o
   0   7   6       5306.87       5562.56        39.33 o
   1   7   6        269.49        289.54        11.29 o
   2   7   6        322.22        258.67        10.63 o
   3   7   6          5.57         12.80         6.49 o
   4   7   6         14.34         16.84         7.34 o
   5   7   6        265.75        240.14        12.61 o
   6   7   6        151.44        152.34        12.14 o
   7   7   6        325.78        288.78        14.96 o
   8   7   6       2291.71       1927.21        32.75 o
   9   7   6         17.28         25.50         9.32 o
  10   7   6          5.77          5.65         8.19 o
 -11   8   6        283.82        298.48        10.82 o
 -10   8   6         10.69          8.47         7.72 o
  -9   8   6       2134.34       2083.13        32.09 o
  -8   8   6       1979.03       2146.45        33.88 o
  -7   8   6       1444.33       1394.80        27.57 o
  -6   8   6        308.10        377.05        15.62 o
  -5   8   6        367.54        378.27        14.49 o
  -4   8   6        358.99        401.14        13.55 o
  -3   8   6         58.46         83.46         8.47 o
  -2   8   6       4120.57       4355.58        37.92 o
  -1   8   6       1543.97       1663.64        23.34 o
   0   8   6         15.04         10.16         5.36 o
   1   8   6        750.38        786.09        17.50 o
   2   8   6          1.91          6.96         6.96 o
   3   8   6       2406.48       2301.53        31.15 o
   4   8   6       1573.27       1422.75        25.59 o
   5   8   6        184.78        205.60        12.80 o
   6   8   6         35.54         38.67        10.07 o
   7   8   6       2606.87       2361.28        35.47 o
   8   8   6         49.17         39.43         9.60 o
   9   8   6         20.75         22.58         8.94 o
  10   8   6          5.95         10.35         7.43 o
 -10   9   6        194.95        207.11        10.54 o
  -9   9   6        303.76        314.85        14.11 o
  -8   9   6        473.01        522.99        18.35 o
  -7   9   6       1122.28       1231.07        26.35 o
  -6   9   6        264.66        265.54        14.11 o
  -5   9   6        107.69        114.42        11.01 o
  -4   9   6         70.27         93.34         9.97 o
  -3   9   6        120.13        127.50         9.41 o
  -2   9   6        333.92        338.09        13.08 o
  -1   9   6         23.69         16.28         6.68 o
   0   9   6        225.03        209.74        11.10 o
   1   9   6       2913.77       3048.00        34.91 o
   2   9   6        366.42        406.88        15.24 o
   3   9   6        248.45        220.38        12.61 o
   4   9   6         28.94         21.27         8.85 o
   5   9   6       1808.07       1859.64        31.33 o
   6   9   6        668.72        645.41        20.61 o
   7   9   6         21.53         17.97        10.16 o
   8   9   6         88.63         80.36        10.54 o
   9   9   6        877.80        831.44        19.57 o
 -10  10   6        932.01       1007.78        18.16 o
  -9  10   6        146.23        157.52        11.20 o
  -8  10   6        140.84        139.08        11.67 o
  -7  10   6          1.60          1.22         9.13 o
  -6  10   6       1476.61       1566.63        28.89 o
  -5  10   6          9.75         10.44         8.75 o
  -4  10   6        759.04        696.32        19.48 o
  -3  10   6       1098.01       1092.94        23.24 o
  -2  10   6         15.82         15.15         8.00 o
  -1  10   6         79.71         75.75         9.22 o
   0  10   6        344.71        319.37        13.46 o
   1  10   6          2.78          6.21         8.09 o
   2  10   6        742.47        737.44        19.85 o
   3  10   6         21.54         12.99         8.94 o
   4  10   6       1083.09       1049.66        24.47 o
   5  10   6         85.43         80.55        11.29 o
   6  10   6       2704.05       2665.96        37.73 o
   7  10   6         74.17         58.43         9.88 o
   8  10   6        183.29        178.03        11.95 o
   9  10   6        403.94        429.18        13.93 o
  -9  11   6       1171.38       1193.81        20.98 o
  -8  11   6         43.31         35.76         8.94 o
  -7  11   6         24.69         28.89         9.13 o
  -6  11   6         47.04         50.34        10.26 o
  -5  11   6        810.87        758.05        20.98 o
  -4  11   6        898.38       1016.72        23.43 o
  -3  11   6       1549.84       1510.64        27.85 o
  -2  11   6         44.29         42.72         9.13 o
  -1  11   6        560.39        570.04        17.88 o
   0  11   6        100.12         93.25        10.44 o
   1  11   6        311.30        275.42        14.02 o
   2  11   6         30.80         33.50         9.60 o
   3  11   6       7252.54       7207.10        60.41 o
   4  11   6        286.64        267.52        14.96 o
   5  11   6       2624.82       2777.38        38.86 o
   6  11   6        532.18        433.88        17.78 o
   7  11   6        105.41         81.21        10.16 o
   8  11   6         30.35         29.36         7.90 o
  -9  12   6        565.94        665.55        14.96 o
  -8  12   6        181.59        198.55        10.82 o
  -7  12   6        131.27        117.72        10.63 o
  -6  12   6        391.59        354.28        15.06 o
  -5  12   6         22.85         24.84         9.41 o
  -4  12   6       1461.94       1421.90        27.48 o
  -3  12   6       4945.73       4841.02        49.50 o
  -2  12   6        957.35        917.07        22.96 o
  -1  12   6        139.84        146.51        12.14 o
   0  12   6       1582.46       1613.58        29.36 o
   1  12   6        606.38        614.93        19.67 o
   2  12   6         54.98         46.58         9.79 o
   3  12   6       1935.98       1969.93        33.12 o
   4  12   6       2454.74       2536.86        37.26 o
   5  12   6        223.22        237.88        14.30 o
   6  12   6        358.69        370.18        15.81 o
   7  12   6          0.80          3.01         8.19 o
   8  12   6         16.52         15.81         6.96 o
  -8  13   6         26.86         29.83         6.68 o
  -7  13   6        329.52        313.63        12.80 o
  -6  13   6        188.10        185.09        11.67 o
  -5  13   6        909.83       1048.43        23.52 o
  -4  13   6          2.28         13.83         8.47 o
  -3  13   6         19.21         27.38         9.60 o
  -2  13   6        140.38        142.93        11.95 o
  -1  13   6        464.20        441.41        17.13 o
   0  13   6        801.41        792.96        21.92 o
   1  13   6       3185.14       3243.63        41.31 o
   2  13   6         12.20          7.62         9.41 o
   3  13   6        397.23        403.40        17.13 o
   4  13   6        265.34        283.14        14.87 o
   5  13   6         70.46         82.15        10.35 o
   6  13   6        785.24        752.59        19.29 o
   7  13   6         82.94         75.94         8.56 o
  -7  14   6        300.12        321.34        11.86 o
  -6  14   6        118.53        120.82        10.26 o
  -5  14   6       1138.35       1125.50        23.05 o
  -4  14   6          4.94          4.89         8.85 o
  -3  14   6          4.58         -6.87         9.03 o
  -2  14   6       1320.76       1238.41        26.16 o
  -1  14   6        692.72        674.40        20.42 o
   0  14   6          9.60         -0.56         9.22 o
   1  14   6         18.91         20.33         9.69 o
   2  14   6         11.22         12.42         9.41 o
   3  14   6        352.98        342.33        15.62 o
   4  14   6        320.52        332.92        14.77 o
   5  14   6        104.02         98.99        10.16 o
   6  14   6         21.15         29.36         7.81 o
  -6  15   6        514.07        464.09        13.27 o
  -5  15   6       1535.80       1486.55        24.94 o
  -4  15   6        119.55        126.65        10.73 o
  -3  15   6        137.14        143.97        11.48 o
  -2  15   6        311.03        289.54        14.21 o
  -1  15   6       2025.21       1976.70        31.15 o
   0  15   6        365.24        380.53        15.53 o
   1  15   6        629.96        601.28        18.25 o
   2  15   6       1773.05       1912.53        30.02 o
   3  15   6        738.22        780.07        19.76 o
   4  15   6         25.51         25.59         8.28 o
   5  15   6          0.19          2.73         6.87 o
  -5  16   6         24.70         26.91         6.21 o
  -4  16   6        181.10        172.29         9.41 o
  -3  16   6         44.72         60.50         8.75 o
  -2  16   6         26.09         19.01         8.09 o
  -1  16   6         79.33         82.71         9.79 o
   0  16   6          3.66          4.14         7.62 o
   1  16   6        535.79        546.33        16.00 o
   2  16   6         91.25         89.02         9.60 o
   3  16   6        124.21        121.76         9.32 o
   4  16   6        161.62        165.71         9.60 o
  -3  17   6         51.37         48.74         7.15 o
  -2  17   6        250.61        265.35        11.29 o
  -1  17   6        808.22        846.31        17.41 o
   0  17   6         65.49         66.71         7.90 o
   1  17   6         80.51         90.33         8.09 o
   2  17   6        226.79        230.73        10.35 o
 -11   0   7        363.06        399.82        14.87 o
  -9   0   7        473.57        528.73        18.44 o
  -7   0   7         11.96         13.08         7.81 o
  -5   0   7       3545.26       3743.66        32.28 o
  -3   0   7       3017.08       3639.02        29.55 o
  -1   0   7        257.46        315.13         8.94 o
   1   0   7       9936.19      10333.11        40.18 o
   3   0   7      10867.75      12321.29        48.46 o
   5   0   7        714.21        629.98        16.18 o
   7   0   7         15.50         24.28         9.22 o
   9   0   7        584.21        676.09        21.17 o
  11   0   7       2458.04       2789.89        32.65 o
 -12   1   7        740.96        733.39        15.90 o
 -11   1   7         40.55         39.52         8.75 o
 -10   1   7         14.16         16.37         8.75 o
  -9   1   7       2313.34       2302.18        34.63 o
  -8   1   7         29.13         30.39         9.88 o
  -7   1   7        128.60        129.01        10.35 o
  -6   1   7        325.12        295.84        11.57 o
  -5   1   7         98.91         86.29         6.87 o
  -4   1   7        502.10        563.17        11.67 o
  -3   1   7       8751.94      10308.92        46.95 o
  -2   1   7         26.11         56.55         6.40 o
  -1   1   7          0.75          5.36         5.08 o
   0   1   7        304.20        290.67         8.66 o
   1   1   7       9425.66      10970.71        44.51 o
   2   1   7        315.69        430.87        10.07 o
   3   1   7       8752.47       8602.37        45.45 o
   4   1   7        722.96        689.07        14.87 o
   5   1   7       1121.03        864.47        18.63 o
   6   1   7        656.50        579.17        17.22 o
   7   1   7        140.90        147.17        12.33 o
   8   1   7        641.79        600.62        20.42 o
   9   1   7        241.93        279.94        15.62 o
  10   1   7         69.93         73.58        10.63 o
  11   1   7        601.60        688.98        17.31 o
 -12   2   7       1223.59       1210.66        19.57 o
 -11   2   7          2.58          8.19         8.00 o
 -10   2   7         59.07         77.54        10.63 o
  -9   2   7         16.55         22.96         8.94 o
  -8   2   7       5792.75       5558.23        52.98 o
  -7   2   7       1985.87       1824.08        28.61 o
  -6   2   7       6438.05       6375.09        47.71 o
  -5   2   7         24.59         39.14         6.02 o
  -4   2   7        468.88        587.17        12.89 o
  -3   2   7        649.14        926.76        14.49 o
  -2   2   7         18.94          6.30         5.36 o
  -1   2   7        157.90        120.16         7.15 o
   0   2   7         73.08         74.53         6.21 o
   1   2   7       2669.78       2450.01        22.58 o
   2   2   7       1471.26       1248.11        16.75 o
   3   2   7       2362.86       2002.86        21.92 o
   4   2   7        200.04        184.15         8.94 o
   5   2   7        874.01        715.42        17.22 o
   6   2   7        242.41        230.73        12.80 o
   7   2   7        375.36        377.89        16.37 o
   8   2   7       1037.85       1070.36        25.78 o
   9   2   7       1360.76       1541.31        29.83 o
  10   2   7        821.62        880.37        21.64 o
  11   2   7          1.46         -5.27         6.59 o
 -12   3   7          2.20          1.22         6.40 o
 -11   3   7        324.62        332.07        13.55 o
 -10   3   7       1078.63       1115.62        24.37 o
  -9   3   7        240.76        247.29        14.02 o
  -8   3   7         97.87         98.43        11.10 o
  -7   3   7       4214.67       4364.14        44.51 o
  -6   3   7        600.79        598.46        15.81 o
  -5   3   7       8568.58       9802.77        53.64 o
  -4   3   7       6610.31       7406.49        42.72 o
  -3   3   7        190.92        175.49         8.09 o
  -2   3   7       1008.18       1402.99        18.54 o
  -1   3   7       3818.67       5022.35        33.31 o
   0   3   7        129.95        128.54         7.15 o
   1   3   7        120.74        105.39         6.59 o
   2   3   7          0.01          2.07         4.70 o
   3   3   7       3610.63       3515.38        31.33 o
   4   3   7        389.91        368.86        11.67 o
   5   3   7        213.54        214.07        10.73 o
   6   3   7        649.40        550.38        17.31 o
   7   3   7       5511.10       5159.54        50.34 o
   8   3   7         48.38         45.45        10.92 o
   9   3   7         58.95         75.84        11.39 o
  10   3   7          5.03          5.55         8.94 o
 -11   4   7        830.14        884.51        19.38 o
 -10   4   7        193.48        181.89        12.42 o
  -9   4   7        158.16        164.11        12.51 o
  -8   4   7        419.94        359.26        16.00 o
  -7   4   7         25.91         24.09         8.47 o
  -6   4   7       2004.62       2175.62        29.83 o
  -5   4   7       2181.13       2310.65        27.48 o
  -4   4   7         10.40         11.86         5.46 o
  -3   4   7        215.02        252.27         9.88 o
  -2   4   7        159.41        138.70         7.43 o
  -1   4   7        374.67        281.35         9.60 o
   0   4   7      11407.64      13271.76        53.45 o
   1   4   7       3411.08       3341.77        27.19 o
   2   4   7       6014.46       6176.36        40.09 o
   3   4   7       1470.80       1240.77        19.76 o
   4   4   7        139.30        134.75         9.13 o
   5   4   7         31.25         43.19         8.66 o
   6   4   7        759.00        708.93        19.38 o
   7   4   7        538.42        472.93        17.78 o
   8   4   7          9.97         15.15        10.54 o
   9   4   7         65.33         73.58        10.63 o
  10   4   7         10.26         10.92         8.94 o
 -11   5   7        471.79        471.99        14.68 o
 -10   5   7        652.89        666.21        19.01 o
  -9   5   7        540.92        542.28        18.54 o
  -8   5   7          9.33          8.19         9.32 o
  -7   5   7        125.72        138.51        11.29 o
  -6   5   7        178.32        228.00        12.23 o
  -5   5   7       5894.13       5550.14        43.66 o
  -4   5   7        697.31        711.47        16.18 o
  -3   5   7      10498.41      12691.37        62.01 o
  -2   5   7         58.11         88.45         7.43 o
  -1   5   7       8799.68       9430.99        47.05 o
   0   5   7       3681.15       3986.24        31.15 o
   1   5   7         14.22          4.33         5.27 o
   2   5   7        126.74        135.88         7.62 o
   3   5   7       4806.58       4352.94        37.54 o
   4   5   7        402.83        363.40        12.89 o
   5   5   7       9537.71       8404.02        59.38 o
   6   5   7         62.65         66.53         9.97 o
   7   5   7        435.06        333.48        16.09 o
   8   5   7        195.53        172.76        13.36 o
   9   5   7        120.85        145.47        12.04 o
  10   5   7        205.41        225.93        12.61 o
 -11   6   7         32.80         28.89         7.06 o
 -10   6   7        289.05        286.43        13.55 o
  -9   6   7        816.60        859.96        22.30 o
  -8   6   7        460.98        418.73        16.75 o
  -7   6   7          0.43          5.83         8.37 o
  -6   6   7        249.84        230.91        12.61 o
  -5   6   7       1012.61       1057.09        20.98 o
  -4   6   7       5239.81       5335.50        41.12 o
  -3   6   7         35.83         25.59         6.49 o
  -2   6   7        810.87       1036.29        18.44 o
  -1   6   7        732.82        943.80        16.75 o
   0   6   7       2262.02       2088.40        23.43 o
   1   6   7       5557.36       6119.62        43.28 o
   2   6   7       1948.54       1792.65        24.37 o
   3   6   7        179.55        162.13         9.32 o
   4   6   7        386.64        336.02        13.36 o
   5   6   7         13.38         19.29         8.47 o
   6   6   7       1169.52       1154.10        25.41 o
   7   6   7         44.60         41.59         9.97 o
   8   6   7        438.26        414.12        17.60 o
   9   6   7        103.96        107.46        11.67 o
  10   6   7          9.96         14.02         8.19 o
 -11   7   7         20.59         18.35         6.40 o
 -10   7   7        641.46        628.76        17.60 o
  -9   7   7         32.84         36.60         9.41 o
  -8   7   7        101.44         84.03        10.82 o
  -7   7   7       1559.23       1508.10        28.32 o
  -6   7   7        660.82        709.40        19.48 o
  -5   7   7        316.83        341.10        13.83 o
  -4   7   7        252.50        265.82        11.95 o
  -3   7   7         62.46         76.97         8.00 o
  -2   7   7         60.63         73.58         7.90 o
  -1   7   7       2168.97       2617.69        29.08 o
   0   7   7        682.95        685.78        15.34 o
   1   7   7        396.35        352.30        11.76 o
   2   7   7       1711.98       1710.59        25.31 o
   3   7   7         14.03         14.21         7.72 o
   4   7   7          6.17          7.25         8.00 o
   5   7   7         40.04         40.84         9.32 o
   6   7   7       1673.94       1556.18        28.89 o
   7   7   7       1191.38       1006.75        25.03 o
   8   7   7        422.43        371.12        16.75 o
   9   7   7         55.60         55.61        10.16 o
  10   7   7         73.56         77.82         8.66 o
 -10   8   7        142.27        143.40        10.16 o
  -9   8   7          0.25          2.82         8.19 o
  -8   8   7       1977.68       2013.21        32.46 o
  -7   8   7       1120.78       1188.92        25.50 o
  -6   8   7       1186.06       1309.46        25.88 o
  -5   8   7        215.54        201.37        12.23 o
  -4   8   7        569.24        710.06        18.73 o
  -3   8   7       1638.07       1761.41        26.82 o
  -2   8   7          4.54          2.35         6.59 o
  -1   8   7       1677.13       1825.39        25.69 o
   0   8   7        137.86        188.29        10.07 o
   1   8   7        324.48        356.16        13.64 o
   2   8   7        122.14        154.88        11.10 o
   3   8   7         89.19         71.42         9.50 o
   4   8   7         42.75         39.52         9.41 o
   5   8   7       1111.91       1107.05        24.75 o
   6   8   7        704.50        711.00        20.80 o
   7   8   7         22.95         27.48        10.26 o
   8   8   7       1196.09       1071.58        24.37 o
   9   8   7        234.78        242.77        12.51 o
 -10   9   7        111.90        131.08         9.13 o
  -9   9   7       1297.57       1362.06        24.84 o
  -8   9   7        561.99        620.48        19.48 o
  -7   9   7         16.78         17.88         8.47 o
  -6   9   7        205.86        204.66        13.08 o
  -5   9   7       1175.42       1053.04        23.52 o
  -4   9   7         10.84         14.30         8.09 o
  -3   9   7          5.98          9.32         7.53 o
  -2   9   7        515.75        533.16        16.37 o
  -1   9   7        418.27        395.30        14.11 o
   0   9   7         19.58         28.79         7.34 o
   1   9   7          0.38          2.92         8.09 o
   2   9   7        133.03        139.08        11.39 o
   3   9   7       1320.55       1283.68        25.69 o
   4   9   7         33.10         31.71         9.88 o
   5   9   7        400.41        391.92        16.84 o
   6   9   7        786.36        769.06        21.74 o
   7   9   7       3107.90       3071.90        39.33 o
   8   9   7         68.26         57.68        10.16 o
   9   9   7         15.44         25.12         8.28 o
 -10  10   7         41.18         47.71         7.06 o
  -9  10   7        345.62        373.19        13.64 o
  -8  10   7          9.26         26.06         8.56 o
  -7  10   7        169.87        159.87        12.14 o
  -6  10   7        202.11        195.91        12.89 o
  -5  10   7       1041.52       1093.98        24.75 o
  -4  10   7        150.82        163.45        12.14 o
  -3  10   7       1254.35       1233.99        25.12 o
  -2  10   7        936.72        903.15        21.55 o
  -1  10   7         17.30         28.61         8.19 o
   0  10   7          2.86          5.36         8.19 o
   1  10   7        324.76        361.33        14.96 o
   2  10   7       1394.53       1396.78        26.91 o
   3  10   7        563.68        520.83        18.35 o
   4  10   7       1300.27       1285.46        27.10 o
   5  10   7        355.52        381.09        17.03 o
   6  10   7        225.38        213.69        14.11 o
   7  10   7        540.82        519.51        17.41 o
   8  10   7         69.37         75.28         9.69 o
   9  10   7         59.70         75.18         7.72 o
  -9  11   7         30.11         37.92         7.34 o
  -8  11   7         39.05         41.87         8.47 o
  -7  11   7          4.66          3.01         8.28 o
  -6  11   7       2069.79       2067.88        32.09 o
  -5  11   7         74.38         57.21        10.35 o
  -4  11   7       1238.48       1094.82        24.56 o
  -3  11   7        374.08        333.86        14.96 o
  -2  11   7      10808.25      10145.76        69.16 o
  -1  11   7       1443.89       1413.53        27.01 o
   0  11   7         52.03         61.16         9.69 o
   1  11   7        106.91        109.34        11.29 o
   2  11   7        220.66        224.99        13.83 o
   3  11   7        193.01        217.55        13.93 o
   4  11   7       4006.81       4065.94        46.58 o
   5  11   7         27.29         28.70        10.35 o
   6  11   7         46.03         50.44         9.79 o
   7  11   7          8.93         10.82         8.47 o
   8  11   7        304.10        305.44        12.04 o
  -8  12   7       1247.97       1211.41        20.98 o
  -7  12   7         15.95         17.13         8.19 o
  -6  12   7        536.12        583.78        17.69 o
  -5  12   7        305.96        326.52        15.24 o
  -4  12   7        110.69         79.98        11.29 o
  -3  12   7         47.24         57.49        10.35 o
  -2  12   7        759.84        703.85        20.33 o
  -1  12   7         94.80        109.72        11.67 o
   0  12   7          0.64         -1.04         9.32 o
   1  12   7       2836.23       2779.26        38.49 o
   2  12   7         72.99         70.38        10.73 o
   3  12   7       1156.21       1187.70        26.25 o
   4  12   7       1123.56       1176.31        26.25 o
   5  12   7       1172.03       1091.81        24.28 o
   6  12   7         12.78         17.69         8.94 o
   7  12   7         75.74         79.70         9.22 o
  -8  13   7        638.54        552.16        14.11 o
  -7  13   7          2.98         -3.86         6.68 o
  -6  13   7          0.28          1.60         7.90 o
  -5  13   7        604.78        680.61        18.91 o
  -4  13   7        830.46        796.72        21.55 o
  -3  13   7         22.85         11.48         9.22 o
  -2  13   7        242.13        245.50        14.02 o
  -1  13   7         25.23         15.71         9.41 o
   0  13   7        948.08        932.32        23.52 o
   1  13   7         14.43         18.35         9.97 o
   2  13   7        202.68        192.71        13.74 o
   3  13   7        304.31        359.36        16.66 o
   4  13   7        354.99        332.07        15.06 o
   5  13   7          5.29          8.37         8.66 o
   6  13   7        535.03        525.16        16.09 o
   7  13   7       1038.01        966.47        18.16 o
  -7  14   7        534.48        483.75        13.55 o
  -6  14   7       1413.57       1222.98        21.74 o
  -5  14   7        640.01        646.35        17.69 o
  -4  14   7        488.54        499.75        16.56 o
  -3  14   7          1.73         10.16         8.94 o
  -2  14   7        834.02        955.09        23.71 o
  -1  14   7        372.29        367.07        16.94 o
   0  14   7         67.22         66.43        10.92 o
   1  14   7         50.25         46.95         9.88 o
   2  14   7        906.53        937.21        22.87 o
   3  14   7        389.55        421.74        16.09 o
   4  14   7         54.26         69.54        10.26 o
   5  14   7        348.93        351.27        13.83 o
   6  14   7        286.89        285.59        11.48 o
  -6  15   7        173.81        168.72         9.32 o
  -5  15   7        180.04        178.41        10.16 o
  -4  15   7          8.87          7.53         8.00 o
  -3  15   7         29.69         27.85         8.75 o
  -2  15   7        168.96        201.37        12.04 o
  -1  15   7       1842.29       1820.69        28.98 o
   0  15   7         38.13         29.64         9.13 o
   1  15   7          4.34         11.48         8.56 o
   2  15   7        563.86        563.36        17.31 o
   3  15   7       1332.61       1470.46        25.41 o
   4  15   7        261.94        265.35        12.14 o
   5  15   7         12.07          6.12         6.49 o
  -4  16   7       1206.59       1201.06        19.76 o
  -3  16   7         10.74         -0.66         7.06 o
  -2  16   7        123.98        116.87         9.60 o
  -1  16   7          0.02          3.58         7.25 o
   0  16   7        935.90        956.50        19.57 o
   1  16   7          1.42         -0.85         7.25 o
   2  16   7        929.13        940.41        19.10 o
   3  16   7         10.71         13.27         6.87 o
  -2  17   7         86.55        102.75         8.19 o
  -1  17   7        590.30        630.55        15.06 o
   0  17   7       1270.14       1311.34        20.98 o
   1  17   7          5.29         -3.11         6.68 o
 -10   0   8         10.40         15.53         9.32 o
  -8   0   8          7.26         -4.99         9.13 o
  -6   0   8         78.88        101.25         9.13 o
  -4   0   8         22.64         27.19         5.27 o
  -2   0   8       4624.19       5412.48        37.17 o
   0   0   8         90.82        169.09         7.43 o
   2   0   8         82.34         55.80         5.93 o
   4   0   8       1828.56       1272.38        21.74 o
   6   0   8        108.64         86.38        10.16 o
   8   0   8       1015.54       1011.92        24.56 o
  10   0   8        308.33        319.46        14.68 o
 -11   1   8        261.58        280.22        13.08 o
 -10   1   8       1629.70       1657.52        29.45 o
  -9   1   8          6.72          6.96         9.03 o
  -8   1   8       5177.99       4994.68        50.44 o
  -7   1   8       2674.52       2529.71        33.97 o
  -6   1   8       1636.50       1730.83        25.69 o
  -5   1   8       1990.26       2175.25        26.91 o
  -4   1   8       2634.67       3487.06        32.46 o
  -3   1   8         20.00         13.46         5.36 o
  -2   1   8        859.72       1207.55        18.16 o
  -1   1   8        164.13        218.68         9.13 o
   0   1   8        854.53       1125.03        16.37 o
   1   1   8       5499.25       6133.17        34.06 o
   2   1   8        603.28        561.29        12.61 o
   3   1   8       1053.61        823.07        16.37 o
   4   1   8       4801.23       4246.99        38.39 o
   5   1   8        661.99        544.07        16.28 o
   6   1   8       5236.10       4525.42        45.54 o
   7   1   8         10.03          6.30         9.50 o
   8   1   8         15.68         20.51        10.07 o
   9   1   8        256.50        303.46        15.34 o
  10   1   8          4.90          8.94         8.37 o
 -11   2   8         88.25         94.85         9.32 o
 -10   2   8        726.76        720.79        20.61 o
  -9   2   8         26.57         37.17        10.16 o
  -8   2   8        110.18        140.68        11.95 o
  -7   2   8        182.91        183.30        11.67 o
  -6   2   8         25.04         18.07         7.62 o
  -5   2   8       2050.76       2419.24        28.89 o
  -4   2   8         61.38         79.70         7.72 o
  -3   2   8       1897.22       2259.84        25.97 o
  -2   2   8         89.60        134.65         7.90 o
  -1   2   8       1229.67       1529.74        19.57 o
   0   2   8         82.39         95.70         6.59 o
   1   2   8        886.45        967.04        14.30 o
   2   2   8        472.29        334.05        10.16 o
   3   2   8       2368.58       2200.18        25.78 o
   4   2   8         81.75         94.38         7.81 o
   5   2   8       1292.97       1057.65        21.27 o
   6   2   8       1318.40       1361.31        26.44 o
   7   2   8        305.40        371.21        16.75 o
   8   2   8        788.53        848.85        23.05 o
   9   2   8        962.29       1045.70        24.37 o
  10   2   8        452.17        467.38        16.00 o
 -11   3   8        200.83        224.05        11.76 o
 -10   3   8         47.75         48.46         9.79 o
  -9   3   8        495.02        481.97        17.69 o
  -8   3   8        309.01        308.55        15.15 o
  -7   3   8        111.58        106.52        10.26 o
  -6   3   8       5346.71       5427.06        47.43 o
  -5   3   8        197.16        225.46        11.10 o
  -4   3   8       1650.27       2329.00        28.14 o
  -3   3   8       2234.26       2896.03        28.89 o
  -2   3   8       1601.09       2026.95        23.15 o
  -1   3   8          0.08          0.09         4.61 o
   0   3   8        616.73        692.93        13.83 o
   1   3   8        142.70        166.55         7.25 o
   2   3   8       6894.28       6322.68        42.06 o
   3   3   8       3547.22       3090.34        30.68 o
   4   3   8        588.31        532.21        15.06 o
   5   3   8        628.94        552.07        17.41 o
   6   3   8        261.51        237.31        13.74 o
   7   3   8       3714.26       3858.18        45.17 o
   8   3   8        484.84        491.94        18.25 o
   9   3   8       1171.73       1243.03        25.59 o
  10   3   8         80.15         85.06         9.88 o
 -11   4   8        412.23        440.75        14.49 o
 -10   4   8       1017.97       1108.00        23.81 o
  -9   4   8       1331.08       1321.13        27.48 o
  -8   4   8        888.28        934.76        23.62 o
  -7   4   8       1936.76       1810.24        29.92 o
  -6   4   8        390.94        377.05        14.21 o
  -5   4   8          4.81          5.18         7.25 o
  -4   4   8        221.61        253.69        11.10 o
  -3   4   8       5272.06       6412.92        45.35 o
  -2   4   8       1301.87       1644.54        21.74 o
  -1   4   8       3217.22       3689.65        31.15 o
   0   4   8          6.00         20.70         5.83 o
   1   4   8          9.28         17.31         4.99 o
   2   4   8       2117.62       1962.12        23.99 o
   3   4   8       7126.28       6632.45        46.11 o
   4   4   8        818.58        721.91        18.07 o
   5   4   8       1076.24        895.05        20.98 o
   6   4   8       1140.84       1068.47        24.37 o
   7   4   8        397.30        394.74        16.56 o
   8   4   8       1160.76       1203.13        26.63 o
   9   4   8         24.37         24.65         9.69 o
  10   4   8         13.90          9.41         8.09 o
 -11   5   8        444.49        412.43        13.55 o
 -10   5   8         39.14         41.59         8.28 o
  -9   5   8        524.35        530.33        18.63 o
  -8   5   8        207.15        238.72        13.74 o
  -7   5   8        522.63        523.28        17.78 o
  -6   5   8        450.70        447.24        15.81 o
  -5   5   8        130.33        136.35         9.69 o
  -4   5   8       5242.50       5372.96        44.23 o
  -3   5   8       2068.22       2363.44        28.79 o
  -2   5   8       1017.71       1278.41        20.89 o
  -1   5   8       6063.34       6793.07        43.94 o
   0   5   8       4939.31       5987.98        41.40 o
   1   5   8        210.00        229.69         9.32 o
   2   5   8        589.67        522.05        13.64 o
   3   5   8       1766.43       1625.91        24.75 o
   4   5   8         22.55         26.91         7.81 o
   5   5   8          1.15          4.33         7.62 o
   6   5   8       1858.56       1823.89        31.43 o
   7   5   8        333.17        352.68        16.56 o
   8   5   8          3.17         -7.06        10.07 o
   9   5   8          5.46          6.40         8.85 o
  10   5   8        284.43        302.43        12.61 o
 -11   6   8        336.66        322.19        11.67 o
 -10   6   8        596.25        595.45        17.50 o
  -9   6   8        120.32        135.88        11.76 o
  -8   6   8        232.20        238.91        14.40 o
  -7   6   8        359.29        373.19        16.09 o
  -6   6   8        100.53         97.86        10.07 o
  -5   6   8         45.99         47.90         8.19 o
  -4   6   8        546.22        553.39        15.90 o
  -3   6   8       3961.45       4468.40        40.09 o
  -2   6   8          8.71         15.06         6.59 o
  -1   6   8        453.88        575.31        15.06 o
   0   6   8       2522.30       2890.20        29.36 o
   1   6   8        379.10        397.56        12.89 o
   2   6   8        645.98        613.42        16.18 o
   3   6   8        918.65        836.43        18.91 o
   4   6   8        382.33        354.46        13.93 o
   5   6   8        529.54        514.81        17.50 o
   6   6   8        250.88        272.69        14.87 o
   7   6   8         24.12         20.04        10.16 o
   8   6   8        170.92        151.40        12.89 o
   9   6   8        293.11        263.19        13.93 o
  10   6   8         97.10        134.09         9.88 o
 -10   7   8        118.17        132.49         9.97 o
  -9   7   8       1129.30       1216.68        25.12 o
  -8   7   8        302.93        311.56        15.06 o
  -7   7   8        472.28        492.88        17.78 o
  -6   7   8       3065.88       2793.94        36.32 o
  -5   7   8       2431.02       2290.80        32.75 o
  -4   7   8        418.16        462.11        15.53 o
  -3   7   8        246.85        246.06        11.86 o
  -2   7   8       1071.49       1225.15        22.02 o
  -1   7   8        725.63        753.25        17.41 o
   0   7   8         65.32         70.76         8.19 o
   1   7   8        279.95        291.14        12.33 o
   2   7   8       6824.06       6797.12        51.47 o
   3   7   8       1979.85       1846.85        28.42 o
   4   7   8        207.11        181.70        11.86 o
   5   7   8        526.66        556.59        18.44 o
   6   7   8        716.22        672.98        20.51 o
   7   7   8        599.63        564.40        19.67 o
   8   7   8        732.77        626.97        19.57 o
   9   7   8         68.74         76.60         9.88 o
 -10   8   8        197.72        226.40        11.10 o
  -9   8   8         14.70         21.27         8.66 o
  -8   8   8          6.21          9.60         8.19 o
  -7   8   8        237.87        238.44        13.83 o
  -6   8   8          2.99          0.56         8.56 o
  -5   8   8       3956.01       3416.58        40.27 o
  -4   8   8          6.46          1.22         7.34 o
  -3   8   8         70.00         68.03         9.41 o
  -2   8   8        142.30        174.93        10.82 o
  -1   8   8        207.83        216.52        11.29 o
   0   8   8        300.41        297.25        12.89 o
   1   8   8       2223.08       2287.03        31.24 o
   2   8   8         34.29         36.13         8.56 o
   3   8   8        732.70        730.57        19.76 o
   4   8   8       2434.81       2424.70        34.53 o
   5   8   8         99.86        115.83        11.76 o
   6   8   8       1571.41       1569.54        29.36 o
   7   8   8       1556.34       1567.19        29.83 o
   8   8   8          1.52          4.89         9.03 o
   9   8   8         14.13         16.66         8.28 o
 -10   9   8         10.69         14.96         6.68 o
  -9   9   8        101.76        107.93         9.97 o
  -8   9   8       1026.54       1261.19        24.75 o
  -7   9   8        379.91        426.17        16.66 o
  -6   9   8        247.56        266.39        13.83 o
  -5   9   8        939.81        992.63        23.15 o
  -4   9   8       2321.78       2003.43        31.62 o
  -3   9   8        199.90        173.89        11.67 o
  -2   9   8        232.56        271.28        13.55 o
  -1   9   8        181.95        205.70        11.76 o
   0   9   8        480.74        609.28        17.88 o
   1   9   8        805.73        810.93        20.70 o
   2   9   8          3.39          7.25         8.28 o
   3   9   8       1508.43       1543.10        28.51 o
   4   9   8       1769.11       1731.48        30.49 o
   5   9   8        105.44        112.82        12.33 o
   6   9   8         66.57         60.13        10.92 o
   7   9   8         13.99         19.57         9.50 o
   8   9   8        347.37        334.33        14.49 o
   9   9   8        369.92        406.50        13.17 o
  -9  10   8        629.69        685.69        16.47 o
  -8  10   8        126.19        143.97        11.01 o
  -7  10   8         88.83        103.32        10.82 o
  -6  10   8        224.44        218.12        13.27 o
  -5  10   8       1137.06       1054.08        23.90 o
  -4  10   8       1552.94       1436.58        27.66 o
  -3  10   8         42.27         49.97         9.88 o
  -2  10   8       5146.38       4760.48        47.61 o
  -1  10   8          1.37          1.98         8.28 o
   0  10   8       1121.65       1163.42        24.75 o
   1  10   8        137.21        140.02        11.67 o
   2  10   8          2.90          2.07         8.94 o
   3  10   8         14.28         20.89         9.50 o
   4  10   8        152.77        163.45        12.99 o
   5  10   8       2570.72       2562.83        37.07 o
   6  10   8        673.97        692.18        19.67 o
   7  10   8        359.87        357.38        15.06 o
   8  10   8         78.23         67.56         9.03 o
  -9  11   8         53.62         50.15         7.06 o
  -8  11   8        210.53        222.35        11.57 o
  -7  11   8        172.93        171.82        12.23 o
  -6  11   8        253.54        216.52        13.17 o
  -5  11   8        109.52        138.98        11.95 o
  -4  11   8         63.81         40.27         9.13 o
  -3  11   8       1467.72       1320.94        26.63 o
  -2  11   8        555.94        513.30        17.97 o
  -1  11   8       4833.63       4763.77        48.65 o
   0  11   8         13.67         14.68         9.60 o
   1  11   8        233.23        241.64        14.30 o
   2  11   8         72.67         77.91        11.01 o
   3  11   8        326.38        320.50        16.09 o
   4  11   8        528.03        503.14        18.54 o
   5  11   8        802.56        808.01        22.21 o
   6  11   8         19.46         31.99         9.50 o
   7  11   8        701.17        706.20        17.88 o
   8  11   8         85.03         83.65         8.00 o
  -8  12   8        575.70        606.08        15.24 o
  -7  12   8        573.96        608.90        17.03 o
  -6  12   8        148.35        147.64        11.48 o
  -5  12   8        494.67        500.79        17.69 o
  -4  12   8        634.18        623.49        19.29 o
  -3  12   8        683.98        678.54        20.04 o
  -2  12   8       2832.78       2729.95        37.54 o
  -1  12   8        861.63        848.95        22.30 o
   0  12   8        194.44        195.72        13.74 o
   1  12   8          5.39          4.42         9.13 o
   2  12   8       1138.52       1100.94        25.69 o
   3  12   8        151.00        153.85        12.99 o
   4  12   8        756.73        762.00        21.45 o
   5  12   8        829.57        827.12        21.17 o
   6  12   8        110.62        105.48        10.35 o
   7  12   8        190.36        198.92        10.54 o
  -7  13   8        227.13        219.34        11.10 o
  -6  13   8        194.63        174.08        11.39 o
  -5  13   8        730.64        741.11        19.38 o
  -4  13   8        416.97        489.87        17.50 o
  -3  13   8        113.98         96.54        11.48 o
  -2  13   8         72.34         71.04        10.44 o
  -1  13   8        320.81        291.80        14.96 o
   0  13   8        159.76        146.70        12.70 o
   1  13   8        992.38       1073.18        24.94 o
   2  13   8        118.66        134.28        12.33 o
   3  13   8          5.72          6.02         8.37 o
   4  13   8        157.58        153.85        12.04 o
   5  13   8        307.23        311.37        14.02 o
   6  13   8        210.91        200.71        11.01 o
  -6  14   8        290.81        284.74        12.04 o
  -5  14   8        907.83        897.12        19.67 o
  -4  14   8         51.02         54.67         9.22 o
  -3  14   8        213.74        185.84        12.04 o
  -2  14   8          1.63          3.01         8.28 o
  -1  14   8        220.48        238.91        12.89 o
   0  14   8        241.78        277.59        14.30 o
   1  14   8          1.50          2.82         9.13 o
   2  14   8         90.21         96.07        10.92 o
   3  14   8        638.59        628.01        18.54 o
   4  14   8        359.36        343.08        14.21 o
   5  14   8         71.31         68.79         8.47 o
  -5  15   8          6.56         14.96         6.68 o
  -4  15   8        169.76        176.53        10.73 o
  -3  15   8        318.31        370.08        14.21 o
  -2  15   8        168.39        152.81        11.29 o
  -1  15   8       1176.97       1182.99        23.24 o
   0  15   8       1205.14       1208.49        23.52 o
   1  15   8        144.92        135.97        11.10 o
   2  15   8       1528.13       1559.00        25.97 o
   3  15   8        404.84        432.66        14.59 o
   4  15   8        265.66        266.20        11.48 o
  -3  16   8       1149.57       1157.68        19.85 o
  -2  16   8         39.31         31.15         7.25 o
  -1  16   8        973.69        940.03        18.73 o
   0  16   8         14.19          5.93         6.68 o
   1  16   8        274.57        275.23        11.48 o
   2  16   8          4.63          9.22         6.68 o
   3  16   8         19.67         21.92         6.96 o
 -11   0   9       2283.00       2358.64        30.39 o
  -9   0   9        245.25        227.15        14.11 o
  -7   0   9       3089.17       3182.09        38.30 o
  -5   0   9       2835.53       3063.34        34.25 o
  -3   0   9        842.25       1167.84        19.76 o
  -1   0   9       4272.40       5011.72        37.64 o
   1   0   9        417.01        486.29        12.42 o
   3   0   9        200.33        213.13        10.82 o
   5   0   9         21.45         23.81         8.19 o
   7   0   9        836.43        817.05        22.58 o
   9   0   9        394.62        392.57        15.90 o
 -11   1   9         12.58         15.62         7.43 o
 -10   1   9         80.44         83.09        10.44 o
  -9   1   9          1.48          9.79         9.22 o
  -8   1   9        575.79        568.35        18.91 o
  -7   1   9       1315.42       1292.71        25.50 o
  -6   1   9        119.42        121.01         9.79 o
  -5   1   9       3095.22       3426.46        36.04 o
  -4   1   9        450.11        558.28        14.87 o
  -3   1   9        462.32        730.76        16.09 o
  -2   1   9       5371.53       6864.59        45.07 o
  -1   1   9        349.44        347.97        11.39 o
   0   1   9       7108.49       8781.82        47.61 o
   1   1   9       1099.19       1180.17        18.44 o
   2   1   9       1425.48       1320.66        20.61 o
   3   1   9         95.43         85.63         7.72 o
   4   1   9       2274.36       2047.46        28.32 o
   5   1   9       4914.74       4128.33        42.25 o
   6   1   9       2474.28       2664.27        36.42 o
   7   1   9        444.84        441.03        17.50 o
   8   1   9        236.31        232.70        14.49 o
   9   1   9        332.90        334.05        15.15 o
  10   1   9          4.38         -3.95         7.62 o
 -11   2   9         13.62         10.26         7.25 o
 -10   2   9         84.47         76.31        10.16 o
  -9   2   9        314.91        287.75        15.06 o
  -8   2   9        908.47        900.61        23.24 o
  -7   2   9        555.49        533.06        17.22 o
  -6   2   9         80.23         94.10         9.60 o
  -5   2   9       1955.86       2104.96        28.23 o
  -4   2   9        277.08        366.98        12.51 o
  -3   2   9        504.72        542.94        14.21 o
  -2   2   9         14.03         23.43         5.93 o
  -1   2   9        562.68        777.81        15.62 o
   0   2   9        164.59        213.98         9.50 o
   1   2   9       2679.90       2817.74        28.23 o
   2   2   9        489.12        504.93        13.64 o
   3   2   9       2619.53       2336.44        28.61 o
   4   2   9       2996.55       2686.20        32.46 o
   5   2   9        313.28        233.83        12.42 o
   6   2   9       1051.59       1137.82        24.75 o
   7   2   9        602.11        658.49        19.95 o
   8   2   9       1153.19       1190.80        26.44 o
   9   2   9        577.14        604.39        18.63 o
  10   2   9        258.85        259.52        12.23 o
 -11   3   9        478.38        521.02        15.15 o
 -10   3   9        318.74        350.61        14.59 o
  -9   3   9         27.71         19.85         9.03 o
  -8   3   9       2423.71       2342.46        35.76 o
  -7   3   9        111.21         98.90        10.63 o
  -6   3   9         71.14         76.22         9.41 o
  -5   3   9        484.25        497.96        15.24 o
  -4   3   9          4.72          5.65         6.59 o
  -3   3   9         56.36         83.65         7.62 o
  -2   3   9       1190.44       1582.34        22.68 o
  -1   3   9        245.91        323.04        11.29 o
   0   3   9       7572.39       9420.08        52.04 o
   1   3   9        909.27        996.96        17.88 o
   2   3   9       3046.47       3095.80        31.05 o
   3   3   9       6939.59       6266.13        47.71 o
   4   3   9       5724.56       5098.76        45.26 o
   5   3   9        324.17        298.95        14.02 o
   6   3   9         36.65         36.60         9.79 o
   7   3   9       1062.99       1108.37        25.59 o
   8   3   9         55.49         41.21        10.92 o
   9   3   9        236.15        233.64        13.64 o
  10   3   9        176.64        194.40        11.39 o
 -11   4   9         40.55         31.80         6.96 o
 -10   4   9         13.65         17.31         8.00 o
  -9   4   9       1292.74       1304.56        26.72 o
  -8   4   9        397.69        410.08        16.66 o
  -7   4   9        296.45        283.33        13.93 o
  -6   4   9       1844.39       1627.32        27.57 o
  -5   4   9       1412.48       1441.01        24.94 o
  -4   4   9          7.29         15.34         7.34 o
  -3   4   9       3483.90       3686.26        36.51 o
  -2   4   9        543.85        695.19        15.90 o
  -1   4   9       1105.27       1479.30        22.11 o
   0   4   9       1183.76       1315.48        20.51 o
   1   4   9        745.59        851.67        17.31 o
   2   4   9        521.80        558.47        15.06 o
   3   4   9       2996.70       2740.40        32.18 o
   4   4   9        863.63        857.04        20.61 o
   5   4   9        194.58        209.65        12.99 o
   6   4   9        676.47        755.04        21.74 o
   7   4   9       2388.61       2592.57        38.11 o
   8   4   9        265.05        274.01        15.62 o
   9   4   9         77.04         53.35        10.07 o
  10   4   9        223.26        239.67        11.67 o
 -11   5   9         16.51         17.13         6.49 o
 -10   5   9        354.73        351.17        14.11 o
  -9   5   9       4103.90       4022.47        44.51 o
  -8   5   9          2.90          2.16         9.32 o
  -7   5   9         51.18         47.33         9.60 o
  -6   5   9        408.19        409.98        15.34 o
  -5   5   9       2437.19       2332.48        31.80 o
  -4   5   9        653.12        667.24        17.60 o
  -3   5   9       5860.08       5909.03        47.61 o
  -2   5   9        423.39        516.88        14.87 o
  -1   5   9       3710.96       4697.24        39.24 o
   0   5   9        245.16        357.10        11.86 o
   1   5   9        700.08        805.66        17.69 o
   2   5   9         63.30         32.28         7.25 o
   3   5   9        148.03        121.67        10.07 o
   4   5   9        413.41        362.09        14.87 o
   5   5   9        937.59        912.09        22.77 o
   6   5   9        242.72        266.86        14.59 o
   7   5   9         11.15         10.07        10.26 o
   8   5   9        101.76        116.21        12.14 o
   9   5   9         14.11          8.47         9.03 o
 -11   6   9         40.76         54.76         7.15 o
 -10   6   9        260.55        247.29        12.42 o
  -9   6   9        121.53        129.10        11.39 o
  -8   6   9        786.25        827.77        21.64 o
  -7   6   9        154.60        126.94        11.48 o
  -6   6   9       4299.46       3916.61        42.72 o
  -5   6   9       5090.75       4282.65        44.04 o
  -4   6   9        183.94        179.63        11.10 o
  -3   6   9        132.20        162.32        10.35 o
  -2   6   9       2868.18       3250.21        35.57 o
  -1   6   9       1171.04       1307.39        22.58 o
   0   6   9        395.78        424.19        14.11 o
   1   6   9        359.64        419.20        14.11 o
   2   6   9       1296.04       1269.09        23.24 o
   3   6   9         42.23         46.67         8.37 o
   4   6   9         68.50         61.63         9.69 o
   5   6   9        921.21        985.57        23.62 o
   6   6   9        293.26        285.87        15.71 o
   7   6   9          7.73          5.18         9.79 o
   8   6   9          8.80         10.26         9.41 o
   9   6   9        264.07        302.52        13.46 o
 -10   7   9        457.37        497.12        14.87 o
  -9   7   9        284.57        284.64        13.74 o
  -8   7   9        187.50        225.93        13.55 o
  -7   7   9       2618.69       3060.42        39.05 o
  -6   7   9        552.26        474.34        16.84 o
  -5   7   9       2559.87       2137.80        31.99 o
  -4   7   9       2487.65       2731.17        35.57 o
  -3   7   9         80.78        104.54        10.07 o
  -2   7   9        942.17       1019.64        21.45 o
  -1   7   9        109.42        128.82         9.69 o
   0   7   9       1735.86       1833.77        28.04 o
   1   7   9         36.27         45.54         8.09 o
   2   7   9         10.40          8.94         8.28 o
   3   7   9       3315.74       3141.91        38.11 o
   4   7   9       1081.97       1115.05        24.28 o
   5   7   9          7.78          3.11         9.50 o
   6   7   9        801.44        916.04        23.71 o
   7   7   9        775.60        740.08        21.64 o
   8   7   9        761.63        756.92        20.70 o
   9   7   9        105.84         96.17         9.50 o
 -10   8   9         36.19         48.08         7.43 o
  -9   8   9        723.04        752.59        18.91 o
  -8   8   9          1.55          5.08         8.47 o
  -7   8   9        125.14        124.21        11.29 o
  -6   8   9       1735.19       1504.62        27.95 o
  -5   8   9        712.84        594.32        18.63 o
  -4   8   9       1016.76        837.18        21.27 o
  -3   8   9       1821.46       1873.38        30.02 o
  -2   8   9         14.47         19.38         7.62 o
  -1   8   9        505.21        498.25        16.18 o
   0   8   9        287.58        306.19        13.83 o
   1   8   9        276.31        259.90        13.17 o
   2   8   9       5115.50       5203.30        49.50 o
   3   8   9       2707.47       2797.04        37.26 o
   4   8   9        102.76         93.91        11.10 o
   5   8   9       1353.27       1338.25        27.38 o
   6   8   9         85.14         81.77        11.29 o
   7   8   9        791.29        768.87        21.55 o
   8   8   9        507.07        479.90        16.56 o
   9   8   9       1062.89       1221.85        21.08 o
  -9   9   9        255.25        289.73        12.23 o
  -8   9   9         28.47         30.11         8.85 o
  -7   9   9         14.94         23.81         9.41 o
  -6   9   9       1875.03       1784.46        30.30 o
  -5   9   9          5.19         12.14         8.56 o
  -4   9   9       4200.25       3593.29        42.25 o
  -3   9   9        145.78        143.31        11.57 o
  -2   9   9         27.30         27.19         8.66 o
  -1   9   9        945.26        918.30        22.21 o
   0   9   9         18.73         21.92         8.85 o
   1   9   9        104.01        108.21        11.10 o
   2   9   9         12.47         20.61         9.41 o
   3   9   9        110.37        119.22        11.86 o
   4   9   9       2409.69       2385.46        35.66 o
   5   9   9       1061.48       1039.68        24.65 o
   6   9   9         87.47         89.86        11.95 o
   7   9   9        505.87        529.11        18.07 o
   8   9   9        893.09        860.90        19.20 o
  -9  10   9         16.17         12.61         6.30 o
  -8  10   9         34.85         47.33         8.75 o
  -7  10   9        460.36        487.80        16.94 o
  -6  10   9        825.01        819.78        21.08 o
  -5  10   9        935.77        773.95        21.08 o
  -4  10   9        308.04        283.23        14.40 o
  -3  10   9         11.30         18.54         9.03 o
  -2  10   9       1666.79       1602.67        29.26 o
  -1  10   9       5831.08       5632.29        52.51 o
   0  10   9          7.66         12.89         8.85 o
   1  10   9         15.85         17.78         9.13 o
   2  10   9          0.73          2.45         9.03 o
   3  10   9        299.40        313.25        15.62 o
   4  10   9        250.28        259.24        14.77 o
   5  10   9       1095.75       1047.96        24.56 o
   6  10   9        542.15        561.10        18.25 o
   7  10   9        229.74        213.22        11.95 o
   8  10   9         13.90          6.12         6.96 o
  -8  11   9        660.52        677.31        16.28 o
  -7  11   9          1.12          0.94         7.90 o
  -6  11   9         47.84         45.07         8.85 o
  -5  11   9          8.46          5.46         8.94 o
  -4  11   9        169.25        167.21        12.42 o
  -3  11   9          0.04         -0.85         8.85 o
  -2  11   9      11608.57      11167.18        74.71 o
  -1  11   9         78.77         84.59        11.29 o
   0  11   9       1056.07       1052.01        24.47 o
   1  11   9       2171.45       2034.01        33.40 o
   2  11   9        182.71        166.27        13.08 o
   3  11   9        423.49        397.37        17.31 o
   4  11   9          5.68          9.13         9.50 o
   5  11   9          0.26         -3.39         8.94 o
   6  11   9        944.15        903.05        20.80 o
   7  11   9         14.67         12.51         7.53 o
  -8  12   9        240.18        239.48        10.16 o
  -7  12   9        964.81        952.55        20.51 o
  -6  12   9         48.64         53.73         8.85 o
  -5  12   9        336.31        354.56        15.34 o
  -4  12   9         20.91          9.97         8.94 o
  -3  12   9         15.28         21.27         9.60 o
  -2  12   9         54.49         46.77        10.35 o
  -1  12   9        388.96        391.92        16.84 o
   0  12   9        166.03        156.67        12.80 o
   1  12   9        332.78        339.97        16.00 o
   2  12   9        183.26        187.91        13.55 o
   3  12   9         37.90         42.06         9.50 o
   4  12   9        220.72        225.93        13.55 o
   5  12   9          3.38          7.81         8.37 o
   6  12   9       1733.25       1701.37        25.59 o
  -7  13   9        120.02        128.54         8.94 o
  -6  13   9         90.45         86.38         9.22 o
  -5  13   9         55.63         56.18         9.13 o
  -4  13   9        335.01        318.43        13.93 o
  -3  13   9        193.69        208.24        12.70 o
  -2  13   9          3.65          8.47         8.75 o
  -1  13   9         71.25         59.09        10.16 o
   0  13   9        552.71        554.80        18.54 o
   1  13   9        531.94        565.05        18.54 o
   2  13   9        309.30        317.67        14.87 o
   3  13   9         39.55         36.51         9.69 o
   4  13   9        129.26        141.24        11.39 o
   5  13   9        156.98        151.50        10.63 o
   6  13   9        133.77        118.00         8.75 o
  -6  14   9        809.42        723.80        16.28 o
  -5  14   9         43.61         43.28         7.90 o
  -4  14   9        241.79        246.25        12.61 o
  -3  14   9        308.84        322.28        13.93 o
  -2  14   9         15.02         11.39         8.28 o
  -1  14   9          3.21          9.97         8.66 o
   0  14   9        177.54        179.26        12.51 o
   1  14   9        255.96        269.40        13.93 o
   2  14   9       2921.13       3021.28        36.98 o
   3  14   9        513.75        504.55        16.37 o
   4  14   9        275.24        301.39        12.80 o
   5  14   9         58.43         57.59         7.62 o
  -5  15   9        340.38        341.20        11.29 o
  -4  15   9        385.12        404.90        13.08 o
  -3  15   9         50.05         57.12         8.19 o
  -2  15   9        354.17        330.38        13.17 o
  -1  15   9        423.85        456.47        15.15 o
   0  15   9        257.51        270.91        12.89 o
   1  15   9         22.87         19.48         8.37 o
   2  15   9         26.38         18.73         7.90 o
   3  15   9        842.38        848.95        17.97 o
  -3  16   9         21.89         36.42         6.87 o
  -2  16   9        225.89        242.30        10.82 o
  -1  16   9         91.74         94.00         8.19 o
   0  16   9        829.83        787.88        16.84 o
   1  16   9          7.63          9.13         6.49 o
 -10   0  10        644.65        680.04        19.10 o
  -8   0  10         37.46         26.35         8.47 o
  -6   0  10        553.51        580.96        17.69 o
  -4   0  10       1116.97       1157.30        21.55 o
  -2   0  10       2263.93       2994.83        32.09 o
   0   0  10       1137.53       1355.57        21.27 o
   2   0  10         20.58         24.65         6.49 o
   4   0  10       1270.48       1162.67        23.05 o
   6   0  10       5360.23       5305.30        52.22 o
   8   0  10         68.93         78.48        11.01 o
 -11   1  10        603.25        642.87        16.28 o
 -10   1  10        136.29        152.44        11.10 o
  -9   1  10         86.91         80.08        10.44 o
  -8   1  10        152.32        209.84        13.55 o
  -7   1  10       4342.88       4050.89        43.76 o
  -6   1  10          5.01         10.26         7.81 o
  -5   1  10        662.33        738.66        18.73 o
  -4   1  10       1589.03       1812.78        26.91 o
  -3   1  10        123.25        150.84         9.32 o
  -2   1  10         11.82         33.78         6.78 o
  -1   1  10       8457.20      11152.31        59.09 o
   0   1  10       1094.00       1402.61        21.74 o
   1   1  10         53.38         53.16         7.34 o
   2   1  10        199.76        212.00        10.54 o
   3   1  10        941.19        821.09        19.10 o
   4   1  10        648.05        535.41        16.37 o
   5   1  10         25.59         34.63         8.94 o
   6   1  10        780.28        788.16        21.64 o
   7   1  10       1985.52       2072.49        33.78 o
   8   1  10         76.52         87.51        11.01 o
   9   1  10        692.98        736.03        19.57 o
 -11   2  10        320.70        338.37        12.42 o
 -10   2  10         66.09         63.61         9.41 o
  -9   2  10        228.35        219.53        13.64 o
  -8   2  10        183.34        171.92        12.80 o
  -7   2  10        290.76        265.54        13.74 o
  -6   2  10        449.31        408.85        15.24 o
  -5   2  10       1822.13       2102.42        29.73 o
  -4   2  10       1979.53       2166.59        29.17 o
  -3   2  10        686.43        771.50        17.69 o
  -2   2  10        647.53        803.03        17.50 o
  -1   2  10       5983.09       7193.83        48.27 o
   0   2  10        511.05        608.72        14.96 o
   1   2  10       7738.66       8392.73        54.01 o
   2   2  10        132.00        140.39         9.69 o
   3   2  10       1281.46       1172.17        22.77 o
   4   2  10       5024.80       4517.61        44.23 o
   5   2  10        191.67        163.35        12.04 o
   6   2  10         76.56         78.29        10.54 o
   7   2  10          0.05         -2.54         9.41 o
   8   2  10         47.58         55.24        10.16 o
   9   2  10        197.48        210.12        12.99 o
 -11   3  10        201.00        216.89        10.44 o
 -10   3  10        963.78       1011.17        21.92 o
  -9   3  10        117.13        120.35        11.10 o
  -8   3  10         71.66         79.51        10.63 o
  -7   3  10        266.92        252.56        13.64 o
  -6   3  10        777.39        737.25        19.67 o
  -5   3  10       1853.43       1956.85        29.73 o
  -4   3  10        272.56        348.07        13.46 o
  -3   3  10       1456.27       1551.01        24.47 o
  -2   3  10        467.74        509.54        14.59 o
  -1   3  10        579.54        728.78        16.66 o
   0   3  10          8.63          4.61         6.02 o
   1   3  10       4324.03       4538.22        40.09 o
   2   3  10       2552.73       2473.63        31.24 o
   3   3  10       1849.90       1599.56        26.35 o
   4   3  10        955.29        787.88        20.04 o
   5   3  10       1994.71       2086.80        33.12 o
   6   3  10          4.30          4.23         9.50 o
   7   3  10        658.50        767.08        22.30 o
   8   3  10        403.28        394.08        16.56 o
   9   3  10         12.28          8.56         9.03 o
 -11   4  10        798.29        870.78        17.22 o
 -10   4  10         16.74         21.08         7.62 o
  -9   4  10        496.67        467.10        16.94 o
  -8   4  10         15.15         13.08         8.75 o
  -7   4  10       1047.10        975.04        22.77 o
  -6   4  10         64.39         74.24        10.07 o
  -5   4  10        756.88        730.67        19.20 o
  -4   4  10       3484.38       3683.91        39.90 o
  -3   4  10       1180.09       1398.19        24.65 o
  -2   4  10        236.61        206.45        10.54 o
  -1   4  10        666.76        712.32        16.84 o
   0   4  10       1027.93       1201.81        21.92 o
   1   4  10          3.46          7.90         7.15 o
   2   4  10        372.30        380.81        13.93 o
   3   4  10        774.95        617.28        17.69 o
   4   4  10        356.22        330.56        14.87 o
   5   4  10        595.51        529.11        18.35 o
   6   4  10        652.01        693.12        20.89 o
   7   4  10       1457.80       1618.19        30.11 o
   8   4  10        235.69        254.91        14.59 o
   9   4  10         21.44         37.17         8.85 o
 -11   5  10          2.24         -0.94         5.55 o
 -10   5  10        146.42        161.94        10.73 o
  -9   5  10         28.09         26.16         8.56 o
  -8   5  10       3971.70       4353.60        46.01 o
  -7   5  10        605.69        498.62        17.50 o
  -6   5  10        404.48        348.16        15.06 o
  -5   5  10         15.29         16.09         8.00 o
  -4   5  10       1288.05       1392.36        25.69 o
  -3   5  10        764.71        953.30        21.08 o
  -2   5  10        236.24        224.61        11.76 o
  -1   5  10         98.46        105.95         8.94 o
   0   5  10        947.92        975.41        20.33 o
   1   5  10        573.35        525.53        15.71 o
   2   5  10         33.02         33.40         8.00 o
   3   5  10        306.82        286.53        13.55 o
   4   5  10        902.49        926.11        22.87 o
   5   5  10         14.12         31.15        10.44 o
   6   5  10        186.72        183.11        14.21 o
   7   5  10        150.63        141.80        13.36 o
   8   5  10        827.35        858.92        21.74 o
   9   5  10         90.23        113.95        10.26 o
 -10   6  10         80.32         83.37         8.85 o
  -9   6  10       1304.69       1434.61        25.88 o
  -8   6  10        558.72        581.62        18.73 o
  -7   6  10        219.03        226.96        13.27 o
  -6   6  10          5.21          6.87         8.56 o
  -5   6  10       5106.81       4223.75        44.88 o
  -4   6  10       1133.09       1123.33        23.71 o
  -3   6  10        165.99        174.36        11.10 o
  -2   6  10        529.05        582.09        17.22 o
  -1   6  10          4.64          9.32         7.15 o
   0   6  10          1.54          2.82         7.43 o
   1   6  10        133.16        123.27        10.26 o
   2   6  10        608.84        613.70        18.44 o
   3   6  10        195.52        175.68        12.51 o
   4   6  10       2251.53       2328.25        34.44 o
   5   6  10        267.15        272.98        15.06 o
   6   6  10        296.98        296.59        16.09 o
   7   6  10         84.82         99.93        12.89 o
   8   6  10        552.88        607.96        18.54 o
   9   6  10         32.92         46.20         8.47 o
 -10   7  10        117.72        135.69         9.13 o
  -9   7  10         73.74         71.61         9.32 o
  -8   7  10         67.42         89.77         9.88 o
  -7   7  10          5.99          6.12         8.75 o
  -6   7  10       1195.37       1042.03        23.81 o
  -5   7  10        174.95        149.43        11.86 o
  -4   7  10        727.03        589.99        18.35 o
  -3   7  10       2287.91       2253.91        32.93 o
  -2   7  10        158.38        179.07        11.67 o
  -1   7  10        653.98        756.35        19.67 o
   0   7  10         14.44         25.78         8.19 o
   1   7  10       1511.77       1556.84        27.57 o
   2   7  10       1415.07       1489.84        27.48 o
   3   7  10        233.52        221.03        13.46 o
   4   7  10        155.56        147.45        12.80 o
   5   7  10          3.65          3.76         8.85 o
   6   7  10        278.17        263.19        15.15 o
   7   7  10       1675.10       1691.78        29.36 o
   8   7  10         90.96         98.52        10.54 o
 -10   8  10         21.16         15.71         5.83 o
  -9   8  10        102.72        118.00         9.41 o
  -8   8  10        514.47        524.12        16.84 o
  -7   8  10        678.75        760.96        20.42 o
  -6   8  10        255.23        233.27        13.27 o
  -5   8  10         84.31         68.31        10.16 o
  -4   8  10       1850.00       1580.55        28.98 o
  -3   8  10       2105.16       2047.27        32.18 o
  -2   8  10        786.01        727.37        20.14 o
  -1   8  10        903.62        904.27        22.21 o
   0   8  10       2568.84       2515.22        35.00 o
   1   8  10          1.50          2.16         8.75 o
   2   8  10         93.39         97.30        11.57 o
   3   8  10       4650.09       4852.88        49.31 o
   4   8  10       2804.59       2699.37        37.54 o
   5   8  10         24.95         19.20        10.16 o
   6   8  10         60.46         47.33        11.39 o
   7   8  10         63.57         63.05        10.73 o
   8   8  10         46.05         46.77         9.41 o
  -9   9  10          6.42          8.19         6.40 o
  -8   9  10        105.40        119.79        10.16 o
  -7   9  10         49.04         45.17         8.66 o
  -6   9  10         38.08         28.23         9.22 o
  -5   9  10       4354.86       3839.83        44.13 o
  -4   9  10        805.75        732.27        21.08 o
  -3   9  10       1593.96       1498.22        28.32 o
  -2   9  10        376.20        327.18        15.15 o
  -1   9  10       1183.27       1149.68        25.12 o
   0   9  10       4211.98       4278.32        46.48 o
   1   9  10        253.72        202.59        13.36 o
   2   9  10         76.65         84.03        11.76 o
   3   9  10       1553.25       1633.25        30.39 o
   4   9  10          0.05          1.88         9.13 o
   5   9  10        651.72        631.11        20.23 o
   6   9  10        489.01        541.34        18.07 o
   7   9  10         48.35         65.02        10.16 o
   8   9  10         43.97         44.32         8.37 o
  -9  10  10         22.04         22.68         6.12 o
  -8  10  10        625.24        675.81        16.84 o
  -7  10  10          5.12          0.19         8.19 o
  -6  10  10        211.43        284.64        14.40 o
  -5  10  10        203.56        207.96        13.08 o
  -4  10  10         87.08         68.13        10.73 o
  -3  10  10        521.65        503.61        17.88 o
  -2  10  10       1303.59       1274.17        27.01 o
  -1  10  10       1217.17       1160.22        25.41 o
   0  10  10        627.58        632.33        20.23 o
   1  10  10        222.08        179.63        13.55 o
   2  10  10        355.73        349.95        16.84 o
   3  10  10        147.15        150.18        13.17 o
   4  10  10        847.43        872.75        22.77 o
   5  10  10        356.00        356.63        16.00 o
   6  10  10       1084.42       1089.08        22.96 o
   7  10  10          2.16          1.98         7.43 o
  -8  11  10        230.85        221.88        10.54 o
  -7  11  10       2571.95       2543.26        32.75 o
  -6  11  10         56.35         62.29         9.13 o
  -5  11  10        280.87        287.37        14.49 o
  -4  11  10         20.69         20.42         8.66 o
  -3  11  10         30.35         28.70         9.41 o
  -2  11  10          0.24          0.94         9.13 o
  -1  11  10       1014.81        980.31        24.09 o
   0  11  10       1985.15       2037.86        33.50 o
   1  11  10        124.29        129.20        12.42 o
   2  11  10        638.71        596.48        19.57 o
   3  11  10         89.05         82.15        11.57 o
   4  11  10         38.02         39.71         9.79 o
   5  11  10       1632.25       1571.71        27.19 o
   6  11  10          0.35         -0.56         7.62 o
   7  11  10       1665.97       1751.90        24.18 o
  -7  12  10         18.62          9.60         7.15 o
  -6  12  10        459.83        443.95        14.96 o
  -5  12  10        298.65        305.25        14.02 o
  -4  12  10        307.34        262.63        13.55 o
  -3  12  10        307.03        341.95        15.15 o
  -2  12  10        760.83        781.38        21.64 o
  -1  12  10        805.48        807.45        22.11 o
   0  12  10         13.45         14.87         9.50 o
   1  12  10         14.04         16.09         9.41 o
   2  12  10         59.16         61.07         9.32 o
   3  12  10        196.17        216.05        13.64 o
   4  12  10        508.63        510.76        16.94 o
   5  12  10         50.36         54.67         9.03 o
   6  12  10        861.04        772.54        16.75 o
  -6  13  10        133.94        139.55         9.22 o
  -5  13  10        191.19        174.08        10.82 o
  -4  13  10         63.57         66.24         8.75 o
  -3  13  10        115.11        130.23        11.10 o
  -2  13  10          2.65          2.07         8.56 o
  -1  13  10        271.05        276.18        14.49 o
   0  13  10        242.02        260.84        14.02 o
   1  13  10        654.19        692.27        20.23 o
   2  13  10        533.68        481.40        17.22 o
   3  13  10        284.91        310.80        14.40 o
   4  13  10        426.11        455.24        15.24 o
   5  13  10        408.77        423.25        13.64 o
  -5  14  10         88.53         89.11         8.19 o
  -4  14  10        136.01        159.78        10.35 o
  -3  14  10        203.12        191.68        10.92 o
  -2  14  10        116.47        107.93        10.26 o
  -1  14  10         16.88         17.13         8.37 o
   0  14  10         27.69         27.95         8.85 o
   1  14  10        206.36        222.63        12.80 o
   2  14  10         12.53         17.31         8.37 o
   3  14  10       1135.99       1143.75        21.64 o
   4  14  10       1066.53       1042.88        19.20 o
  -4  15  10          0.88         -5.08         6.12 o
  -3  15  10       2984.86       3338.48        33.88 o
  -2  15  10        256.65        262.53        11.48 o
  -1  15  10        873.68        872.28        18.54 o
   0  15  10         27.97         38.30         8.19 o
   1  15  10        284.84        288.03        12.23 o
   2  15  10       1040.02       1020.96        19.20 o
   3  15  10        184.19        172.86         8.75 o
 -11   0  11        387.02        390.32        12.42 o
  -9   0  11       1508.91       1494.36        27.57 o
  -7   0  11       3949.29       3692.75        42.16 o
  -5   0  11         94.70        119.03         9.97 o
  -3   0  11       1331.80       1634.28        26.16 o
  -1   0  11       2046.91       2678.95        31.99 o
   1   0  11         15.82          9.88         7.53 o
   3   0  11       2710.84       2610.45        33.69 o
   5   0  11        119.76        131.17        12.33 o
   7   0  11       4571.32       5033.36        51.09 o
   9   0  11        207.20        217.18        11.86 o
 -11   1  11         64.16         79.04         7.72 o
 -10   1  11       1962.58       2046.15        29.64 o
  -9   1  11          2.40          3.20         8.37 o
  -8   1  11         53.67         51.94         9.88 o
  -7   1  11          0.22         -1.13         8.28 o
  -6   1  11        425.81        405.18        15.43 o
  -5   1  11          5.23          8.66         8.09 o
  -4   1  11         44.34         71.14         9.13 o
  -3   1  11         56.96         45.45         7.06 o
  -2   1  11       6247.71       6843.13        51.09 o
  -1   1  11        728.45        819.40        18.54 o
   0   1  11        815.49       1038.93        20.42 o
   1   1  11       3809.47       4297.05        40.56 o
   2   1  11        656.99        689.92        17.97 o
   3   1  11        573.24        534.19        17.03 o
   4   1  11        921.58        904.18        22.02 o
   5   1  11         78.86         77.35        11.10 o
   6   1  11        466.57        484.22        18.35 o
   7   1  11        176.49        173.70        13.36 o
   8   1  11         17.45         31.24         9.69 o
   9   1  11         39.82         23.81         8.75 o
 -11   2  11         75.84         73.68         7.62 o
 -10   2  11         62.77         69.54         9.13 o
  -9   2  11        113.50        121.57        11.01 o
  -8   2  11         24.80          9.69         8.37 o
  -7   2  11        127.23        118.75        11.10 o
  -6   2  11       2269.84       2107.97        31.80 o
  -5   2  11       2097.89       2020.74        31.33 o
  -4   2  11        423.31        453.27        15.34 o
  -3   2  11       1161.89       1213.10        22.87 o
  -2   2  11          6.31          9.97         6.87 o
  -1   2  11       3030.52       3704.61        37.36 o
   0   2  11       1922.54       2138.17        29.17 o
   1   2  11       2575.65       2739.08        33.22 o
   2   2  11        187.03        192.81        11.29 o
   3   2  11       1063.00        997.81        22.21 o
   4   2  11        642.70        660.75        19.67 o
   5   2  11       1828.87       1932.01        32.56 o
   6   2  11        227.65        197.70        13.55 o
   7   2  11        394.12        425.32        17.78 o
   8   2  11        111.87        118.56        11.29 o
   9   2  11        239.75        261.12        12.89 o
 -11   3  11       1239.14       1338.06        20.23 o
 -10   3  11         34.61         36.70         8.28 o
  -9   3  11        694.15        740.55        19.95 o
  -8   3  11        291.72        276.08        14.02 o
  -7   3  11        166.49        185.00        12.89 o
  -6   3  11         72.30         68.03        10.16 o
  -5   3  11        215.77        188.76        12.14 o
  -4   3  11         10.40         16.94         8.37 o
  -3   3  11       4499.86       4925.24        44.79 o
  -2   3  11         20.72         25.59         7.90 o
  -1   3  11        229.02        271.85        12.23 o
   0   3  11        437.89        467.10        14.87 o
   1   3  11          3.76          2.35         7.25 o
   2   3  11         72.90         73.77         9.22 o
   3   3  11        152.51        141.90        11.10 o
   4   3  11       1796.82       1784.08        30.21 o
   5   3  11        202.72        198.26        13.83 o
   6   3  11        274.02        286.43        16.00 o
   7   3  11         31.96         55.05         9.41 o
   8   3  11        154.22        143.69        11.10 o
   9   3  11        178.43        197.60        11.67 o
 -10   4  11        938.17        995.93        20.33 o
  -9   4  11          5.12          7.25         8.37 o
  -8   4  11        588.52        609.09        18.82 o
  -7   4  11       1097.23       1064.43        23.81 o
  -6   4  11        127.61        108.78        11.20 o
  -5   4  11        501.08        444.61        16.28 o
  -4   4  11        876.95       1026.13        23.15 o
  -3   4  11        691.91        772.35        19.95 o
  -2   4  11       1767.95       2021.02        29.36 o
  -1   4  11         77.61         83.18         9.22 o
   0   4  11        347.25        389.19        14.59 o
   1   4  11       2166.75       2191.34        31.15 o
   2   4  11        753.39        725.87        19.10 o
   3   4  11       6128.64       5871.86        52.88 o
   4   4  11        989.87       1047.59        24.37 o
   5   4  11        214.52        219.81        13.46 o
   6   4  11        142.04        178.50        14.40 o
   7   4  11        147.32        149.80        13.55 o
   8   4  11        616.13        678.35        19.85 o
   9   4  11          0.25          7.81         7.81 o
 -10   5  11        361.73        409.61        13.36 o
  -9   5  11       1410.68       1536.61        26.16 o
  -8   5  11        302.46        337.53        14.59 o
  -7   5  11        204.63        210.78        12.99 o
  -6   5  11        283.76        299.89        14.77 o
  -5   5  11       3009.59       2527.17        35.38 o
  -4   5  11          1.19         -2.26         7.62 o
  -3   5  11         42.48         54.76         8.47 o
  -2   5  11        101.61        118.09        10.16 o
  -1   5  11         51.88         48.37         8.75 o
   0   5  11         15.72         18.54         8.66 o
   1   5  11          9.13         14.02         8.28 o
   2   5  11        459.09        506.71        17.97 o
   3   5  11         10.76          6.30         9.60 o
   4   5  11       3929.79       4137.27        46.48 o
   5   5  11       2087.73       2012.36        32.93 o
   6   5  11        316.64        386.18        17.50 o
   7   5  11        653.86        712.32        20.89 o
   8   5  11        404.85        476.13        16.94 o
   9   5  11       1098.99       1221.95        21.45 o
 -10   6  11          1.36         -0.75         6.21 o
  -9   6  11          6.05          6.40         7.90 o
  -8   6  11        343.91        443.39        15.71 o
  -7   6  11         53.02         54.58         9.97 o
  -6   6  11       1102.88        932.69        22.68 o
  -5   6  11        665.44        538.05        18.25 o
  -4   6  11        312.07        280.22        14.21 o
  -3   6  11        445.79        443.67        16.28 o
  -2   6  11        538.37        583.87        17.97 o
  -1   6  11        313.67        370.08        15.06 o
   0   6  11         14.69         12.42         8.09 o
   1   6  11         11.45         12.33         8.85 o
   2   6  11        511.99        550.19        18.16 o
   3   6  11        122.12        127.22        12.04 o
   4   6  11        336.14        338.28        16.84 o
   5   6  11         31.60         16.28        10.82 o
   6   6  11        371.15        399.25        17.31 o
   7   6  11        772.31        801.33        21.55 o
   8   6  11       1397.77       1505.56        25.03 o
 -10   7  11          2.53          3.67         5.65 o
  -9   7  11         43.75         58.25         8.37 o
  -8   7  11        567.89        612.20        17.69 o
  -7   7  11         14.15         14.21         8.47 o
  -6   7  11        114.71         98.24        11.20 o
  -5   7  11        108.19        102.94        11.01 o
  -4   7  11        147.79        135.69        12.04 o
  -3   7  11        670.55        685.22        19.95 o
  -2   7  11       6152.00       5902.35        53.35 o
  -1   7  11        352.28        350.32        15.24 o
   0   7  11         15.08         16.37         8.85 o
   1   7  11        336.51        325.29        15.43 o
   2   7  11        957.34        986.33        23.99 o
   3   7  11       4595.89       4640.69        49.21 o
   4   7  11         36.96         32.84        10.26 o
   5   7  11        331.50        350.14        16.94 o
   6   7  11        322.71        301.68        15.43 o
   7   7  11         25.51         31.90         9.97 o
   8   7  11       1166.77       1207.55        21.83 o
  -9   8  11         18.90         22.21         6.78 o
  -8   8  11        290.34        336.21        13.74 o
  -7   8  11         11.89         10.07         7.90 o
  -6   8  11       1070.53        950.76        23.05 o
  -5   8  11        371.01        347.78        15.62 o
  -4   8  11       4656.08       4071.78        45.73 o
  -3   8  11         37.11         33.88         9.60 o
  -2   8  11       1452.01       1418.52        27.57 o
  -1   8  11         81.38         80.26        10.54 o
   0   8  11         52.90         58.90        10.35 o
   1   8  11       1760.32       1621.86        29.55 o
   2   8  11        919.26       1017.29        24.75 o
   3   8  11        691.67        678.07        20.80 o
   4   8  11        118.74        145.29        12.80 o
   5   8  11        295.11        267.33        15.90 o
   6   8  11        690.12        686.82        20.04 o
   7   8  11         14.57         22.30         9.50 o
  -9   9  11        197.06        181.80         9.41 o
  -8   9  11          6.17          2.16         7.62 o
  -7   9  11        273.46        291.04        13.36 o
  -6   9  11         10.76         -4.70         8.94 o
  -5   9  11         94.19         94.38        11.20 o
  -4   9  11       2651.70       2493.01        36.32 o
  -3   9  11       2690.96       2562.93        37.17 o
  -2   9  11         46.75         53.45        10.44 o
  -1   9  11       3754.20       3736.13        44.04 o
   0   9  11        246.69        258.11        14.68 o
   1   9  11       1863.82       1813.16        31.80 o
   2   9  11       1667.05       1619.23        30.49 o
   3   9  11        538.56        556.21        19.76 o
   4   9  11        284.06        310.99        15.90 o
   5   9  11          9.01          8.66         9.69 o
   6   9  11        135.72        154.79        12.42 o
   7   9  11        478.18        448.37        14.77 o
  -8  10  11        222.21        240.79        11.29 o
  -7  10  11       3117.95       3191.12        35.19 o
  -6  10  11          2.12          4.14         8.00 o
  -5  10  11        943.24       1005.90        23.52 o
  -4  10  11         69.78         66.34        10.26 o
  -3  10  11         13.32          9.79         9.22 o
  -2  10  11         23.65         21.83         9.50 o
  -1  10  11         17.93         15.71         9.60 o
   0  10  11        448.18        430.02        17.88 o
   1  10  11        743.21        736.12        21.74 o
   2  10  11        291.15        300.17        15.53 o
   3  10  11        289.72        273.35        15.06 o
   4  10  11          1.44          1.79         9.79 o
   5  10  11        176.67        189.89        13.17 o
   6  10  11          1.29         -0.38         7.90 o
   7  10  11        745.66        781.48        16.94 o
  -8  11  11         52.74         61.73         7.25 o
  -7  11  11        181.86        184.81        10.82 o
  -6  11  11       2819.80       2896.69        34.35 o
  -5  11  11         85.78         71.51         9.50 o
  -4  11  11        487.16        470.20        17.13 o
  -3  11  11         94.30         99.27        11.29 o
  -2  11  11        548.42        513.39        18.54 o
  -1  11  11        931.35        942.57        23.43 o
   0  11  11          4.30         14.87         9.13 o
   1  11  11        442.05        453.55        17.88 o
   2  11  11        370.35        387.40        16.94 o
   3  11  11         44.61         54.67         9.97 o
   4  11  11          6.55         11.48         8.09 o
   5  11  11        382.74        355.88        14.02 o
   6  11  11       2598.94       2415.20        27.95 o
  -7  12  11        283.84        299.98        11.10 o
  -6  12  11        204.44        199.11        10.82 o
  -5  12  11          2.91          9.50         7.53 o
  -4  12  11         22.71         21.83         8.37 o
  -3  12  11         93.25         87.79        10.44 o
  -2  12  11        221.46        234.58        13.55 o
  -1  12  11        404.29        452.98        16.66 o
   0  12  11        450.36        446.96        16.75 o
   1  12  11         53.47         73.30        10.73 o
   2  12  11         13.85         19.85         9.41 o
   3  12  11        223.77        213.79        13.08 o
   4  12  11        346.31        386.18        14.77 o
   5  12  11         34.10         22.87         7.90 o
  -6  13  11         21.52         21.45         6.02 o
  -5  13  11         48.97         46.95         8.19 o
  -4  13  11        962.03        940.78        19.67 o
  -3  13  11        474.32        476.98        15.71 o
  -2  13  11         28.23         28.70         8.56 o
  -1  13  11        306.29        337.62        14.59 o
   0  13  11         11.89          8.66         8.37 o
   1  13  11        131.13        137.85        11.57 o
   2  13  11         45.86         55.99         9.79 o
   3  13  11        452.42        429.93        15.15 o
   4  13  11        756.93        768.02        17.41 o
  -4  14  11        199.92        210.50        10.26 o
  -3  14  11        185.98        178.97         9.97 o
  -2  14  11       1648.86       1544.23        24.47 o
  -1  14  11        410.02        416.00        14.77 o
   0  14  11          2.37          2.07         8.00 o
   1  14  11        122.08        124.68        10.16 o
   2  14  11        377.40        379.40        13.64 o
   3  14  11         10.20          7.62         6.78 o
  -3  15  11        154.51        152.63         9.22 o
  -2  15  11       1219.13       1388.22        21.64 o
  -1  15  11         99.28        104.26         8.28 o
   0  15  11         59.99         62.86         7.90 o
   1  15  11         72.33         72.83         7.81 o
 -10   0  12        273.51        318.24        12.89 o
  -8   0  12       2260.96       2186.63        32.65 o
  -6   0  12         95.60         85.72        10.82 o
  -4   0  12         17.43         22.02         8.09 o
  -2   0  12       1842.63       1867.55        28.98 o
   0   0  12       1865.42       2326.84        32.18 o
   2   0  12       1724.05       1642.09        28.61 o
   4   0  12        491.38        630.73        19.76 o
   6   0  12       2285.40       2435.05        36.13 o
   8   0  12        806.81        784.77        19.67 o
 -10   1  12        600.73        691.90        17.31 o
  -9   1  12        167.77        183.49        11.76 o
  -8   1  12         13.84         11.48         8.56 o
  -7   1  12        196.15        213.04        12.99 o
  -6   1  12       3170.42       2871.94        38.11 o
  -5   1  12        120.43        112.92        11.10 o
  -4   1  12        109.45        131.45        10.73 o
  -3   1  12        120.44        127.13        10.54 o
  -2   1  12          0.95         11.10         7.43 o
  -1   1  12       2580.01       2705.58        33.69 o
   0   1  12        947.38       1033.09        22.02 o
   1   1  12       1107.71       1206.89        23.99 o
   2   1  12       1154.74       1132.08        23.99 o
   3   1  12       1655.31       1679.17        29.55 o
   4   1  12         27.86         51.00        11.01 o
   5   1  12        321.97        307.13        16.28 o
   6   1  12        976.32       1025.85        24.56 o
   7   1  12       2464.02       2732.49        37.07 o
   8   1  12         34.34         27.29         9.41 o
 -10   2  12        902.52       1010.89        19.95 o
  -9   2  12        331.91        328.78        14.30 o
  -8   2  12        108.96         83.65        10.63 o
  -7   2  12          4.55          8.47         8.56 o
  -6   2  12        164.26        153.47        11.95 o
  -5   2  12       3448.41       2907.79        38.30 o
  -4   2  12        153.73        139.17        11.01 o
  -3   2  12        477.45        542.28        17.13 o
  -2   2  12       3699.44       4080.81        41.50 o
  -1   2  12          0.38          6.30         7.43 o
   0   2  12         62.61         78.38         9.97 o
   1   2  12        646.75        705.45        19.20 o
   2   2  12          3.67          4.42         7.62 o
   3   2  12        640.65        686.63        20.89 o
   4   2  12       2037.50       2139.11        34.44 o
   5   2  12        992.79       1121.83        26.25 o
   6   2  12        378.15        390.22        17.13 o
   7   2  12        383.59        448.56        17.50 o
   8   2  12         11.65         16.00         8.94 o
 -10   3  12        390.25        429.37        13.74 o
  -9   3  12       1123.37       1185.25        23.24 o
  -8   3  12        154.92        164.39        11.67 o
  -7   3  12       1187.88       1088.05        23.99 o
  -6   3  12        686.27        663.01        19.85 o
  -5   3  12       1141.51       1056.24        24.09 o
  -4   3  12        256.83        237.60        13.08 o
  -3   3  12        562.29        632.43        18.16 o
  -2   3  12       7244.73       7795.02        57.68 o
  -1   3  12       1559.80       1670.70        27.76 o
   0   3  12        763.53        837.56        20.80 o
   1   3  12          3.05          9.50         8.28 o
   2   3  12          8.50         10.26         9.03 o
   3   3  12       2940.36       3142.76        40.56 o
   4   3  12          6.72          6.40        10.16 o
   5   3  12         39.51         55.89        11.57 o
   6   3  12         49.32         71.04        11.95 o
   7   3  12          3.19          5.36         9.88 o
   8   3  12        260.92        271.75        13.55 o
 -10   4  12         21.93         27.48         7.15 o
  -9   4  12        116.38        132.02        10.73 o
  -8   4  12       1776.43       1839.32        28.61 o
  -7   4  12         18.19         16.66         8.56 o
  -6   4  12       2288.39       2162.45        33.59 o
  -5   4  12        133.85        127.41        11.39 o
  -4   4  12        135.54        104.54        10.92 o
  -3   4  12         68.73         63.61         9.97 o
  -2   4  12        241.78        324.54        14.49 o
  -1   4  12        414.87        475.19        16.28 o
   0   4  12        306.19        316.73        14.02 o
   1   4  12        489.42        559.31        18.63 o
   2   4  12        584.03        597.71        18.82 o
   3   4  12        955.44        960.07        23.90 o
   4   4  12       2530.18       2570.36        37.54 o
   5   4  12        757.12        830.41        23.24 o
   6   4  12        346.13        353.52        17.22 o
   7   4  12         89.85         97.96        10.63 o
   8   4  12         39.70         23.43         8.85 o
 -10   5  12        177.80        198.64         9.69 o
  -9   5  12        230.20        233.08        11.67 o
  -8   5  12       1206.16       1244.34        24.18 o
  -7   5  12        532.63        507.75        17.31 o
  -6   5  12        124.58         97.20        11.01 o
  -5   5  12       1005.16        867.95        22.11 o
  -4   5  12       1558.63       1399.13        27.66 o
  -3   5  12        108.49         94.57        10.44 o
  -2   5  12       1634.34       1633.72        29.08 o
  -1   5  12       2562.16       2647.33        36.42 o
   0   5  12        474.06        503.80        17.31 o
   1   5  12        154.54        157.99        12.33 o
   2   5  12       2288.13       2304.72        34.44 o
   3   5  12       1027.64       1094.73        25.97 o
   4   5  12         60.07         54.29        11.20 o
   5   5  12        742.03        838.97        22.96 o
   6   5  12        638.83        711.94        20.89 o
   7   5  12         52.86         76.41        11.48 o
   8   5  12       2682.65       3017.04        34.72 o
 -10   6  12         16.78         15.06         5.83 o
  -9   6  12          4.79          4.99         7.06 o
  -8   6  12        253.96        255.57        12.70 o
  -7   6  12        431.08        372.53        14.96 o
  -6   6  12         32.21         28.79         9.50 o
  -5   6  12       1123.13       1034.04        24.18 o
  -4   6  12        160.50        138.42        12.04 o
  -3   6  12         80.79         65.68        10.26 o
  -2   6  12        552.39        560.91        18.25 o
  -1   6  12       1627.45       1475.16        27.76 o
   0   6  12        159.27        156.48        12.42 o
   1   6  12        357.49        382.03        16.84 o
   2   6  12         45.83         42.25        10.73 o
   3   6  12       2949.24       2984.95        39.61 o
   4   6  12        825.05        869.27        23.81 o
   5   6  12        526.65        517.72        18.91 o
   6   6  12         77.88         82.99        12.04 o
   7   6  12        319.56        388.90        16.00 o
   8   6  12        163.24        180.67        11.01 o
  -9   7  12        141.76        153.75         9.88 o
  -8   7  12         10.11          8.28         7.15 o
  -7   7  12        902.43        804.63        20.14 o
  -6   7  12        451.93        374.88        15.90 o
  -5   7  12        112.05        101.34        11.01 o
  -4   7  12         68.30         65.77        10.35 o
  -3   7  12        599.12        540.49        18.73 o
  -2   7  12        592.19        580.77        19.10 o
  -1   7  12       3484.93       3336.03        41.31 o
   0   7  12         89.82         70.48        10.63 o
   1   7  12          6.01         12.89         8.56 o
   2   7  12       3215.75       3211.92        41.97 o
   3   7  12        814.71        860.52        22.96 o
   4   7  12          1.45          3.11         9.97 o
   5   7  12        192.50        222.26        17.31 o
   6   7  12        520.55        549.81        18.73 o
   7   7  12        270.56        265.26        13.08 o
  -9   8  12          5.89          8.00         6.59 o
  -8   8  12        117.02        119.32         9.79 o
  -7   8  12          1.98          1.88         8.00 o
  -6   8  12         43.14         31.43         9.13 o
  -5   8  12        177.06        165.80        12.61 o
  -4   8  12       1646.27       1520.33        29.36 o
  -3   8  12       5544.77       5155.97        51.75 o
  -2   8  12        365.93        385.89        16.66 o
  -1   8  12        359.36        335.36        16.09 o
   0   8  12       1303.90       1336.93        27.57 o
   1   8  12        192.70        222.26        14.21 o
   2   8  12        949.14       1004.68        24.75 o
   3   8  12        710.91        690.30        21.64 o
   4   8  12        238.84        252.46        15.34 o
   5   8  12        430.96        453.17        17.88 o
   6   8  12         25.53         24.09        10.16 o
   7   8  12        147.18        174.08        11.48 o
  -8   9  12         17.60         11.95         7.15 o
  -7   9  12         52.18         76.69         9.50 o
  -6   9  12       1046.54        947.75        21.83 o
  -5   9  12        315.53        317.58        14.96 o
  -4   9  12        258.82        230.73        14.11 o
  -3   9  12        266.70        274.29        14.68 o
  -2   9  12        905.08        841.89        22.68 o
  -1   9  12       1415.62       1393.11        28.14 o
   0   9  12       1565.29       1425.29        28.70 o
   1   9  12        527.92        537.20        19.48 o
   2   9  12          1.42          5.08         9.60 o
   3   9  12        253.81        296.41        16.37 o
   4   9  12         26.77         37.45        10.35 o
   5   9  12         11.22         10.07         8.66 o
   6   9  12        130.53        123.93        10.63 o
  -8  10  12          2.07          6.96         5.93 o
  -7  10  12        678.79        741.02        17.13 o
  -6  10  12       2400.61       2331.26        31.05 o
  -5  10  12        496.62        439.81        15.71 o
  -4  10  12        174.90        161.00        12.23 o
  -3  10  12         10.12          9.50         9.22 o
  -2  10  12       1537.08       1499.16        28.89 o
  -1  10  12         68.46         75.75        10.82 o
   0  10  12        392.57        443.67        17.60 o
   1  10  12        772.48        744.87        21.36 o
   2  10  12       1336.21       1319.53        27.29 o
   3  10  12         67.52         54.58        10.54 o
   4  10  12        276.08        309.11        14.49 o
   5  10  12        116.62        111.51        10.73 o
   6  10  12         59.07         51.94         8.66 o
  -7  11  12        438.06        425.41        12.61 o
  -6  11  12         27.81         25.50         8.00 o
  -5  11  12        101.93         86.38         9.50 o
  -4  11  12         51.78         39.99         8.75 o
  -3  11  12        161.97        155.92        12.14 o
  -2  11  12          0.79          1.41         8.47 o
  -1  11  12        138.76        163.35        12.51 o
   0  11  12        320.32        315.60        14.96 o
   1  11  12        800.93        858.92        21.83 o
   2  11  12         23.02         32.37         9.88 o
   3  11  12         84.57         90.80        10.35 o
   4  11  12         99.94        108.49        10.26 o
   5  11  12        250.85        240.32        11.10 o
  -6  12  12          8.43          8.09         6.02 o
  -5  12  12        217.75        218.49        11.01 o
  -4  12  12         32.44         27.66         7.81 o
  -3  12  12        245.04        238.82        12.80 o
  -2  12  12         40.00         44.60         9.41 o
  -1  12  12        204.35        200.80        12.51 o
   0  12  12          3.45          8.75         8.85 o
   1  12  12        681.56        686.25        19.20 o
   2  12  12        131.02        156.30        11.39 o
   3  12  12         77.66         66.34         9.50 o
   4  12  12        688.36        634.31        16.18 o
  -5  13  12        485.50        557.43        14.87 o
  -4  13  12         58.17         58.53         7.72 o
  -3  13  12        113.69        101.06         9.41 o
  -2  13  12       1396.87       1465.94        25.03 o
  -1  13  12        215.73        250.49        12.89 o
   0  13  12         14.82         11.20         8.47 o
   1  13  12         30.86         22.96         8.47 o
   2  13  12          1.97          0.38         7.53 o
   3  13  12         63.40         73.96         8.56 o
  -3  14  12       1331.68       1295.72        20.42 o
  -2  14  12         85.16         85.91         8.37 o
  -1  14  12          0.69         -0.09         6.96 o
   0  14  12        173.35        202.87        10.82 o
   1  14  12         18.19         24.09         7.25 o
   2  14  12        114.01        110.19         8.66 o
  -9   0  13        126.71        138.89        10.26 o
  -7   0  13        149.61        145.85        11.76 o
  -5   0  13        231.79        196.95        13.27 o
  -3   0  13       1213.89       1129.45        24.18 o
  -1   0  13        250.82        262.16        13.46 o
   1   0  13       2979.85       2828.28        38.49 o
   3   0  13       1510.19       1481.47        28.79 o
   5   0  13         47.32         66.62        11.67 o
   7   0  13       1255.68       1408.82        26.91 o
 -10   1  13         31.38         41.69         7.06 o
  -9   1  13        483.65        504.93        15.53 o
  -8   1  13          9.79          6.12         7.72 o
  -7   1  13          0.29          3.11         8.47 o
  -6   1  13         39.42         38.77         9.60 o
  -5   1  13       1784.73       1634.56        29.92 o
  -4   1  13         29.24         11.86         8.47 o
  -3   1  13        341.21        308.83        14.40 o
  -2   1  13        741.83        763.22        20.80 o
  -1   1  13         99.67        103.32        10.44 o
   0   1  13        183.23        191.77        12.42 o
   1   1  13        593.77        612.01        19.38 o
   2   1  13       1591.56       1619.88        29.73 o
   3   1  13        122.50        164.39        13.08 o
   4   1  13       3812.17       4293.19        48.84 o
   5   1  13       1053.34       1161.54        26.35 o
   6   1  13        198.94        173.61        12.89 o
   7   1  13       1399.59       1621.48        28.14 o
   8   1  13        643.69        674.77        17.50 o
 -10   2  13         23.09         38.20         6.96 o
  -9   2  13       1111.43       1178.85        22.02 o
  -8   2  13         87.11         87.13         9.69 o
  -7   2  13        578.12        519.23        17.41 o
  -6   2  13        650.79        577.85        18.73 o
  -5   2  13        139.18        145.38        12.51 o
  -4   2  13         99.97         92.12        10.73 o
  -3   2  13          2.40          6.68         8.19 o
  -2   2  13       1298.10       1312.94        25.88 o
  -1   2  13       2895.91       3053.46        39.14 o
   0   2  13        175.37        207.67        13.64 o
   1   2  13          2.17          3.86         9.69 o
   2   2  13         66.69         72.17        11.67 o
   3   2  13         36.69         50.44        11.01 o
   4   2  13         71.43         87.79        12.70 o
   5   2  13        744.71        725.49        22.02 o
   6   2  13        183.52        179.82        13.55 o
   7   2  13       1129.67       1167.65        24.37 o
   8   2  13        143.52        140.68        11.10 o
 -10   3  13        654.09        731.14        15.43 o
  -9   3  13        124.70        138.61         9.88 o
  -8   3  13        363.08        314.10        13.64 o
  -7   3  13        112.00        100.12        10.82 o
  -6   3  13       1508.69       1338.25        27.10 o
  -5   3  13          6.38          2.16         9.22 o
  -4   3  13       2391.94       2130.08        33.50 o
  -3   3  13       1608.00       1468.39        27.66 o
  -2   3  13         36.35         28.04         8.85 o
  -1   3  13       1233.48       1234.74        25.50 o
   0   3  13          7.41          9.69         8.56 o
   1   3  13          6.68         16.37         9.88 o
   2   3  13        489.17        489.21        19.20 o
   3   3  13        979.27        987.93        25.12 o
   4   3  13        320.59        376.86        18.25 o
   5   3  13         57.21         53.35        11.76 o
   6   3  13        293.35        318.99        16.75 o
   7   3  13        175.07        202.97        13.83 o
   8   3  13         60.06         70.76         9.69 o
  -9   4  13          1.45          4.33         7.43 o
  -8   4  13        323.09        326.24        13.93 o
  -7   4  13       1775.91       1628.82        28.23 o
  -6   4  13         72.89         68.50        10.44 o
  -5   4  13        301.02        277.59        14.49 o
  -4   4  13         59.87         56.08         9.97 o
  -3   4  13       2307.26       1977.08        32.18 o
  -2   4  13       3255.69       2992.39        38.67 o
  -1   4  13        153.38        153.75        11.95 o
   0   4  13          9.84         13.74         9.22 o
   1   4  13          5.27          5.18         9.13 o
   2   4  13       1871.73       1991.66        33.97 o
   3   4  13          3.38          1.79        11.01 o
   4   4  13         33.85         35.47        11.29 o
   5   4  13        125.09        119.32        13.64 o
   6   4  13        290.36        313.53        16.00 o
   7   4  13        148.36        169.38        12.61 o
   8   4  13          4.86         10.35         8.00 o
  -9   5  13          6.68          9.22         6.68 o
  -8   5  13        102.17        108.02        10.07 o
  -7   5  13        114.94         98.90        10.16 o
  -6   5  13         44.38         38.39         9.22 o
  -5   5  13        470.81        396.81        16.47 o
  -4   5  13         47.01         48.65         9.88 o
  -3   5  13        120.10         98.33        11.39 o
  -2   5  13        381.28        323.88        15.62 o
  -1   5  13       4173.23       4050.32        45.45 o
   0   5  13         14.88          6.40         9.41 o
   1   5  13        104.03         97.11        12.61 o
   2   5  13        403.33        420.80        17.69 o
   3   5  13       1851.00       2063.93        34.91 o
   4   5  13          0.84          1.51        10.26 o
   5   5  13        181.34        196.10        14.87 o
   6   5  13        552.97        611.91        20.14 o
   7   5  13          0.11          1.69         8.94 o
  -9   6  13         59.30         54.95         7.15 o
  -8   6  13         64.68         65.87         8.75 o
  -7   6  13        293.30        279.56        13.36 o
  -6   6  13         43.61         32.56         8.94 o
  -5   6  13        452.91        418.92        16.75 o
  -4   6  13          3.34          9.22         8.94 o
  -3   6  13        553.77        518.95        18.44 o
  -2   6  13       1910.19       1876.39        31.80 o
  -1   6  13          2.33          3.67         9.22 o
   0   6  13       3673.08       3553.40        43.19 o
   1   6  13        635.02        640.05        20.33 o
   2   6  13        546.67        520.92        18.82 o
   3   6  13        289.37        267.14        16.09 o
   4   6  13        530.38        542.66        19.57 o
   5   6  13        396.19        392.86        17.22 o
   6   6  13        134.64        147.36        12.61 o
   7   6  13         26.76         28.70         8.94 o
  -9   7  13         13.48         20.98         6.12 o
  -8   7  13        528.01        512.08        14.77 o
  -7   7  13        421.34        396.62        14.87 o
  -6   7  13       2061.21       1972.75        30.96 o
  -5   7  13         47.97         51.75        10.35 o
  -4   7  13        778.80        752.50        21.64 o
  -3   7  13       1571.12       1489.00        28.98 o
  -2   7  13         20.48         29.36         9.60 o
  -1   7  13        701.14        712.88        21.27 o
   0   7  13        397.97        363.69        16.37 o
   1   7  13         19.52         23.43         9.79 o
   2   7  13          4.04          1.22         9.79 o
   3   7  13        342.09        334.14        16.18 o
   4   7  13        142.31        181.89        15.06 o
   5   7  13        576.56        622.83        20.14 o
   6   7  13        575.86        685.12        19.95 o
   7   7  13         68.08         82.90        10.07 o
  -8   8  13        123.59        128.63         8.85 o
  -7   8  13       1325.45       1280.38        23.05 o
  -6   8  13         35.79         30.86         8.75 o
  -5   8  13        363.41        365.10        15.62 o
  -4   8  13        828.37        779.69        21.74 o
  -3   8  13        240.32        223.48        14.11 o
  -2   8  13        998.58        975.51        24.18 o
  -1   8  13       1106.64       1082.50        25.22 o
   0   8  13        442.74        444.70        17.50 o
   1   8  13        604.45        601.94        19.95 o
   2   8  13         43.62         59.56        10.73 o
   3   8  13        402.15        407.63        17.60 o
   4   8  13        638.12        644.28        19.85 o
   5   8  13          4.46          3.48         9.97 o
   6   8  13        208.01        222.07        12.89 o
  -8   9  13        102.64         97.20         7.72 o
  -7   9  13          3.94         10.82         7.25 o
  -6   9  13         19.13         21.17         8.00 o
  -5   9  13        643.87        595.64        18.25 o
  -4   9  13         79.24         85.06        11.01 o
  -3   9  13        156.73        138.70        12.14 o
  -2   9  13        428.72        456.00        17.60 o
  -1   9  13        168.17        203.34        13.83 o
   0   9  13        444.98        438.87        17.31 o
   1   9  13        476.52        445.17        17.31 o
   2   9  13       1372.43       1417.95        28.04 o
   3   9  13          0.99          1.60         9.22 o
   4   9  13        816.15        865.60        20.98 o
   5   9  13        136.59        129.48        11.29 o
   6   9  13          2.87          2.07         9.88 o
  -7  10  13         66.13         82.81         7.72 o
  -6  10  13        834.49        788.06        18.16 o
  -5  10  13        221.27        216.14        12.33 o
  -4  10  13        546.50        543.88        17.69 o
  -3  10  13         46.43         39.14         9.60 o
  -2  10  13         64.82         82.52        10.82 o
  -1  10  13        908.91        971.18        23.15 o
   0  10  13         21.30         15.53         9.03 o
   1  10  13        874.28        879.06        22.02 o
   2  10  13         20.46         28.32         9.50 o
   3  10  13          0.53          2.07         8.94 o
   4  10  13         38.04         41.12         8.75 o
   5  10  13        534.90        527.32        15.71 o
  -6  11  13        544.89        535.60        13.83 o
  -5  11  13         28.76         34.44         7.81 o
  -4  11  13         55.92         58.06         9.13 o
  -3  11  13          8.08          4.61         8.09 o
  -2  11  13        662.15        668.37        19.29 o
  -1  11  13        114.99        120.73        11.01 o
   0  11  13        830.60        850.45        21.36 o
   1  11  13          0.48          5.83         8.85 o
   2  11  13       1262.61       1218.37        24.09 o
   3  11  13         35.85         44.60         9.41 o
   4  11  13        118.99         98.71         9.32 o
  -5  12  13        328.50        355.31        12.42 o
  -4  12  13        687.84        661.03        16.56 o
  -3  12  13        132.34        127.88        10.35 o
  -2  12  13          0.94         -0.94         7.81 o
  -1  12  13        150.84        154.70        11.20 o
   0  12  13        192.07        205.60        12.33 o
   1  12  13        855.19        818.83        19.85 o
   2  12  13        457.53        443.39        14.96 o
   3  12  13        275.45        269.31        11.76 o
   4  12  13         11.26         14.59         8.85 o
  -4  13  13        968.97       1105.17        19.20 o
  -3  13  13          2.07          9.69         6.68 o
  -2  13  13         21.45         26.44         7.62 o
  -1  13  13          3.60          8.37         6.87 o
   0  13  13         21.43         29.36         7.90 o
   1  13  13          1.98         -0.66         7.06 o
   2  13  13        155.24        141.24         9.50 o
  -1  14  13          9.00         11.10         5.93 o
  -8   0  14       1068.14        919.99        20.14 o
  -6   0  14       1887.41       1707.58        30.21 o
  -4   0  14        415.81        384.67        16.37 o
  -2   0  14         93.68        100.78        11.67 o
   0   0  14       2532.23       2346.97        36.32 o
   2   0  14      13708.95      13677.89        85.16 o
   4   0  14         82.70        117.06        13.17 o
   6   0  14        911.03       1010.79        23.34 o
  -9   1  14         56.99         66.90         7.81 o
  -8   1  14         26.58         30.96         8.28 o
  -7   1  14        497.62        483.19        16.37 o
  -6   1  14        186.40        195.82        13.08 o
  -5   1  14        138.30        140.77        12.33 o
  -4   1  14       2001.48       1775.43        30.49 o
  -3   1  14          3.79          8.66         9.03 o
  -2   1  14        506.92        469.36        17.31 o
  -1   1  14       1973.92       1978.96        32.65 o
   0   1  14       1053.08       1022.46        25.41 o
   1   1  14       1067.93       1049.37        25.78 o
   2   1  14        410.82        405.75        18.25 o
   3   1  14       1476.55       1394.24        28.70 o
   4   1  14         28.94         33.40        11.67 o
   5   1  14        336.00        346.18        16.84 o
   6   1  14        731.99        782.98        21.17 o
   7   1  14         92.95         98.14        11.20 o
  -9   2  14         32.28         18.25         6.78 o
  -8   2  14          7.67          6.68         7.72 o
  -7   2  14        733.62        717.02        19.10 o
  -6   2  14       1444.98       1252.25        26.54 o
  -5   2  14        366.55        346.28        16.09 o
  -4   2  14         16.71         11.48         9.13 o
  -3   2  14        218.01        180.38        12.42 o
  -2   2  14       1939.16       1803.09        30.77 o
  -1   2  14        149.02        135.59        12.23 o
   0   2  14        173.47        160.62        13.08 o
   1   2  14       1424.34       1509.89        30.30 o
   2   2  14         34.83         32.93        11.48 o
   3   2  14        755.59        804.34        23.05 o
   4   2  14        779.29        776.21        23.34 o
   5   2  14        159.20        179.26        13.55 o
   6   2  14        630.36        647.01        19.57 o
   7   2  14        131.07        177.84        12.99 o
  -9   3  14        919.39        949.25        18.25 o
  -8   3  14         89.52         97.11         9.32 o
  -7   3  14        826.17        772.63        19.57 o
  -6   3  14          8.42          7.62         8.56 o
  -5   3  14       1307.74       1160.22        25.78 o
  -4   3  14        477.05        434.16        17.03 o
  -3   3  14       2467.33       2240.27        34.63 o
  -2   3  14       1641.35       1622.43        29.73 o
  -1   3  14        111.78        100.21        11.39 o
   0   3  14        402.53        378.27        17.13 o
   1   3  14         18.49          9.88        11.10 o
   2   3  14        599.15        607.96        21.45 o
   3   3  14        168.05        185.47        14.87 o
   4   3  14         11.88         17.22        12.04 o
   5   3  14         17.17          6.30        10.63 o
   6   3  14       1222.61       1292.61        26.16 o
   7   3  14        234.96        234.58        12.89 o
  -9   4  14         10.42         20.61         6.21 o
  -8   4  14        210.57        197.70        11.10 o
  -7   4  14        260.64        212.75        11.95 o
  -6   4  14          7.00         13.74         9.22 o
  -5   4  14         97.52        101.63        11.01 o
  -4   4  14       1057.21        944.08        23.62 o
  -3   4  14        988.90        890.44        22.87 o
  -2   4  14       2882.36       2793.37        38.39 o
  -1   4  14        525.90        505.30        18.54 o
   0   4  14        123.34        143.03        13.08 o
   1   4  14          9.96         12.14        11.29 o
   2   4  14         19.48         26.72        10.63 o
   3   4  14        556.73        586.23        21.17 o
   4   4  14         68.23         81.86        13.27 o
   5   4  14       1521.17       1498.31        28.98 o
   6   4  14        467.30        489.78        18.16 o
   7   4  14        259.04        302.81        13.55 o
  -9   5  14          0.69         -0.85         5.46 o
  -8   5  14          8.62          8.47         7.90 o
  -7   5  14         70.35         70.95         9.13 o
  -6   5  14       1147.04        986.89        23.15 o
  -5   5  14         10.23         12.33         9.32 o
  -4   5  14        282.76        257.64        14.40 o
  -3   5  14        102.02         91.27        11.01 o
  -2   5  14        630.61        512.74        18.73 o
  -1   5  14       1187.68       1128.89        26.16 o
   0   5  14       1941.05       1983.95        33.97 o
   1   5  14          0.71         -2.07        10.16 o
   2   5  14        295.82        310.52        16.66 o
   3   5  14          0.10          2.54        11.20 o
   4   5  14        135.29        168.06        13.74 o
   5   5  14         97.02         76.88        11.67 o
   6   5  14        361.36        402.27        16.75 o
   7   5  14          0.93          9.03         8.85 o
  -8   6  14        337.25        336.87        12.23 o
  -7   6  14         11.32          7.34         7.43 o
  -6   6  14       1147.88       1051.82        23.34 o
  -5   6  14        244.14        242.96        13.55 o
  -4   6  14          4.10          9.79         8.94 o
  -3   6  14        928.56        939.18        23.81 o
  -2   6  14       2440.20       2248.17        34.91 o
  -1   6  14        271.80        267.80        15.43 o
   0   6  14         10.13          5.08         9.79 o
   1   6  14       1169.70       1179.04        26.72 o
   2   6  14        305.20        262.72        15.34 o
   3   6  14        378.98        403.30        18.25 o
   4   6  14        319.56        334.80        16.28 o
   5   6  14        107.29         96.64        11.39 o
   6   6  14        162.02        168.53        12.70 o
  -8   7  14         90.39        101.25         8.19 o
  -7   7  14       1569.26       1567.66        25.03 o
  -6   7  14         19.19         24.75         8.37 o
  -5   7  14        448.88        442.92        17.03 o
  -4   7  14        553.69        542.00        18.54 o
  -3   7  14        491.24        480.08        18.07 o
  -2   7  14       1912.74       1791.33        31.52 o
  -1   7  14        117.72        126.65        11.95 o
   0   7  14        274.48        259.05        14.77 o
   1   7  14          2.50          2.45         9.03 o
   2   7  14        122.97        140.30        12.14 o
   3   7  14         65.64         62.67        14.77 o
   4   7  14        367.39        406.41        16.94 o
   5   7  14         34.67         51.09        10.63 o
   6   7  14        821.18        899.57        20.14 o
  -7   8  14       1188.32       1212.91        21.08 o
  -6   8  14        886.15        889.78        20.33 o
  -5   8  14         28.05         20.98         8.85 o
  -4   8  14        437.71        425.04        16.75 o
  -3   8  14        372.52        366.23        16.18 o
  -2   8  14         30.51         19.20         9.32 o
  -1   8  14         21.48         23.15         9.69 o
   0   8  14        262.94        255.47        14.59 o
   1   8  14        220.93        215.67        14.11 o
   2   8  14         27.55         19.67         8.75 o
   3   8  14        197.27        202.03        13.46 o
   4   8  14        116.54        114.89        11.86 o
   5   8  14        371.63        420.52        15.24 o
   6   8  14         94.44         98.43        11.20 o
  -7   9  14          2.15          3.95         6.21 o
  -6   9  14         28.33         22.58         7.90 o
  -5   9  14        101.77        101.72         9.79 o
  -4   9  14         12.58         12.89         8.47 o
  -3   9  14        371.35        371.78        15.43 o
  -2   9  14          0.66          3.39         7.53 o
  -1   9  14       1090.47       1163.42        25.22 o
   0   9  14          7.22         15.15         8.66 o
   1   9  14        302.71        287.18        14.68 o
   2   9  14          3.95          6.30         9.03 o
   3   9  14        150.25        149.99        11.57 o
   4   9  14        163.52        165.71        12.51 o
   5   9  14        305.10        325.29        13.46 o
  -6  10  14          6.87          7.06         6.49 o
  -5  10  14        892.12        874.16        19.38 o
  -4  10  14         25.31         24.65         8.28 o
  -3  10  14        609.88        609.66        18.07 o
  -2  10  14        612.78        614.83        18.35 o
  -1  10  14         16.36         20.14         8.94 o
   0  10  14         75.79         82.71        10.44 o
   1  10  14         16.61         11.76         8.28 o
   2  10  14       2079.20       2045.11        30.58 o
   3  10  14        204.17        227.90        12.14 o
   4  10  14        658.75        644.85        16.00 o
  -5  11  14        289.80        264.32        11.10 o
  -4  11  14          9.60          8.09         7.43 o
  -3  11  14         81.56         79.79         9.22 o
  -2  11  14         80.14         82.99         9.88 o
  -1  11  14        357.60        367.36        14.68 o
   0  11  14         83.31         92.78        10.35 o
   1  11  14       3469.92       3449.32        37.73 o
   2  11  14          6.90          7.72         8.00 o
   3  11  14        422.94        433.13        13.55 o
  -4  12  14        502.88        451.01        12.89 o
  -3  12  14       1457.63       1479.49        23.15 o
  -2  12  14         55.31         62.95         8.56 o
  -1  12  14        159.69        146.89        10.26 o
   0  12  14         23.27         19.10         7.25 o
   1  12  14         17.79         10.54         7.43 o
   2  12  14        144.36        143.50         9.60 o
  -2  13  14        476.47        477.92        13.17 o
  -1  13  14         55.60         63.05         7.90 o
   0  13  14         72.87         67.09         7.53 o
  -7   0  15       2186.62       2158.59        31.24 o
  -5   0  15        459.86        459.19        17.22 o
  -3   0  15       2344.59       2133.37        34.06 o
  -1   0  15         86.64         70.01        11.39 o
   1   0  15       1477.62       1370.15        29.64 o
   3   0  15       7822.52       7739.69        64.17 o
   5   0  15        473.42        534.85        18.91 o
  -9   1  15          9.22          9.13         5.93 o
  -8   1  15        223.36        212.47        11.01 o
  -7   1  15         15.99         13.08         8.19 o
  -6   1  15       1849.06       1744.28        29.92 o
  -5   1  15         89.65         92.59        11.20 o
  -4   1  15       1120.67       1050.97        24.47 o
  -3   1  15        831.48        786.18        21.83 o
  -2   1  15        225.50        229.03        14.21 o
  -1   1  15       1307.51       1307.67        27.48 o
   0   1  15         50.11         40.09        12.61 o
   1   1  15        365.46        377.33        18.35 o
   2   1  15       2043.59       2075.13        35.38 o
   3   1  15       1667.95       1629.11        31.05 o
   4   1  15         26.22         36.70        10.44 o
   5   1  15        110.00        120.73        12.70 o
   6   1  15         10.97          5.27         9.88 o
   7   1  15         47.51         68.79         9.50 o
  -8   2  15          7.63          8.37         7.53 o
  -7   2  15        126.71        118.47        10.44 o
  -6   2  15        246.43        223.39        13.55 o
  -5   2  15        777.62        706.95        20.42 o
  -4   2  15          2.39          9.32         8.85 o
  -3   2  15        171.78        127.31        12.51 o
  -2   2  15        913.63        896.75        22.96 o
  -1   2  15       3498.85       3384.59        42.53 o
   0   2  15         56.65         52.79        12.04 o
   1   2  15         38.34         35.29        12.23 o
   2   2  15       2186.49       2097.33        35.57 o
   3   2  15        130.87        129.10        13.55 o
   4   2  15        167.14        150.93        13.55 o
   5   2  15        127.01        147.54        13.36 o
   6   2  15        511.98        527.51        17.13 o
   7   2  15        682.53        741.30        17.60 o
  -8   3  15         18.67         16.37         6.59 o
  -7   3  15        761.23        766.33        19.10 o
  -6   3  15          7.94          8.28         8.66 o
  -5   3  15         18.12         15.06         8.85 o
  -4   3  15         12.92          7.90         8.75 o
  -3   3  15          9.79          7.72         9.32 o
  -2   3  15        113.30         96.64        11.57 o
  -1   3  15         42.99         33.22        10.63 o
   0   3  15         37.66         36.04        12.80 o
   1   3  15        492.51        510.29        20.23 o
   2   3  15        255.00        267.14        16.09 o
   3   3  15        577.57        543.32        20.33 o
   4   3  15        109.48        108.02        13.27 o
   5   3  15       1733.97       1876.11        31.05 o
   6   3  15        540.07        588.11        18.44 o
  -8   4  15        191.56        158.74         9.69 o
  -7   4  15          6.93          9.32         7.53 o
  -6   4  15        354.35        312.40        14.21 o
  -5   4  15          0.32          0.66         8.94 o
  -4   4  15        452.07        420.90        17.03 o
  -3   4  15        844.01        809.14        21.92 o
  -2   4  15       1768.80       1593.44        29.83 o
  -1   4  15       1737.97       1701.37        31.33 o
   0   4  15        662.13        739.89        22.02 o
   1   4  15        527.88        526.85        20.33 o
   2   4  15          3.21          2.73        10.63 o
   3   4  15          4.63          9.50        10.63 o
   4   4  15         19.33         21.74        11.10 o
   5   4  15        149.13        139.08        12.33 o
   6   4  15        640.36        648.14        18.73 o
  -8   5  15         23.48         34.25         6.68 o
  -7   5  15        300.74        279.47        12.51 o
  -6   5  15          3.82          3.01         8.00 o
  -5   5  15       1272.77       1212.35        25.31 o
  -4   5  15          5.82         10.92         8.28 o
  -3   5  15       1112.44       1035.07        24.47 o
  -2   5  15          4.20          2.35         8.09 o
  -1   5  15        226.92        262.63        14.96 o
   0   5  15        831.36        793.15        22.40 o
   1   5  15        400.75        409.04        17.78 o
   2   5  15          1.04          8.56        11.10 o
   3   5  15         52.91         61.82        13.08 o
   4   5  15       1078.60       1028.11        23.90 o
   5   5  15         45.86         47.05        10.26 o
   6   5  15         60.01         68.69        10.26 o
  -8   6  15        152.96        169.47         8.94 o
  -7   6  15        485.82        496.46        14.77 o
  -6   6  15        549.49        520.92        16.75 o
  -5   6  15         29.80         25.69         8.47 o
  -4   6  15         13.02         12.04         7.90 o
  -3   6  15        668.37        650.78        19.85 o
  -2   6  15       2345.11       2242.81        34.44 o
  -1   6  15        286.24        276.83        14.49 o
   0   6  15        159.96        146.23        13.27 o
   1   6  15        182.47        185.18        13.74 o
   2   6  15         18.46         15.34         9.03 o
   3   6  15         15.78         10.26        10.82 o
   4   6  15        192.43        219.72        14.02 o
   5   6  15         16.34         31.52         9.50 o
   6   6  15        131.80        116.02        10.16 o
  -7   7  15        450.22        419.30        13.08 o
  -6   7  15        234.34        231.01        12.04 o
  -5   7  15         51.48         72.74         9.79 o
  -4   7  15          7.33         11.57         8.47 o
  -3   7  15       1762.11       1749.65        30.30 o
  -2   7  15        412.71        392.01        16.18 o
  -1   7  15        767.35        732.27        20.89 o
   0   7  15         75.43         73.11        11.29 o
   1   7  15        731.09        689.64        20.23 o
   2   7  15         73.62         71.98        10.73 o
   3   7  15        180.03        184.43        13.64 o
   4   7  15         58.43         62.67        10.35 o
   5   7  15        114.96        131.27        10.82 o
  -7   8  15          1.41          5.08         6.12 o
  -6   8  15         92.98        105.01         9.41 o
  -5   8  15         11.56          7.62         8.00 o
  -4   8  15         26.46         27.01         8.56 o
  -3   8  15          8.62          5.83         8.19 o
  -2   8  15         38.55         42.25         9.69 o
  -1   8  15        472.67        493.45        17.13 o
   0   8  15        241.92        233.83        13.55 o
   1   8  15        137.83        138.23        11.95 o
   2   8  15        172.87        177.75        12.33 o
   3   8  15          5.27         12.04        10.26 o
   4   8  15         59.34         54.48         9.41 o
   5   8  15         10.58         16.66         9.79 o
  -6   9  15        594.11        588.20        14.87 o
  -5   9  15         75.26         81.58         9.03 o
  -4   9  15         21.85         22.68         8.28 o
  -3   9  15        448.07        462.86        16.09 o
  -2   9  15        287.15        306.00        14.02 o
  -1   9  15         28.08         27.66         8.66 o
   0   9  15        158.10        172.39        12.04 o
   1   9  15        248.04        250.68        13.08 o
   2   9  15         78.93         84.59        10.44 o
   3   9  15        812.54        831.54        19.29 o
   4   9  15        340.84        342.80        13.08 o
  -5  10  15        364.52        376.77        12.51 o
  -4  10  15        240.29        231.67        11.39 o
  -3  10  15        142.61        154.88        10.63 o
  -2  10  15          0.32          5.36         8.00 o
  -1  10  15        712.09        794.56        19.29 o
   0  10  15         54.34         62.20         9.50 o
   1  10  15        270.69        256.51        12.61 o
   2  10  15        137.86        148.86        10.07 o
   3  10  15        371.01        345.24        12.51 o
  -4  11  15       1031.36       1024.72        18.73 o
  -3  11  15         32.39         45.17         7.62 o
  -2  11  15         89.72         93.91         9.32 o
  -1  11  15          6.61          5.65         7.62 o
   0  11  15         23.74         31.71         8.00 o
   1  11  15        194.79        201.46        10.63 o
   2  11  15       1675.79       1609.72        23.05 o
  -2  12  15         79.67         88.64         7.81 o
  -1  12  15       1011.66        929.30        17.69 o
   0  12  15          1.45          1.69         6.21 o
  -8   0  16        660.21        605.14        14.68 o
  -6   0  16       3447.40       3245.89        38.86 o
  -4   0  16       6454.41       5900.28        54.20 o
  -2   0  16       1238.13       1170.19        25.78 o
   0   0  16        273.29        246.82        15.71 o
   2   0  16        977.63        982.56        25.22 o
   4   0  16          9.06          2.35         9.79 o
   6   0  16        580.46        587.45        17.03 o
  -8   1  16        517.06        481.12        13.17 o
  -7   1  16        200.01        195.25        11.48 o
  -6   1  16          2.15          2.35         7.90 o
  -5   1  16         39.90         46.11         9.79 o
  -4   1  16         35.89         35.66         9.50 o
  -3   1  16       1376.45       1298.45        26.91 o
  -2   1  16        495.61        449.60        17.60 o
  -1   1  16        203.08        186.59        13.74 o
   0   1  16        220.46        244.56        15.90 o
   1   1  16        112.02        112.16        13.46 o
   2   1  16        288.82        316.17        16.47 o
   3   1  16        445.24        418.07        17.03 o
   4   1  16         31.57         38.86        10.82 o
   5   1  16         16.00         13.17        11.20 o
   6   1  16        435.33        448.28        15.15 o
  -8   2  16          0.92         -2.07         6.02 o
  -7   2  16        240.26        215.58        11.67 o
  -6   2  16        132.65        124.11        11.10 o
  -5   2  16        506.05        447.34        16.56 o
  -4   2  16        135.15        128.91        11.29 o
  -3   2  16         19.35         18.54         9.50 o
  -2   2  16        402.92        408.95        16.94 o
  -1   2  16        203.21        173.04        13.17 o
   0   2  16       1305.81       1301.65        28.61 o
   1   2  16         17.80         20.61        10.63 o
   2   2  16        257.13        299.04        15.24 o
   3   2  16        918.21        883.86        23.62 o
   4   2  16        453.89        425.23        17.78 o
   5   2  16       1043.46       1192.40        24.56 o
   6   2  16        581.27        623.77        17.41 o
  -8   3  16        511.75        457.41        12.61 o
  -7   3  16         90.61        102.66         9.60 o
  -6   3  16        675.89        673.45        18.63 o
  -5   3  16          2.82          4.05         8.66 o
  -4   3  16        227.91        247.38        14.21 o
  -3   3  16        164.43        165.23        12.89 o
  -2   3  16         18.30         16.75         9.60 o
  -1   3  16         93.28         97.11        12.23 o
   0   3  16       1555.14       1568.23        30.58 o
   1   3  16         41.38         46.67        11.39 o
   2   3  16         55.72         60.98        11.20 o
   3   3  16         20.76         17.50        11.01 o
   4   3  16        126.82        140.30        12.99 o
   5   3  16        375.03        413.56        16.00 o
   6   3  16       1020.62       1082.87        20.42 o
  -8   4  16        240.43        243.52         9.88 o
  -7   4  16        198.16        191.58        10.73 o
  -6   4  16         70.05         66.43         9.32 o
  -5   4  16        382.05        361.24        14.68 o
  -4   4  16        397.88        391.63        15.81 o
  -3   4  16        495.15        446.02        17.31 o
  -2   4  16          2.39          7.53         8.66 o
  -1   4  16         89.63         74.34        11.29 o
   0   4  16        837.81        725.30        21.55 o
   1   4  16        767.53        750.43        21.45 o
   2   4  16        732.45        661.88        20.33 o
   3   4  16        118.59        118.94        12.33 o
   4   4  16        398.57        450.26        17.13 o
   5   4  16         50.44         43.19        10.16 o
  -7   5  16        131.36        141.05         9.32 o
  -6   5  16       1085.97       1059.82        21.83 o
  -5   5  16         18.05         19.76         8.47 o
  -4   5  16          7.63         10.35         8.85 o
  -3   5  16         35.51         38.96         9.60 o
  -2   5  16       1667.60       1583.28        28.98 o
  -1   5  16         74.66         71.51        10.73 o
   0   5  16        151.85        141.90        11.39 o
   1   5  16        146.44        130.70        12.80 o
   2   5  16          2.46          4.05        10.35 o
   3   5  16        556.81        527.04        18.35 o
   4   5  16        217.69        208.33        12.61 o
   5   5  16          0.63          5.74         8.47 o
  -7   6  16          1.61         -6.02         6.02 o
  -6   6  16         21.73         18.44         7.43 o
  -5   6  16        977.13       1001.01        21.64 o
  -4   6  16         10.74         13.17         8.09 o
  -3   6  16        968.31        909.45        21.92 o
  -2   6  16        974.12        918.95        21.92 o
  -1   6  16       1809.74       1632.12        27.95 o
   0   6  16        275.87        264.51        13.93 o
   1   6  16        121.69        103.60        11.57 o
   2   6  16        394.26        385.23        16.47 o
   3   6  16        573.95        635.16        19.10 o
   4   6  16         19.68          5.55         8.75 o
   5   6  16          5.80          9.79         8.37 o
  -7   7  16         19.03         22.49         6.49 o
  -6   7  16          8.77         14.77         6.96 o
  -5   7  16          3.94          3.58         7.34 o
  -4   7  16         28.52         24.28         8.28 o
  -3   7  16         95.66         98.43        10.26 o
  -2   7  16       1305.43       1290.83        25.12 o
  -1   7  16        286.71        298.10        14.02 o
   0   7  16        557.35        555.93        17.60 o
   1   7  16       1082.36       1092.85        23.05 o
   2   7  16         16.58         28.70         9.60 o
   3   7  16         19.88         22.49         9.32 o
   4   7  16        208.70        220.85        11.48 o
  -6   8  16        344.97        358.04        11.76 o
  -5   8  16         42.36         54.48         7.90 o
  -4   8  16         38.43         36.60         8.47 o
  -3   8  16          3.92          2.35         7.53 o
  -2   8  16        547.10        566.47        17.22 o
  -1   8  16        450.69        431.25        15.43 o
   0   8  16          4.97         14.21         8.56 o
   1   8  16        195.67        170.88        11.48 o
   2   8  16         53.41         50.81         9.32 o
   3   8  16        493.03        485.26        15.24 o
   4   8  16        127.53        146.23        10.82 o
  -5   9  16        147.14        155.64         9.32 o
  -4   9  16          1.17         -1.04         6.59 o
  -3   9  16         68.84         68.79         8.19 o
  -2   9  16         40.24         53.07         8.85 o
  -1   9  16        922.93        974.00        20.61 o
   0   9  16        137.67        131.74        10.54 o
   1   9  16          4.51          1.41         7.43 o
   2   9  16       1175.70       1098.02        19.95 o
   3   9  16         26.99         35.38         7.25 o
  -4  10  16       1148.71       1182.05        19.57 o
  -3  10  16         62.61         60.03         7.72 o
  -2  10  16        773.06        775.36        17.13 o
  -1  10  16          0.56          0.94         6.87 o
   0  10  16        141.67        147.73         9.79 o
   1  10  16         58.25         73.58         8.19 o
   2  10  16         13.34          9.50         7.06 o
  -2  11  16         15.68         19.48         6.12 o
  -1  11  16        176.05        177.37         9.32 o
   0  11  16        150.03        137.85         8.85 o
  -7   0  17        139.61        124.87         9.32 o
  -5   0  17        487.90        515.28        17.03 o
  -3   0  17       1518.38       1507.53        27.57 o
  -1   0  17        539.28        548.59        17.88 o
   1   0  17        660.15        620.67        19.67 o
   3   0  17        118.04         91.65        11.57 o
   5   0  17        418.64        457.12        17.41 o
  -7   1  17        144.62        159.40         9.97 o
  -6   1  17        625.11        595.92        16.84 o
  -5   1  17         21.48         16.09         8.00 o
  -4   1  17        571.31        573.05        17.88 o
  -3   1  17        485.18        420.90        15.90 o
  -2   1  17        816.45        827.12        20.98 o
  -1   1  17         69.98         73.68        10.63 o
   0   1  17         25.14         31.99        10.73 o
   1   1  17         31.28         31.99        10.54 o
   2   1  17        291.36        261.31        15.06 o
   3   1  17        357.42        360.67        15.90 o
   4   1  17        370.24        359.73        16.18 o
   5   1  17        197.06        210.40        13.08 o
  -7   2  17        353.20        337.06        12.23 o
  -6   2  17         59.68         65.77         9.03 o
  -5   2  17         76.60         84.03         9.79 o
  -4   2  17       1003.17        998.94        22.58 o
  -3   2  17         60.40         57.96         9.13 o
  -2   2  17        614.79        631.58        18.91 o
  -1   2  17        605.93        581.24        18.25 o
   0   2  17        314.40        298.95        15.15 o
   1   2  17          2.12          7.06        10.35 o
   2   2  17        174.70        157.42        13.08 o
   3   2  17         10.95         14.59        10.07 o
   4   2  17        727.95        842.26        21.27 o
   5   2  17          6.70          4.52         8.28 o
  -7   3  17        812.02        806.04        16.94 o
  -6   3  17         35.50         30.77         7.53 o
  -5   3  17          6.95          6.21         7.81 o
  -4   3  17        577.68        529.39        17.03 o
  -3   3  17        214.40        211.44        12.70 o
  -2   3  17        731.65        713.73        19.48 o
  -1   3  17          1.38          9.79         9.69 o
   0   3  17          4.17          3.39         9.50 o
   1   3  17       2578.84       2589.09        36.89 o
   2   3  17       1178.74       1174.15        25.50 o
   3   3  17         41.98         49.02        10.54 o
   4   3  17        149.15        159.21        12.61 o
   5   3  17        357.10        368.96        14.11 o
  -7   4  17         36.72         30.96         6.59 o
  -6   4  17         56.73         47.24         8.19 o
  -5   4  17        697.17        712.60        18.35 o
  -4   4  17        207.53        216.61        12.33 o
  -3   4  17        934.57        885.64        21.27 o
  -2   4  17        281.70        238.44        12.99 o
  -1   4  17          7.88          6.30         8.56 o
   0   4  17       2015.30       1992.89        31.62 o
   1   4  17        477.82        457.22        17.60 o
   2   4  17         90.83         72.17        11.10 o
   3   4  17         19.39          8.09         9.79 o
   4   4  17         69.37         76.50        10.07 o
  -6   5  17          0.21          3.48         6.87 o
  -5   5  17       1152.17       1135.94        21.55 o
  -4   5  17         26.03         23.52         8.28 o
  -3   5  17        259.77        238.82        12.89 o
  -2   5  17         13.46         18.07         8.66 o
  -1   5  17        695.87        657.83        18.54 o
   0   5  17         89.15         83.65        10.82 o
   1   5  17         50.33         58.53        10.73 o
   2   5  17          4.10          1.88         8.56 o
   3   5  17         18.39         15.53         8.94 o
   4   5  17         82.70         86.48        10.35 o
  -6   6  17        382.91        396.06        12.51 o
  -5   6  17        145.12        150.27         9.88 o
  -4   6  17        529.70        524.69        16.09 o
  -3   6  17        601.81        551.32        16.66 o
  -2   6  17       1257.84       1187.13        23.43 o
  -1   6  17         35.78         36.60         8.75 o
   0   6  17        224.56        211.81        11.86 o
   1   6  17        209.40        202.50        12.14 o
   2   6  17        276.13        271.85        13.83 o
   3   6  17         66.24         58.34         9.22 o
   4   6  17         51.55         69.54         9.79 o
  -6   7  17        101.03        109.91         7.62 o
  -5   7  17        135.08        149.14         9.41 o
  -4   7  17        139.71        152.25        10.26 o
  -3   7  17         12.40          8.19         7.43 o
  -2   7  17          6.41          1.60         7.53 o
  -1   7  17         70.77         69.63         9.03 o
   0   7  17         42.61         34.25         8.37 o
   1   7  17        715.37        630.17        16.56 o
   2   7  17        520.78        531.56        16.00 o
   3   7  17        373.12        352.11        12.80 o
  -5   8  17          2.30          7.43         6.12 o
  -4   8  17        166.30        185.56         9.69 o
  -3   8  17        138.94        132.30         9.22 o
  -2   8  17         47.38         49.87         8.28 o
  -1   8  17        362.64        348.72        13.27 o
   0   8  17       1790.15       1751.15        25.50 o
   1   8  17        219.80        223.29        11.01 o
   2   8  17        384.36        359.73        12.70 o
  -4   9  17          3.20          4.61         5.36 o
  -3   9  17        174.00        167.78         9.22 o
  -2   9  17          0.99         -1.04         6.40 o
  -1   9  17          0.27         -1.69         6.96 o
   0   9  17        419.06        409.89        12.80 o
   1   9  17         13.20         11.95         6.59 o
  -6   0  18        199.36        206.36        10.35 o
  -4   0  18        144.11        143.31        10.63 o
  -2   0  18        357.97        325.76        14.21 o
   0   0  18          1.93          5.46         9.50 o
   2   0  18         26.22         10.07         9.03 o
   4   0  18       2747.58       2862.44        32.93 o
  -6   1  18          7.74          9.50         6.59 o
  -5   1  18        307.56        286.34        12.51 o
  -4   1  18        249.12        238.82        12.14 o
  -3   1  18        153.40        145.19        11.10 o
  -2   1  18        578.83        588.77        17.78 o
  -1   1  18         69.95         74.34        10.35 o
   0   1  18          0.07          0.28         9.32 o
   1   1  18        365.00        369.52        15.90 o
   2   1  18         26.42         23.05         9.22 o
   3   1  18        107.58        106.71        11.10 o
   4   1  18        235.73        238.25        12.33 o
  -6   2  18        715.00        735.46        16.47 o
  -5   2  18        697.64        690.20        17.31 o
  -4   2  18        207.09        205.60        11.67 o
  -3   2  18       1164.04       1120.60        22.30 o
  -2   2  18         28.01         26.63         8.56 o
  -1   2  18         89.19         83.46        10.44 o
   0   2  18         89.96         94.66        10.73 o
   1   2  18        181.47        195.06        13.17 o
   2   2  18        209.89        235.62        13.17 o
   3   2  18         13.78         17.13         8.66 o
   4   2  18         23.45         25.97         8.37 o
  -6   3  18         40.17         40.27         6.87 o
  -5   3  18        324.48        283.61        11.67 o
  -4   3  18         13.17         14.11         7.72 o
  -3   3  18        185.41        185.75        11.39 o
  -2   3  18        534.23        497.68        16.09 o
  -1   3  18        475.31        434.92        16.18 o
   0   3  18       1812.80       1775.15        28.98 o
   1   3  18          2.72          2.35         9.32 o
   2   3  18        718.14        680.32        18.35 o
   3   3  18        415.93        412.71        14.59 o
  -6   4  18        149.07        165.42         8.94 o
  -5   4  18          6.59          3.39         6.68 o
  -4   4  18       1402.63       1363.85        23.24 o
  -3   4  18          8.90         12.80         7.90 o
  -2   4  18        150.25        125.34        10.63 o
  -1   4  18          3.15          5.08         8.94 o
   0   4  18        446.35        412.05        16.00 o
   1   4  18       2161.75       2042.01        29.64 o
   2   4  18       1086.78       1020.86        20.61 o
   3   4  18         89.28         88.92        10.07 o
  -5   5  18         33.84         25.22         6.87 o
  -4   5  18        223.56        229.13        11.10 o
  -3   5  18        196.21        184.52        10.16 o
  -2   5  18        427.60        414.31        14.40 o
  -1   5  18         14.30         13.64         7.81 o
   0   5  18          3.96         -0.47         8.28 o
   1   5  18          0.02         -3.29         7.81 o
   2   5  18        269.09        239.01        11.86 o
   3   5  18         15.85         17.78         7.72 o
  -5   6  18        229.54        236.00        10.26 o
  -4   6  18        420.53        449.22        13.36 o
  -3   6  18         84.81         96.07         8.47 o
  -2   6  18        237.93        220.28        11.10 o
  -1   6  18        291.81        276.55        11.86 o
   0   6  18        178.05        167.30        10.73 o
   1   6  18        115.62        114.70         9.22 o
   2   6  18         34.03         39.24         7.43 o
  -4   7  18        104.22         83.84         7.62 o
  -3   7  18        783.03        844.62        17.13 o
  -2   7  18         28.70         25.88         7.06 o
  -1   7  18        357.29        332.73        12.04 o
   0   7  18        767.85        767.46        17.03 o
   1   7  18         68.75         68.50         7.81 o
  -2   8  18        120.40        118.84         8.47 o
  -1   8  18        460.76        406.41        12.51 o
   0   8  18         65.05         52.41         7.43 o
  -5   0  19         20.95         26.91         6.49 o
  -3   0  19         20.14         23.90         7.62 o
  -1   0  19         91.56        102.94        10.44 o
   1   0  19         22.29         31.05         8.94 o
  -5   1  19        358.13        370.37        12.04 o
  -4   1  19         40.80         36.70         7.62 o
  -3   1  19         62.11         69.35         8.47 o
  -2   1  19          1.13          3.11         7.25 o
  -1   1  19        944.66        901.08        20.33 o
   0   1  19         29.52         34.06         7.90 o
   1   1  19        102.19        103.32        10.16 o
   2   1  19         45.76         44.04         8.47 o
  -5   2  19        278.91        293.40        11.10 o
  -4   2  19        717.47        679.85        15.81 o
  -3   2  19        121.35        114.52         9.22 o
  -2   2  19        860.33        784.11        17.88 o
  -1   2  19        146.47        121.39        10.73 o
   0   2  19         21.24         26.72         8.66 o
   1   2  19        288.28        301.21        13.08 o
   2   2  19         50.44         55.14         8.85 o
  -5   3  19       1136.11       1079.11        18.07 o
  -4   3  19        358.17        348.54        11.95 o
  -3   3  19        116.62        118.37         9.03 o
  -2   3  19         56.52         50.15         7.62 o
  -1   3  19         80.47         73.58         8.85 o
   0   3  19        472.24        479.80        15.06 o
   1   3  19        965.18        885.36        18.82 o
  -4   4  19         27.91         24.56         6.59 o
  -3   4  19        573.36        558.75        14.30 o
  -2   4  19         17.35         14.96         7.06 o
  -1   4  19        304.99        292.36        12.04 o
   0   4  19       1023.48        942.57        18.82 o
   1   4  19        122.06        103.98         8.66 o
  -3   5  19        208.41        187.25         9.41 o
  -2   5  19          2.04          7.15         6.30 o
  -1   5  19          1.52          3.95         7.06 o
   0   5  19        177.09        150.37         9.32 o
   1   5  19        273.38        284.83        11.10 o
  -2   6  19        845.08        849.89        16.56 o
  -1   6  19        165.17        155.07         9.13 o
  -2   0  20         73.44         74.81         7.81 o
   0   0  20       1540.09       1467.26        21.36 o
  -2   1  20        118.76        106.52         8.37 o
  -1   1  20        151.79        140.58         8.56 o
  -2   2  20        133.23        116.77         8.28 o
  -1   2  20        444.36        417.79        12.42 o
                                                
